# Supplementary material for: Luminal hormone-responsive cells tune the regenerative remodeling of mammary glands in large mammals
Source: Cell Discov. 2025 Dec 30;11:105. doi: 10.1038/s41421-025-00848-3 (PMC12749961; doi:10.1038/s41421-025-00848-3)
Supplement: Supplementary file 2 — Supplementary Datasets [file 41421_2025_848_MOESM2_ESM.xlsx]

## Sheet: Dataset S1
Gene name	log2FoldChange(PB_8WvsPA_1W)	pval(PB_8WvsPA_1W)	padj(PB_8WvsPA_1W)	significant(PB_8WvsPA_1W)	log2FoldChange(PB_6WvsPA_1W)	pval(PB_6WvsPA_1W)	padj(PB_6WvsPA_1W)	significant(PB_6WvsPA_1W)	log2FoldChange(PB_4WvsPA_1W)	pval(PB_4WvsPA_1W)	padj(PB_4WvsPA_1W)	significant(PB_4WvsPA_1W)	log2FoldChange(PB_1WvsPA_1W)	pval(PB_1WvsPA_1W)	padj(PB_1WvsPA_1W)	significant(PB_1WvsPA_1W)
ND1	3.3534	1	1	FALSE	0.15437	0.81961	0.944	FALSE	2.3798	1	1	FALSE	3.0944	1	1	FALSE
ND2	0.5031	0.14053	0.78684	FALSE	0.10117	0.81533	0.94214	FALSE	-0.37987	0.31376	0.59651	FALSE	0.41616	0.33865	0.64182	FALSE
COX1	2.121	0.10274	0.73125	FALSE	-0.59047	0.48947	0.79501	FALSE	0.018817	0.98764	0.99591	FALSE	0.3111	0.75918	0.9016	FALSE
COX2	3.9838	1	1	FALSE	0.91987	0.092262	0.40827	FALSE	3.0843	0.0058621	0.037574	UP	3.5948	0.002803	0.042022	UP
ATP8	6.9738	1	1	FALSE	-0.26081	0.68346	0.88942	FALSE	5.716	1	1	FALSE	7.2765	1	1	FALSE
ATP6	2.6704	0.056177	0.5913	FALSE	0.61373	0.38379	0.72571	FALSE	1.5565	0.24863	0.52125	FALSE	1.9744	0.10083	0.36347	FALSE
COX3	3.384	1	1	FALSE	-0.11763	0.82617	0.94618	FALSE	2.491	1	1	FALSE	2.6166	1	1	FALSE
ND3	0.52396	0.69425	0.99265	FALSE	-0.64916	0.54726	0.82678	FALSE	-1.8596	1	1	FALSE	1.1978	0.3117	0.6188	FALSE
ND4L	-0.51247	0.74139	0.9957	FALSE	-1.9978	1	1	FALSE	-2.2958	1	1	FALSE	0.11215	0.93422	0.97652	FALSE
ND4	1.1118	0.031743	0.45168	FALSE	0.081484	0.86546	0.96056	FALSE	0.22372	0.78978	0.91822	FALSE	0.66001	0.38049	0.67539	FALSE
ND5	1.9052	0.10965	0.74649	FALSE	0.72329	0.30033	0.66331	FALSE	1.1841	0.30693	0.58973	FALSE	2.1395	0.037335	0.21511	FALSE
ND6	1.2153	0.043391	0.52353	FALSE	-0.13452	0.68724	0.89115	FALSE	0.24437	0.7666	0.90826	FALSE	0.69743	0.27708	0.58296	FALSE
CYTB	3.7433	1	1	FALSE	-0.0061093	0.99311	0.9976	FALSE	3.0329	1	1	FALSE	3.6574	0.0032217	0.046282	UP
VPREB1	1	1	1	FALSE	3.4685	0.37795	1	FALSE	1	1	1	FALSE	1	1	1	FALSE
ODF3	1	1	1	FALSE	1	1	1	FALSE	1	1	1	FALSE	1	1	1	FALSE
TMLHE	0.13886	0.76149	0.99722	FALSE	-0.40837	0.38481	0.72655	FALSE	-0.61811	0.16201	0.40073	FALSE	0.071813	0.86232	0.94618	FALSE
SNRPD3	0.52517	0.1413	0.78716	FALSE	-0.037526	0.90028	0.97189	FALSE	-0.10689	0.63385	0.83861	FALSE	-0.31275	0.1249	0.40461	FALSE
RTL9	-0.62221	0.71722	1	FALSE	0.85328	0.42991	0.75804	FALSE	0.47702	0.70306	0.87705	FALSE	0.19575	0.86797	1	FALSE
TYSND1	-0.1447	0.74631	0.9957	FALSE	0.82527	0.031725	0.24903	FALSE	0.63637	0.13817	0.36223	FALSE	0.24871	0.53515	0.77996	FALSE
AIFM1	0.88783	0.00054948	0.038029	FALSE	0.34448	0.59976	0.85265	FALSE	-0.30018	0.21547	0.4786	FALSE	-0.27948	0.47914	0.74505	FALSE
MCF2L	-0.42723	0.48178	0.97448	FALSE	0.65728	0.14887	0.50115	FALSE	1.1788	0.0022631	0.01772	UP	-0.33532	0.50007	0.75809	FALSE
SS18	0.22446	0.50279	0.9755	FALSE	0.58863	0.07969	0.3833	FALSE	0.69649	0.034618	0.1411	FALSE	0.3936	0.25828	0.56529	FALSE
ZSWIM8	-0.48936	0.24524	0.90049	FALSE	-0.02975	0.94718	0.98427	FALSE	-0.32313	0.25277	0.52598	FALSE	-0.10292	0.75624	0.90032	FALSE
INO80C	0.20242	0.57928	0.98174	FALSE	-0.63652	0.049989	0.30735	FALSE	-0.44914	0.10383	0.30032	FALSE	-0.65037	0.015627	0.12863	FALSE
BCORL1	-0.016491	0.97541	0.99926	FALSE	1.0567	0.05805	0.3287	FALSE	0.69567	0.02831	0.12275	FALSE	0.69857	0.068436	0.29552	FALSE
LRIT2	1	1	1	FALSE	0.25625	0.94985	1	FALSE	1	1	1	FALSE	1	1	1	FALSE
KAT6B	-0.080661	0.82288	0.99913	FALSE	-0.32451	0.49838	0.7997	FALSE	-0.19541	0.39476	0.67049	FALSE	0.30555	0.21196	0.5162	FALSE
SUPV3L1	0.38942	0.36275	0.95275	FALSE	0.36912	0.29421	0.65683	FALSE	0.23314	0.42881	0.69916	FALSE	0.32574	0.2183	0.52338	FALSE
TYMS	0.004494	0.99533	0.99976	FALSE	1.305	0.085702	0.39492	FALSE	2.2733	3.99e-07	1.15e-05	UP	0.9594	0.060571	0.27838	FALSE
INTS10	0.084782	0.78865	0.99913	FALSE	0.34309	0.20218	0.56943	FALSE	0.31149	0.1884	0.44024	FALSE	0.28109	0.14675	0.43455	FALSE
PPP3CB	0.66957	0.025987	0.41245	FALSE	0.40663	0.19909	0.56531	FALSE	0.31375	0.24424	0.51524	FALSE	0.65723	0.0079563	0.08379	FALSE
TOP3B	0.12648	0.71963	0.99344	FALSE	0.76565	0.09677	0.41551	FALSE	0.40657	0.22305	0.48828	FALSE	-0.003118	0.99132	0.99718	FALSE
CLPTM1L	-0.14786	0.677	0.98969	FALSE	-0.31535	0.41985	0.75182	FALSE	-0.59416	0.1449	0.37308	FALSE	-0.68622	0.10655	0.37378	FALSE
GUCD1	-0.30599	0.30612	0.93212	FALSE	-0.38717	0.35176	0.70378	FALSE	-0.52833	0.033574	0.13798	FALSE	-0.91191	0.028416	0.18315	FALSE
CXorf56	0.46124	0.12182	0.76003	FALSE	-0.21388	0.55276	0.82969	FALSE	0.12618	0.64371	0.84435	FALSE	0.52721	0.019611	0.14873	FALSE
SRPX2	-0.66315	0.52621	0.97661	FALSE	-0.64506	0.55686	0.83215	FALSE	-1.2998	0.20874	0.46927	FALSE	0.16973	0.89191	0.95864	FALSE
AIFM2	0.7195	0.17721	0.83309	FALSE	1.9309	0.0042391	0.080888	FALSE	1.248	0.00077413	0.0073598	UP	1.4576	0.0004825	0.012255	UP
ACSL4	-0.054476	0.84752	0.99913	FALSE	0.59571	0.31454	0.67521	FALSE	-0.031584	0.90432	0.96662	FALSE	0.88384	0.0071519	0.078095	FALSE
L1CAM	0.70238	0.25527	0.90729	FALSE	2.9849	0.0116	0.14833	FALSE	1.8704	1.47e-05	0.00026609	UP	1.2895	0.1233	0.40172	FALSE
PLAC9	-1.8242	0.0053985	0.17506	FALSE	-0.54017	0.57099	0.83931	FALSE	-1.4493	0.015704	0.079492	FALSE	1.1746	1	1	FALSE
F7	1	1	1	FALSE	1	1	1	FALSE	1	1	1	FALSE	1	1	1	FALSE
CABCOCO1	0.8441	0.091767	0.70664	FALSE	0.32308	0.43223	0.75895	FALSE	0.98324	0.022044	0.10227	FALSE	0.22562	0.5171	0.76917	FALSE
ZNF24	-0.19602	0.44536	0.9701	FALSE	-0.065534	0.88924	0.96818	FALSE	0.04869	0.84602	0.94122	FALSE	-0.12593	0.66676	0.85481	FALSE
MED15	0.12473	0.69148	0.99265	FALSE	0.50862	0.2346	0.60462	FALSE	0.34682	0.22227	0.48711	FALSE	0.17519	0.4794	0.74535	FALSE
CDHR1	0.85773	0.66658	1	FALSE	0.2099	0.91661	1	FALSE	1.2875	0.38652	0.66356	FALSE	1.1928	0.54856	1	FALSE
VPS26A	0.15767	0.62109	0.98463	FALSE	-0.66835	0.053407	0.318	FALSE	-0.5484	0.085033	0.26246	FALSE	-0.33775	0.10285	0.36661	FALSE
ENOSF1	0.83436	0.031706	0.45151	FALSE	0.099171	0.82568	0.94607	FALSE	-0.13981	0.70813	0.8793	FALSE	-0.5845	0.18674	0.48976	FALSE
MSS51	0.60694	0.18122	0.83955	FALSE	1.3183	0.0039741	0.077543	FALSE	0.67045	0.10289	0.29835	FALSE	0.91051	0.023083	0.16312	FALSE
NKAP	0.19413	0.50245	0.9755	FALSE	-0.16316	0.63978	0.87033	FALSE	0.13337	0.68162	0.86678	FALSE	0.72234	0.0030194	0.044313	FALSE
CNDP2	0.18878	0.45216	0.97287	FALSE	-0.19949	0.63479	0.86812	FALSE	-0.038225	0.89313	0.96293	FALSE	-0.65339	0.0087633	0.088949	FALSE
ADK	0.087851	0.80504	0.99913	FALSE	-0.64287	0.27377	0.6403	FALSE	-0.6621	0.024115	0.10934	FALSE	-0.46104	0.2015	0.50684	FALSE
LYST	-0.055942	0.87331	0.99918	FALSE	0.76533	0.20482	0.57259	FALSE	-0.18243	0.53071	0.77503	FALSE	-0.19391	0.5876	0.81131	FALSE
SHOX	1.0811	0.79105	1	FALSE	1	1	1	FALSE	0.86937	0.82953	1	FALSE	1	1	1	FALSE
GTPBP6	-0.4801	0.33911	0.94773	FALSE	0.094727	0.88633	0.96743	FALSE	-0.33796	0.49081	0.74589	FALSE	-0.44936	0.41985	0.7038	FALSE
PPM1F	0.014512	0.97406	0.99926	FALSE	1.2782	0.032384	0.251	FALSE	0.75848	0.051237	0.1859	FALSE	0.69785	0.042287	0.22974	FALSE
IQANK1	0.51966	0.44146	0.9701	FALSE	1.7758	0.033755	0.25637	FALSE	1.8675	0.00079711	0.0075254	UP	0.14047	0.85146	0.94199	FALSE
EDF1	0.24754	0.36373	0.95275	FALSE	-0.21853	0.64082	0.87053	FALSE	-0.4103	0.08066	0.25374	FALSE	-0.10422	0.61879	0.82964	FALSE
CD99L2	-0.31453	0.46636	0.97415	FALSE	-0.87166	0.023111	0.21294	FALSE	-1.6614	5.6e-05	0.00083222	DOWN	-0.92238	0.015707	0.12914	FALSE
VAMP7	0.55226	0.082138	0.68113	FALSE	0.10829	0.6944	0.89413	FALSE	-0.30433	0.3332	0.61444	FALSE	-0.07976	0.74764	0.89553	FALSE
ARHGEF6	0.34393	0.23061	0.88895	FALSE	0.83629	0.048411	0.30388	FALSE	0.49221	0.10268	0.29806	FALSE	0.82767	0.17407	0.47287	FALSE
F10	-0.8035	0.81607	1	FALSE	-3.4207	0.39037	1	FALSE	-1.807	0.57954	1	FALSE	-0.086927	0.97475	1	FALSE
ANXA11	0.51035	0.034636	0.47143	FALSE	0.58507	0.12719	0.46495	FALSE	0.19303	0.3787	0.65649	FALSE	0.34982	0.19144	0.49609	FALSE
PRF1	-1.3137	0.16641	0.82069	FALSE	0.047138	0.95196	0.98559	FALSE	0.41094	0.54859	0.78662	FALSE	-0.16029	0.86429	0.94721	FALSE
NOL4	1.0811	0.79105	1	FALSE	0.25625	0.94985	1	FALSE	-0.026523	0.99481	1	FALSE	0.098284	0.98078	1	FALSE
ARHGAP4	-0.28773	0.54002	0.97773	FALSE	0.58088	0.33103	0.68922	FALSE	1.0808	0.0032845	0.023915	UP	0.31517	0.42441	0.70611	FALSE
ZNF521	-0.19289	0.57622	0.98038	FALSE	2.3169	0.0046051	0.085228	FALSE	1.8615	6.7e-07	1.82e-05	UP	1.2853	0.067127	0.29298	FALSE
SRGN	0.23771	0.66097	0.98777	FALSE	0.6321	0.26075	0.62912	FALSE	0.32292	0.40978	0.68385	FALSE	0.57778	0.33729	0.6407	FALSE
NDUFA1	0.49218	0.23084	0.88946	FALSE	-1.0704	0.031239	0.24715	FALSE	-0.81599	0.005301	0.034764	FALSE	-0.34768	0.26442	0.57206	FALSE
GHITM	0.11339	0.6511	0.98753	FALSE	-0.57315	0.090436	0.40464	FALSE	-0.95618	8.18e-05	0.001143	FALSE	-0.67122	0.0099559	0.096319	FALSE
YES1	0.19851	0.5316	0.9775	FALSE	0.061807	0.82028	0.94419	FALSE	-0.014184	0.95728	0.98568	FALSE	-0.10025	0.62397	0.83257	FALSE
DIPK1C	2.8735	0.027566	0.42145	FALSE	0.2823	0.85464	0.9564	FALSE	1.2312	0.35894	0.63933	FALSE	0.41109	0.80144	0.92149	FALSE
SALL3	1	1	1	FALSE	1	1	1	FALSE	1	1	1	FALSE	1	1	1	FALSE
RAB31	-0.12192	0.74357	0.9957	FALSE	0.43058	0.30626	0.66831	FALSE	0.82236	0.0091744	0.05288	FALSE	0.73095	0.21696	0.52203	FALSE
PLAT	-0.73324	0.12006	0.75743	FALSE	0.40846	0.44061	0.76346	FALSE	1.8863	1.18e-08	5.12e-07	UP	-0.30912	0.40117	0.68984	FALSE
CRELD2	-0.5757	0.063462	0.62329	FALSE	-1.1644	0.08818	0.39958	FALSE	-1.6947	1.01e-05	0.00019233	DOWN	-1.6689	3.33e-10	1.49e-07	DOWN
MAPK1	-0.14493	0.63844	0.98479	FALSE	-0.34916	0.27037	0.63711	FALSE	-0.5038	0.050532	0.18415	FALSE	-0.69327	0.00093621	0.019379	FALSE
MAMDC4	0.086302	0.89067	0.99926	FALSE	1.5582	0.017015	0.18275	FALSE	0.32075	0.48394	0.74158	FALSE	1.0467	0.0021898	0.03529	UP
RAB39B	1.5273	0.29286	1	FALSE	0.80174	0.5764	1	FALSE	0.74555	0.61914	0.83084	FALSE	-0.14613	0.9262	1	FALSE
UBE2A	0.23584	0.52169	0.97656	FALSE	-0.14889	0.70075	0.89734	FALSE	-0.22757	0.5032	0.75544	FALSE	-0.30223	0.33037	0.63469	FALSE
TNMD	-0.53402	0.83467	1	FALSE	-2.3406	0.42461	1	FALSE	-1.1095	0.65784	1	FALSE	-1.571	0.48676	1	FALSE
PROZ	1.9532	0.4655	1	FALSE	0.91918	0.649	1	FALSE	1.2233	0.528	1	FALSE	0.52464	0.83777	1	FALSE
CD40LG	-0.7669	0.50352	1	FALSE	-0.47812	0.69936	0.89676	FALSE	0.071629	0.94141	0.98028	FALSE	-0.41398	0.66187	0.85166	FALSE
ELF4	1.2284	6.11e-05	0.0080447	UP	1.9804	0.00035423	0.013801	UP	1.1153	0.00061153	0.0060825	UP	1.0801	0.019071	0.14681	FALSE
H2AFY2	-0.17587	0.77686	0.99885	FALSE	-0.49296	0.56054	0.83425	FALSE	0.67967	0.23304	0.50136	FALSE	-0.22341	0.71768	0.88159	FALSE
AVPR2	0.16911	0.88858	0.99926	FALSE	0.89447	0.58138	0.84453	FALSE	-1.5124	0.28656	0.5658	FALSE	-1.9268	0.14781	0.43613	FALSE
TMEM26	-0.49603	0.6311	0.98479	FALSE	0.61368	0.48738	0.79375	FALSE	0.14266	0.85332	0.94442	FALSE	0.053305	0.94715	0.98049	FALSE
C18orf63	0.5191	0.60136	0.98225	FALSE	0.66646	0.58377	0.84541	FALSE	-1.1351	0.18332	0.43291	FALSE	0.50673	0.49633	0.75559	FALSE
CFAP70	0.41366	0.31526	0.93893	FALSE	0.076413	0.82959	0.94743	FALSE	0.22709	0.48282	0.74075	FALSE	-0.24691	0.44833	0.72547	FALSE
HGSNAT	-0.050988	0.86777	0.99913	FALSE	0.44317	0.44267	0.76475	FALSE	-0.37135	0.17958	0.42688	FALSE	-0.2006	0.52866	0.77508	FALSE
STK32C	2.1538	0.017971	0.34731	FALSE	2.4588	0.001214	0.03358	UP	1.9287	0.00034	0.0037698	UP	0.54991	0.36519	0.66338	FALSE
PPP2R3B	0.27464	0.54286	0.97803	FALSE	0.83259	0.14894	0.50118	FALSE	0.50997	0.23056	0.49788	FALSE	0.052174	0.90286	0.96288	FALSE
FAM83H	-0.39391	0.29811	0.92836	FALSE	-0.011746	0.98736	0.9955	FALSE	0.44862	0.17957	0.42688	FALSE	-0.57737	0.46825	0.73785	FALSE
SLC38A5	3.045	0.38564	1	FALSE	3.6849	0.10892	1	FALSE	1.462	0.71433	1	FALSE	1.0846	0.78784	1	FALSE
FMR1	-0.095788	0.71259	0.99344	FALSE	0.11364	0.7325	0.91235	FALSE	0.053902	0.86172	0.94807	FALSE	0.60174	0.0011397	0.022422	FALSE
PCID2	0.56155	0.15335	0.80064	FALSE	0.32366	0.38675	0.72847	FALSE	0.46014	0.25902	0.53297	FALSE	-0.35117	0.14289	0.42929	FALSE
TSPAN4	-0.41009	0.5257	0.97661	FALSE	1.0251	0.28339	0.64842	FALSE	-0.19536	0.76497	0.90761	FALSE	-0.16497	0.80602	0.92363	FALSE
ZCCHC24	-0.28696	0.67565	0.98924	FALSE	1.3468	0.12301	0.45941	FALSE	-0.024089	0.96192	0.98728	FALSE	0.99216	0.21597	0.52111	FALSE
KLHL22	0.13887	0.73584	0.9957	FALSE	1.2502	0.0065763	0.10524	FALSE	0.88352	0.046615	0.17418	FALSE	0.56346	0.06438	0.28695	FALSE
PALD1	-0.1126	0.82499	0.99913	FALSE	1.1716	0.13293	0.47552	FALSE	0.94414	0.016938	0.084141	FALSE	1.0424	0.13187	0.41448	FALSE
ASXL3	0.68078	0.72266	1	FALSE	1.6003	0.25866	0.62837	FALSE	0.86605	0.58381	0.81048	FALSE	2.5615	0.041804	0.22842	FALSE
NAA10	0.57491	0.16859	0.82352	FALSE	-0.16745	0.60219	0.85392	FALSE	-0.0152	0.96479	0.9881	FALSE	-0.25878	0.44705	0.72422	FALSE
RHOBTB1	1.7492	0.00037765	0.029085	UP	1.4718	0.043162	0.2882	FALSE	1.6025	0.00045467	0.0048043	UP	0.73812	0.21519	0.52013	FALSE
CHCHD1	0.60979	0.17461	0.82795	FALSE	-0.19875	0.48674	0.79355	FALSE	-0.058714	0.81406	0.92931	FALSE	0.11628	0.56905	0.80029	FALSE
ADCYAP1	1	1	1	FALSE	1	1	1	FALSE	1	1	1	FALSE	0.098284	0.98078	1	FALSE
AP3M1	-0.054631	0.86307	0.99913	FALSE	-0.62544	0.064653	0.3448	FALSE	-0.57184	0.029899	0.12768	FALSE	-0.50112	0.039124	0.22101	FALSE
DNAJC9	-0.36285	0.46183	0.97344	FALSE	0.65269	0.28552	0.65011	FALSE	1.2402	0.00064545	0.0063491	UP	1.1553	0.0023882	0.037346	UP
VAPA	0.14714	0.62013	0.98463	FALSE	-0.19879	0.44216	0.76442	FALSE	-0.2349	0.2964	0.57733	FALSE	-0.1688	0.38393	0.67862	FALSE
CRLF2	0.0036279	0.99888	1	FALSE	0.79815	0.73976	1	FALSE	0.58731	0.76555	0.90761	FALSE	1.4805	0.40354	1	FALSE
ELFN1	-0.56845	0.88859	1	FALSE	1.3378	0.61596	1	FALSE	2.059	0.29637	1	FALSE	-0.63702	0.83185	1	FALSE
TUBGCP3	-0.24976	0.33354	0.94507	FALSE	0.21561	0.47209	0.78396	FALSE	0.19041	0.53272	0.77635	FALSE	0.038707	0.84312	0.93903	FALSE
LZTR1	0.075142	0.80143	0.99913	FALSE	0.69073	0.24271	0.61295	FALSE	-0.009425	0.9752	0.99123	FALSE	-0.36554	0.16481	0.45922	FALSE
PPIL2	0.19708	0.46243	0.97344	FALSE	0.45036	0.1326	0.47506	FALSE	0.27947	0.31542	0.59759	FALSE	-0.056933	0.77331	0.90909	FALSE
MAFK	-0.85203	0.041455	0.51084	FALSE	0.23532	0.68201	0.88914	FALSE	0.046818	0.89505	0.96375	FALSE	-0.076592	0.82442	0.93182	FALSE
CACNA1F	-2.4741	0.53143	1	FALSE	-1.5874	0.50827	1	FALSE	-3.5822	0.31104	1	FALSE	-3.4618	0.36441	1	FALSE
GP1BB	-1.5449	0.33426	1	FALSE	0.66706	0.51868	0.8121	FALSE	0.15054	0.89952	0.96526	FALSE	0.11828	0.92487	0.97205	FALSE
C22orf39	-0.16921	0.69873	0.99265	FALSE	0.084756	0.84789	0.95409	FALSE	0.04682	0.90165	0.96589	FALSE	-0.45702	0.2305	0.53632	FALSE
SHLD2	0.12895	0.70897	0.99344	FALSE	-0.3025	0.37438	0.72025	FALSE	-0.57495	0.10027	0.29381	FALSE	-0.10229	0.74718	0.89543	FALSE
CUL4A	0.0025152	0.99117	0.99943	FALSE	-0.18774	0.57149	0.83963	FALSE	-0.34367	0.14617	0.37529	FALSE	-0.082144	0.79805	0.92032	FALSE
PPIF	-1.1113	0.0086237	0.23002	FALSE	-0.69998	0.33805	0.69456	FALSE	-0.4516	0.19573	0.45056	FALSE	-0.63688	0.34909	0.65087	FALSE
SLC25A14	0.52625	0.40587	0.96568	FALSE	0.86155	0.12265	0.45865	FALSE	1.0018	0.054317	0.19367	FALSE	0.70985	0.26617	0.57318	FALSE
SLC9A6	0.065571	0.83899	0.99913	FALSE	-0.73426	0.047015	0.29975	FALSE	-0.71946	0.039285	0.15471	FALSE	-0.50148	0.075923	0.31225	FALSE
RENBP	0.39715	0.617	0.98442	FALSE	1.1448	0.1524	0.50511	FALSE	1.8698	0.0010609	0.0094642	UP	0.95792	0.12165	0.39877	FALSE
FUT11	-0.092153	0.85255	0.99913	FALSE	0.30237	0.60042	0.85274	FALSE	-0.17291	0.71076	0.88105	FALSE	0.42119	0.36498	0.66315	FALSE
HRH4	-0.78175	0.82439	1	FALSE	1.0339	0.63249	1	FALSE	0.33815	0.8948	1	FALSE	-0.83364	0.72703	1	FALSE
COL13A1	0.23943	0.62371	0.98479	FALSE	1.1922	0.11898	0.45302	FALSE	2.2705	6.46e-09	2.98e-07	UP	0.76223	0.34941	0.6511	FALSE
METTL4	0.20853	0.81178	0.99913	FALSE	0.54409	0.47219	0.78396	FALSE	0.41422	0.60348	0.82186	FALSE	0.5677	0.47514	0.74285	FALSE
CD226	-0.56299	0.61715	0.98442	FALSE	0.70033	0.48123	0.78954	FALSE	0.22181	0.76913	0.90884	FALSE	-0.046338	0.96097	0.98529	FALSE
ITGB1BP2	1.0244	0.66876	1	FALSE	2.058	0.42415	1	FALSE	0.40532	0.88043	1	FALSE	3.2631	0.11405	0.387	FALSE
TMEM184A	0.5618	0.14259	0.78905	FALSE	-0.69178	0.36573	0.71525	FALSE	-0.7677	0.024286	0.1099	FALSE	-1.0716	0.11842	0.39454	FALSE
ASMTL	0.20995	0.5303	0.9775	FALSE	0.3198	0.4543	0.77097	FALSE	0.38783	0.34523	0.62709	FALSE	-0.075912	0.78919	0.9163	FALSE
TEDC1	-1.4392	0.23983	0.89574	FALSE	0.48758	0.52804	0.81687	FALSE	0.29466	0.73221	0.8922	FALSE	-0.21744	0.78131	0.91267	FALSE
LAMP1	-0.014798	0.94858	0.99926	FALSE	0.18166	0.71418	0.90423	FALSE	-0.29992	0.27952	0.55753	FALSE	-0.33089	0.10638	0.37351	FALSE
NXT2	0.58059	0.39721	0.96519	FALSE	0.10764	0.90727	0.97399	FALSE	0.32315	0.59469	0.81716	FALSE	0.16069	0.79996	0.92086	FALSE
BRS3	1	1	1	FALSE	1	1	1	FALSE	1	1	1	FALSE	1	1	1	FALSE
SCARF2	-0.59617	0.45046	0.97213	FALSE	2.0768	0.026207	0.22614	FALSE	0.60637	0.27685	0.55463	FALSE	1.1382	0.24618	0.55267	FALSE
ZMIZ1	-0.2651	0.40405	0.9652	FALSE	0.04055	0.89823	0.97145	FALSE	0.037391	0.87782	0.95443	FALSE	-0.7567	0.0029235	0.04336	FALSE
HCFC1	-0.36012	0.33948	0.94773	FALSE	0.69294	0.039144	0.27439	FALSE	0.58677	0.080012	0.25256	FALSE	0.031227	0.86427	0.94721	FALSE
DDX50	0.17049	0.6023	0.98225	FALSE	-0.22968	0.41161	0.74657	FALSE	-0.052224	0.84235	0.93981	FALSE	0.38776	0.077298	0.31599	FALSE
IMPACT	-0.14084	0.67372	0.98885	FALSE	-0.44316	0.40671	0.74368	FALSE	-0.042827	0.89012	0.9613	FALSE	0.203	0.45671	0.72964	FALSE
CYB5A	0.24034	0.4122	0.96664	FALSE	-0.41385	0.42611	0.75504	FALSE	-1.0747	1.86e-05	0.0003242	DOWN	-0.41467	0.34283	0.64536	FALSE
GALR1	1	1	1	FALSE	1	1	1	FALSE	1	1	1	FALSE	1	1	1	FALSE
DOK6	0.031231	0.97844	0.99926	FALSE	2.3218	0.034253	0.25814	FALSE	0.31055	0.74306	0.89729	FALSE	1.0173	0.33197	0.63568	FALSE
APCDD1	-0.99317	0.044673	0.53411	FALSE	0.54046	0.4405	0.76342	FALSE	0.33408	0.47972	0.7393	FALSE	-0.057799	0.92851	0.97373	FALSE
LDLRAD4	0.42775	0.2214	0.88066	FALSE	0.98059	0.090114	0.40409	FALSE	0.89423	0.031323	0.13186	FALSE	0.66183	0.37789	0.67378	FALSE
PHF8	-0.21903	0.57761	0.98095	FALSE	-0.085787	0.81685	0.94304	FALSE	-0.090924	0.77967	0.91337	FALSE	0.077304	0.74716	0.89543	FALSE
THAP7	-0.24483	0.43351	0.96883	FALSE	-0.47012	0.27996	0.64597	FALSE	-1.067	7.79e-05	0.0010973	DOWN	-0.75178	0.030327	0.19097	FALSE
SDF2L1	-0.5704	0.26558	0.91389	FALSE	-0.85535	0.36986	0.71735	FALSE	-1.6578	0.00021814	0.0026238	DOWN	-1.9507	0.0014538	0.026656	DOWN
ATP11A	-0.42928	0.1831	0.84189	FALSE	0.015639	0.97615	0.99192	FALSE	0.20049	0.54134	0.78221	FALSE	-0.15752	0.81018	0.92522	FALSE
SUSD2	-2.4152	0.0026831	0.1156	FALSE	-0.28435	0.78211	0.93066	FALSE	-1.0695	0.069769	0.23094	FALSE	-0.4296	0.75396	0.89925	FALSE
GNB1L	0.18741	0.63685	0.98479	FALSE	0.23108	0.59746	0.85135	FALSE	0.08841	0.82747	0.93491	FALSE	-0.28543	0.45919	0.73172	FALSE
GRTP1	0.24574	0.44931	0.97213	FALSE	-0.59971	0.35519	0.70605	FALSE	-0.61004	0.08338	0.25885	FALSE	-0.16668	0.85089	0.94169	FALSE
HTATSF1	-0.027673	0.90362	0.99926	FALSE	-0.68977	0.045826	0.29532	FALSE	-0.68491	0.0069082	0.042617	FALSE	0.023597	0.89457	0.95964	FALSE
GUCY2F	1	1	1	FALSE	1	1	1	FALSE	0.84785	0.83376	1	FALSE	1	1	1	FALSE
ZNF397	0.16583	0.66501	0.98796	FALSE	0.53526	0.20043	0.5671	FALSE	0.84853	0.0055963	0.036326	FALSE	0.56224	0.080604	0.32295	FALSE
STOX1	0.20561	0.87566	1	FALSE	1.2055	0.22685	0.59729	FALSE	0.42226	0.69457	0.87265	FALSE	0.96922	0.26712	0.57359	FALSE
SEC24C	-0.045563	0.85479	0.99913	FALSE	-0.16126	0.54489	0.82536	FALSE	-0.30097	0.22689	0.49375	FALSE	-0.23161	0.34341	0.64606	FALSE
INTS6L	-0.27547	0.4871	0.97505	FALSE	-1.1755	0.0056994	0.09667	FALSE	-1.9701	1.4e-10	9.27e-09	DOWN	-1.9337	6.56e-08	1.18e-05	DOWN
VCL	0.12387	0.65915	0.98777	FALSE	0.20827	0.66976	0.88441	FALSE	-0.38523	0.088553	0.26974	FALSE	0.40929	0.51684	0.76899	FALSE
FAM149B1	0.10272	0.71228	0.99344	FALSE	-0.34431	0.23876	0.60939	FALSE	-0.37464	0.17738	0.42391	FALSE	-0.093125	0.73412	0.89023	FALSE
MTR	-0.92134	0.048241	0.54943	FALSE	-1.322	0.00085362	0.025951	DOWN	-1.6385	1.35e-10	8.98e-09	DOWN	-0.35388	0.30734	0.61408	FALSE
SYCE1	1	1	1	FALSE	1	1	1	FALSE	1	1	1	FALSE	1	1	1	FALSE
DPYSL4	1.0811	0.79105	1	FALSE	1	1	1	FALSE	2.6801	0.36577	1	FALSE	0.098284	0.98078	1	FALSE
CSF2RA	0.2925	0.60416	0.98225	FALSE	1.1435	0.027083	0.23064	FALSE	1.2589	0.0024961	0.019161	UP	0.96673	0.055555	0.2655	FALSE
FGFRL1	-0.99805	0.015555	0.32233	FALSE	2.2014	0.026502	0.22752	FALSE	0.23865	0.43653	0.70487	FALSE	1.869	0.0004649	0.011938	UP
UFD1	0.30782	0.20282	0.86416	FALSE	-0.24217	0.49324	0.79664	FALSE	-0.5948	0.0065566	0.040875	FALSE	-0.29732	0.12424	0.40319	FALSE
ADPRHL1	-0.84245	0.83643	1	FALSE	-1.7116	0.67487	1	FALSE	-0.092412	0.98118	1	FALSE	-0.8635	0.83241	1	FALSE
ADIRF	0.85822	0.14045	0.78684	FALSE	2.2161	0.027643	0.23278	FALSE	1.4384	0.001887	0.015286	UP	2.4668	1	1	FALSE
DGCR2	-0.13042	0.71801	0.99344	FALSE	0.18118	0.62581	0.86277	FALSE	-0.12452	0.64057	0.84326	FALSE	-0.45417	0.080034	0.32134	FALSE
ZNF280C	0.38553	0.50007	0.9755	FALSE	0.41093	0.36611	0.71557	FALSE	0.56052	0.21362	0.47589	FALSE	0.45082	0.26328	0.571	FALSE
MAPRE2	0.5876	0.18739	0.8463	FALSE	0.92369	0.1458	0.49673	FALSE	0.016937	0.95833	0.98595	FALSE	0.67833	0.34159	0.6444	FALSE
SH2D4B	3.2533	0.00263	0.11412	FALSE	1.7417	0.1976	0.56287	FALSE	1.0098	0.44544	0.71244	FALSE	0.64	0.63294	1	FALSE
POLR3A	-0.078642	0.79363	0.99913	FALSE	0.16819	0.61575	0.85881	FALSE	0.23231	0.41946	0.69207	FALSE	-0.12503	0.59674	0.8169	FALSE
CDK1	-1.3349	0.33341	0.94507	FALSE	0.66275	0.65824	0.87877	FALSE	2.1093	0.0065702	0.040934	UP	0.84274	0.44237	0.72084	FALSE
CCAR1	0.38828	0.26448	0.91389	FALSE	0.060784	0.88666	0.9675	FALSE	0.29114	0.30121	0.5831	FALSE	0.44603	0.04264	0.23039	FALSE
TIMM21	0.082865	0.77626	0.99885	FALSE	-0.70256	0.04167	0.2832	FALSE	-0.6081	0.022462	0.10381	FALSE	-0.48744	0.10915	0.37828	FALSE
KLHL14	-0.69339	0.4802	0.97448	FALSE	2.4025	0.027577	0.23249	FALSE	0.23518	0.75667	0.90317	FALSE	0.96659	0.27849	0.58444	FALSE
NDC80	-0.5086	0.71299	0.99344	FALSE	0.61622	0.71462	0.90427	FALSE	2.2249	0.15743	0.39388	FALSE	1.0848	0.43804	0.71776	FALSE
NAPG	-0.19579	0.44995	0.97213	FALSE	-0.46721	0.1676	0.52632	FALSE	-0.89247	5.62e-05	0.00083518	FALSE	-0.55989	0.0097116	0.094866	FALSE
FAM210A	-0.1177	0.71705	0.99344	FALSE	-0.30724	0.56505	0.83646	FALSE	-0.45561	0.14601	0.37516	FALSE	-0.047718	0.85474	0.94323	FALSE
PDZD4	-1.2891	0.54091	1	FALSE	-0.12621	0.93932	1	FALSE	2.1835	0.096823	0.28743	FALSE	1.0822	0.32631	1	FALSE
NONO	0.18632	0.55795	0.97803	FALSE	0.021679	0.95474	0.98635	FALSE	0.31877	0.19538	0.45006	FALSE	0.21886	0.53382	0.77877	FALSE
PHPT1	0.063476	0.83128	0.99913	FALSE	-0.46498	0.15795	0.51194	FALSE	-0.63611	0.010564	0.059054	FALSE	-0.24469	0.26875	0.57561	FALSE
SOX3	1	1	1	FALSE	1	1	1	FALSE	1	1	1	FALSE	1	1	1	FALSE
YDJC	-1.0918	0.49422	1	FALSE	-0.10424	0.93595	0.98176	FALSE	1.2856	0.24751	0.51978	FALSE	0.32503	0.77175	0.90836	FALSE
LRRC74B	-0.44277	0.77807	0.99885	FALSE	-2.5222	0.29125	0.65512	FALSE	-3.0233	0.076326	0.24487	FALSE	-5.1424	0.032545	0.1982	FALSE
TXNRD2	-0.071656	0.80135	0.99913	FALSE	0.00072913	0.99874	0.99901	FALSE	-0.2279	0.52047	0.76794	FALSE	-0.26913	0.27352	0.58002	FALSE
DCUN1D2	-0.56048	0.69529	1	FALSE	0.62461	0.57504	0.8418	FALSE	-0.29584	0.81091	0.92769	FALSE	0.032957	0.97556	0.99062	FALSE
SNCG	0.13253	0.86437	0.99913	FALSE	3.7727	1	1	FALSE	-0.14863	0.81846	0.93132	FALSE	4.5243	1	1	FALSE
IRS4	1	1	1	FALSE	1	1	1	FALSE	1	1	1	FALSE	1	1	1	FALSE
PGRMC1	0.10262	0.76159	0.99722	FALSE	-0.33948	0.23029	0.60083	FALSE	-0.10783	0.63303	0.8381	FALSE	0.12355	0.68836	0.86687	FALSE
TSPAN14	-0.53854	0.14734	0.79471	FALSE	0.21006	0.70439	0.89953	FALSE	-0.12497	0.70502	0.87749	FALSE	-0.72147	0.030456	0.19128	FALSE
NODAL	1	1	1	FALSE	0.25625	0.94985	1	FALSE	1	1	1	FALSE	1	1	1	FALSE
SYNPO2L	1	1	1	FALSE	2.2235	0.57549	1	FALSE	1.4395	0.71864	1	FALSE	0.95022	0.81414	1	FALSE
OSBPL1A	-0.17085	0.62925	0.98479	FALSE	-1.3895	0.001684	0.042146	DOWN	-1.8839	4.06e-17	6.66e-15	DOWN	-1.3741	5.15e-12	3.74e-09	DOWN
TMX3	0.093237	0.74235	0.9957	FALSE	0.6163	0.10205	0.42682	FALSE	0.36523	0.19529	0.44994	FALSE	0.57748	0.049922	0.24961	FALSE
DLG5	0.011177	0.97302	0.99926	FALSE	0.1971	0.49348	0.79683	FALSE	0.84492	0.00018698	0.0023045	FALSE	0.068326	0.81396	0.92667	FALSE
GAREM1	0.008092	0.98507	0.99926	FALSE	-1.0814	0.15674	0.5101	FALSE	-1.1692	0.0023234	0.018119	DOWN	-1.4814	2.86e-05	0.0015325	DOWN
ZNF236	-0.10335	0.79647	0.99913	FALSE	0.3351	0.30661	0.66846	FALSE	0.31004	0.32223	0.60417	FALSE	0.31645	0.21882	0.5239	FALSE
SMCHD1	-0.27411	0.29585	0.92765	FALSE	-0.12801	0.70817	0.90135	FALSE	0.0045425	0.98486	0.99542	FALSE	0.46966	0.10794	0.37656	FALSE
CYP2E1	1	1	1	FALSE	1	1	1	FALSE	1	1	1	FALSE	1	1	1	FALSE
AP3M2	0.27667	0.66382	0.98777	FALSE	0.74595	0.17331	0.53368	FALSE	0.39702	0.47562	0.736	FALSE	-0.62779	0.20824	0.51396	FALSE
PFKL	-0.41692	0.26441	0.91389	FALSE	-0.22339	0.56845	0.83821	FALSE	-0.1217	0.72874	0.89109	FALSE	-0.27385	0.37193	0.66923	FALSE
C7orf50	0.81056	0.0045321	0.15926	FALSE	0.44578	0.30491	0.66769	FALSE	0.28545	0.25454	0.52779	FALSE	0.29641	0.43439	0.71534	FALSE
UBE2L3	0.55384	0.14941	0.79563	FALSE	-0.28712	0.43021	0.75812	FALSE	-0.31519	0.21168	0.47334	FALSE	-0.39367	0.061316	0.27961	FALSE
TMCO3	0.12954	0.60062	0.98225	FALSE	-0.1814	0.47177	0.7839	FALSE	0.0013057	0.99577	0.99822	FALSE	0.010805	0.97037	0.98894	FALSE
MMRN2	-0.26225	0.53291	0.9775	FALSE	2.341	1	1	FALSE	0.16969	0.51098	0.76131	FALSE	0.71127	0.29032	0.59696	FALSE
MOSPD1	-0.46759	0.12698	0.76369	FALSE	-1.3957	0.0041391	0.079688	FALSE	-1.0338	0.0036279	0.025903	DOWN	-0.44144	0.31446	0.62098	FALSE
PRXL2A	1.5064	0.00038604	0.029389	UP	1.3969	0.054336	0.31946	FALSE	1.7476	3.77e-13	3.94e-11	UP	1.8324	0.015428	0.1276	FALSE
EIF4EBP2	-0.50399	0.12817	0.76369	FALSE	-0.78753	0.0089804	0.12801	FALSE	-1.1987	4.65e-05	0.00071165	DOWN	-0.93379	0.0002054	0.006595	FALSE
FBXO15	0.0089871	0.99416	0.99943	FALSE	-0.13811	0.9226	0.97859	FALSE	0.40137	0.69926	0.87523	FALSE	-0.68977	0.61763	0.82943	FALSE
B4GALT6	0.81515	0.3631	0.95275	FALSE	0.3985	0.61037	0.85721	FALSE	1.5193	0.020287	0.096357	FALSE	1.7102	0.064731	0.28747	FALSE
ECD	0.46204	0.19322	0.85292	FALSE	0.2334	0.45408	0.77073	FALSE	0.10821	0.69208	0.87204	FALSE	0.24675	0.33995	0.64305	FALSE
MEP1B	-0.48099	0.52601	0.97661	FALSE	-6.1068	2.55e-11	1.52e-08	DOWN	-5.8517	2.86e-19	6.26e-17	DOWN	-5.4504	2.43e-11	1.55e-08	DOWN
EMILIN2	-1.2354	0.010692	0.26005	FALSE	0.14441	0.78113	0.9306	FALSE	-0.077967	0.83735	0.93811	FALSE	1.2999	0.04818	0.24517	FALSE
GNG4	-0.84245	0.83643	1	FALSE	2.2423	0.41463	1	FALSE	-0.081664	0.98334	1	FALSE	1.6339	0.56766	1	FALSE
RNMT	0.40664	0.27162	0.91795	FALSE	-0.37311	0.43746	0.76186	FALSE	-0.36727	0.22521	0.49127	FALSE	0.29975	0.11787	0.3936	FALSE
NRBP2	-0.0050407	0.98868	0.99926	FALSE	-0.043646	0.91425	0.97619	FALSE	-0.37199	0.19502	0.44975	FALSE	-0.26655	0.30141	0.60714	FALSE
SYP	-0.65306	0.49575	0.9755	FALSE	0.23007	0.764	0.9252	FALSE	0.10686	0.89434	0.9636	FALSE	0.54353	0.45525	0.72927	FALSE
AKAP17A	-0.47208	0.10235	0.73085	FALSE	0.21418	0.55072	0.82837	FALSE	0.08954	0.74529	0.89848	FALSE	-0.057692	0.84621	0.94038	FALSE
ANK3	-0.013162	0.96281	0.99926	FALSE	-0.65056	0.48868	0.79432	FALSE	-0.22274	0.4017	0.67668	FALSE	-0.25385	0.77208	0.90845	FALSE
ZMYM3	-0.52738	0.21352	0.87547	FALSE	0.76789	0.070878	0.36032	FALSE	0.52914	0.066601	0.22318	FALSE	0.1034	0.7403	0.8928	FALSE
SYTL4	0.30978	0.38465	0.9606	FALSE	-0.43225	0.31846	0.6781	FALSE	-0.34958	0.30609	0.58898	FALSE	-0.022333	0.95156	0.98192	FALSE
ATP2B3	3.4161	0.099369	1	FALSE	0.606	0.87978	1	FALSE	2.6132	0.22179	1	FALSE	3.1976	0.23274	1	FALSE
GGT5	0.45535	0.35477	0.95146	FALSE	2.9516	1	1	FALSE	0.4206	0.27274	0.55018	FALSE	1.2523	0.17224	0.47046	FALSE
TFDP1	0.17646	0.56217	0.97839	FALSE	0.44679	0.20847	0.57726	FALSE	0.81985	0.011151	0.061574	FALSE	0.1903	0.47336	0.74155	FALSE
TSSK2	1	1	1	FALSE	1	1	1	FALSE	-0.026523	0.99481	1	FALSE	1	1	1	FALSE
BMPR1A	-0.00020041	0.99947	0.99992	FALSE	-0.48028	0.38121	0.72382	FALSE	-0.11045	0.65798	0.85368	FALSE	-0.17931	0.43344	0.71445	FALSE
DYDC2	1	1	1	FALSE	2.1362	0.59094	1	FALSE	3.1959	0.22084	1	FALSE	2.6293	0.4862	1	FALSE
ZNF407	-0.12428	0.69761	0.99265	FALSE	0.082426	0.80343	0.93797	FALSE	0.047353	0.86381	0.94843	FALSE	-0.047672	0.85663	0.94384	FALSE
MYOZ1	1.0612	0.55553	1	FALSE	-0.091655	0.96346	1	FALSE	0.42531	0.81908	1	FALSE	0.67187	0.70579	1	FALSE
PRR32	1	1	1	FALSE	1	1	1	FALSE	1	1	1	FALSE	1	1	1	FALSE
HCRTR2	1	1	1	FALSE	1	1	1	FALSE	1	1	1	FALSE	1	1	1	FALSE
TSC22D3	0.16826	0.57334	0.98002	FALSE	-0.2154	0.67179	0.88522	FALSE	-0.55155	0.043732	0.16638	FALSE	0.2929	0.55329	0.79066	FALSE
DSEL	-0.96879	0.034562	0.47093	FALSE	-0.023742	0.97051	0.99052	FALSE	0.30675	0.5039	0.75574	FALSE	0.99509	0.068553	0.29565	FALSE
CCBE1	-1.0632	0.24514	0.9003	FALSE	-0.65294	0.51813	0.81189	FALSE	-0.17097	0.82002	0.93182	FALSE	0.08697	0.90053	0.96215	FALSE
CPLX3	1	1	1	FALSE	1	1	1	FALSE	1	1	1	FALSE	0.098284	0.98078	1	FALSE
RNF138	-0.13383	0.81387	0.99913	FALSE	0.10435	0.84135	0.95247	FALSE	-0.26013	0.56431	0.79702	FALSE	-0.42961	0.43783	0.71769	FALSE
JMJD8	0.053506	0.88823	0.99926	FALSE	-0.0081336	0.98359	0.99482	FALSE	-0.026245	0.93834	0.97895	FALSE	-0.33984	0.37094	0.66836	FALSE
PRSS37	1	1	1	FALSE	1	1	1	FALSE	1	1	1	FALSE	1	1	1	FALSE
GRM7	-0.70268	0.61586	1	FALSE	-0.95071	0.55739	0.83234	FALSE	-1.3451	0.32922	0.61106	FALSE	-3.7975	0.017884	1	FALSE
ECHS1	-0.10814	0.7193	0.99344	FALSE	-0.32388	0.37163	0.71819	FALSE	-0.71229	0.01308	0.069329	FALSE	-0.82967	0.00017782	0.0058968	FALSE
WWC3	-0.33645	0.28785	0.92414	FALSE	0.19645	0.68108	0.88857	FALSE	-0.26711	0.2742	0.55157	FALSE	0.33312	0.12818	0.40918	FALSE
PLAU	-0.12481	0.75663	0.99722	FALSE	0.33017	0.42709	0.7556	FALSE	0.59829	0.064477	0.21807	FALSE	-0.15132	0.74242	0.89346	FALSE
EREG	-4.6383	0.0076831	0.21485	FALSE	-2.0173	0.26689	0.63404	FALSE	-0.52698	0.61227	0.82629	FALSE	-4.2454	0.018797	0.14566	FALSE
JAZF1	-0.65312	0.3433	0.94854	FALSE	0.53226	0.45027	0.76921	FALSE	0.30488	0.58647	0.81236	FALSE	1.3852	0.099024	0.35969	FALSE
C1orf198	-0.056563	0.84583	0.99913	FALSE	0.29734	0.2492	0.61826	FALSE	0.34018	0.10777	0.3074	FALSE	0.84827	0.042126	0.22946	FALSE
PUS1	0.020856	0.9516	0.99926	FALSE	0.21184	0.60432	0.8545	FALSE	0.45515	0.16746	0.40922	FALSE	0.39462	0.31123	0.61844	FALSE
CLIC3	-1.4702	0.1887	0.8463	FALSE	-2.9853	0.020679	0.20213	FALSE	-1.6452	0.097372	0.28839	FALSE	-2.9034	0.036221	0.21098	FALSE
DHX32	0.2389	0.41899	0.96733	FALSE	-0.17876	0.60909	0.85685	FALSE	-0.23849	0.31594	0.59819	FALSE	-0.30109	0.26144	0.56872	FALSE
ERGIC1	-0.40279	0.28579	0.9216	FALSE	-1.4496	9.45e-05	0.0049609	DOWN	-1.0283	0.0012604	0.010964	DOWN	-1.1205	0.012798	0.114	FALSE
TMEM109	-0.052396	0.87784	0.99926	FALSE	-0.34109	0.48491	0.79256	FALSE	-1.1935	1.64e-06	3.97e-05	DOWN	-1.1645	0.00032717	0.0092359	DOWN
CCSAP	-0.034155	0.92813	0.99926	FALSE	-0.65995	0.05803	0.3287	FALSE	-0.71693	0.019836	0.094762	FALSE	-0.52927	0.046209	0.23966	FALSE
LAMB3	0.21924	0.50271	0.9755	FALSE	-0.48156	0.6431	0.87097	FALSE	0.67167	0.0055398	0.03601	FALSE	-0.64933	0.40796	0.69597	FALSE
HK1	0.057128	0.84345	0.99913	FALSE	0.53706	0.19526	0.56023	FALSE	0.57093	0.016592	0.082861	FALSE	0.60791	0.11427	0.38731	FALSE
DHODH	0.062131	0.86511	0.99913	FALSE	0.013968	0.96876	0.9902	FALSE	-0.0046429	0.9869	0.99558	FALSE	0.00035083	0.99909	0.99973	FALSE
KCNH5	-0.84245	0.83643	1	FALSE	0.011755	0.99733	1	FALSE	-0.9883	0.80862	1	FALSE	-0.8635	0.83241	1	FALSE
RBM46	1	1	1	FALSE	1	1	1	FALSE	1	1	1	FALSE	1	1	1	FALSE
CRYBG2	-1.9947	0.072887	0.65879	FALSE	-0.16962	0.8884	0.968	FALSE	0.7501	0.30787	0.59058	FALSE	-1.2206	0.3852	0.67929	FALSE
GMPPB	-0.14178	0.72613	0.99444	FALSE	-0.81834	0.15558	0.509	FALSE	-1.4424	1.31e-05	0.00024052	DOWN	-1.5736	1.08e-08	2.74e-06	DOWN
ARV1	0.24233	0.46197	0.97344	FALSE	-1.3699	0.0031436	0.066401	FALSE	-1.3292	8.87e-07	2.33e-05	DOWN	-1.0931	0.003722	0.051013	FALSE
ENPP3	1.2245	0.66386	1	FALSE	1.6647	0.36078	1	FALSE	2.8485	0.052767	0.18953	FALSE	-0.95298	0.79926	1	FALSE
MAPK14	0.31391	0.28706	0.92365	FALSE	-0.0079083	0.98562	0.99489	FALSE	-0.57058	0.026941	0.11851	FALSE	-0.55144	0.059422	0.27584	FALSE
MAP2	-0.84799	0.12427	0.76158	FALSE	0.57099	0.47468	0.78582	FALSE	1.2246	0.00022969	0.0027342	UP	1.0909	0.070537	0.30005	FALSE
DPH2	0.20372	0.72161	0.99407	FALSE	0.74644	0.20355	0.57085	FALSE	0.71037	0.17228	0.41659	FALSE	-0.3064	0.51845	0.7698	FALSE
SEC11A	0.90095	0.053803	0.57781	FALSE	0.090665	0.82855	0.94699	FALSE	0.17592	0.52266	0.76914	FALSE	0.26446	0.30574	0.61225	FALSE
POFUT2	-0.056775	0.84859	0.99913	FALSE	-0.17247	0.67593	0.88669	FALSE	-0.25424	0.42768	0.69861	FALSE	0.19332	0.63687	0.83964	FALSE
PDGFRL	-0.84418	0.066146	0.63197	FALSE	0.51114	0.56579	0.83701	FALSE	-0.71662	0.068484	0.22767	FALSE	1.5395	1	1	FALSE
MRPL4	0.17862	0.51196	0.97656	FALSE	0.20707	0.49493	0.79774	FALSE	0.28519	0.30446	0.58716	FALSE	-0.18566	0.41672	0.70135	FALSE
RGS6	0.22308	0.76176	0.99722	FALSE	2.1544	0.0052233	0.092152	FALSE	0.19231	0.77127	0.90967	FALSE	0.92618	0.37016	0.66778	FALSE
NEUROD4	1	1	1	FALSE	1	1	1	FALSE	1	1	1	FALSE	1	1	1	FALSE
ITM2A	1	1	1	FALSE	1	1	1	FALSE	1	1	1	FALSE	1	1	1	FALSE
AGAP2	-0.29728	0.74484	0.9957	FALSE	1.1628	0.12696	0.46464	FALSE	1.8201	0.0069937	0.042987	UP	1.2242	0.095651	0.35388	FALSE
BCLAF1	-0.11397	0.65911	0.98777	FALSE	-0.34789	0.47588	0.78651	FALSE	-0.26349	0.32411	0.60642	FALSE	0.28783	0.26642	0.5733	FALSE
PTGS1	-0.58252	0.35748	0.95146	FALSE	2.6372	1	1	FALSE	-0.20515	0.73171	0.892	FALSE	0.38786	0.72016	0.88324	FALSE
ZNF648	1	1	1	FALSE	1	1	1	FALSE	1	1	1	FALSE	1	1	1	FALSE
RAB3C	-0.032061	0.97809	0.99926	FALSE	0.51369	0.63778	0.86993	FALSE	0.94104	0.28263	0.56135	FALSE	0.20588	0.80336	0.9222	FALSE
KAT6A	-0.20685	0.52747	0.97714	FALSE	0.25028	0.27544	0.64156	FALSE	0.17998	0.40988	0.68389	FALSE	0.42375	0.010251	0.0984	FALSE
RPN2	-0.16117	0.55902	0.97803	FALSE	-1.085	0.011315	0.14698	FALSE	-1.247	2.24e-07	6.92e-06	DOWN	-1.1565	4.72e-05	0.0022968	DOWN
MSANTD1	1.2958	0.38842	1	FALSE	2.8286	0.029084	0.23839	FALSE	1.9503	0.13394	0.35499	FALSE	1.9489	0.078591	0.31836	FALSE
MMAB	0.54828	0.14465	0.79045	FALSE	-0.80243	0.0081547	0.12005	FALSE	-0.84633	0.0061185	0.038917	FALSE	-0.57123	0.11411	0.38714	FALSE
HEBP1	0.98794	0.0047207	0.16371	FALSE	-0.030323	0.95271	0.98572	FALSE	-0.22891	0.47144	0.73331	FALSE	-0.16349	0.69133	0.86822	FALSE
C5orf51	0.29892	0.32485	0.94393	FALSE	-0.16228	0.64023	0.87051	FALSE	-0.29489	0.34361	0.6254	FALSE	0.072405	0.74338	0.89411	FALSE
SPCS1	-0.2146	0.43127	0.96883	FALSE	-1.6588	0.00046887	0.016792	DOWN	-1.956	3.31e-13	3.49e-11	DOWN	-1.8577	3.51e-08	6.97e-06	DOWN
TNFSF12	0.2218	0.55264	0.97803	FALSE	1.5965	0.043627	0.28884	FALSE	0.56801	0.085216	0.26278	FALSE	0.5585	0.37588	0.67266	FALSE
SUGP2	0.19273	0.59857	0.98225	FALSE	0.71281	0.040571	0.27954	FALSE	0.56053	0.030532	0.12955	FALSE	0.3646	0.14229	0.42885	FALSE
ADRA1D	-0.44543	0.62637	0.98479	FALSE	0.83062	0.35155	0.70365	FALSE	0.70154	0.29535	0.57629	FALSE	0.21934	0.8213	0.9302	FALSE
KCMF1	0.10117	0.73882	0.9957	FALSE	-0.81269	0.0056163	0.096099	FALSE	-0.8836	6.29e-05	0.00091854	FALSE	-0.77884	0.00046684	0.011944	FALSE
SEMA4D	0.013194	0.97396	0.99926	FALSE	0.98622	0.33978	0.69572	FALSE	1.8074	2.34e-09	1.22e-07	UP	0.69442	0.26057	0.56804	FALSE
CALHM1	1	1	1	FALSE	1	1	1	FALSE	1	1	1	FALSE	1	1	1	FALSE
OGFOD3	-0.16071	0.60021	0.98225	FALSE	-0.61104	0.17502	0.53578	FALSE	0.016137	0.96146	0.98703	FALSE	-0.68136	0.098075	0.35847	FALSE
GMFG	0.49612	0.38019	0.96021	FALSE	0.34626	0.42667	0.75538	FALSE	0.72269	0.039169	0.15438	FALSE	0.65888	0.023631	0.16531	FALSE
LPAR4	-2.4028	0.54708	1	FALSE	-0.11548	0.95768	1	FALSE	-0.31795	0.88093	1	FALSE	0.64239	0.81669	1	FALSE
GOLGA7	0.059335	0.83758	0.99913	FALSE	-0.034455	0.91439	0.97626	FALSE	-0.19766	0.40688	0.68118	FALSE	0.023219	0.93175	0.9752	FALSE
CLDN12	-0.59462	0.24176	0.89818	FALSE	-1.0127	0.2151	0.58514	FALSE	-0.2405	0.60045	0.81977	FALSE	-1.0855	0.064398	0.28695	FALSE
PLAG1	-0.29156	0.86043	1	FALSE	-0.71701	0.55442	0.83094	FALSE	-0.42613	0.73657	0.89451	FALSE	0.7319	0.59807	0.81788	FALSE
OTULINL	0.33286	0.41658	0.96733	FALSE	1.2247	0.04353	0.28855	FALSE	0.58181	0.082145	0.25682	FALSE	2.0958	0.019084	0.14685	FALSE
GMEB1	-0.016987	0.95959	0.99926	FALSE	0.21551	0.4829	0.79101	FALSE	0.35014	0.21686	0.48025	FALSE	0.47467	0.056479	0.26746	FALSE
ZCCHC8	-0.21243	0.45897	0.97344	FALSE	0.0085139	0.97361	0.99143	FALSE	-0.32079	0.17305	0.4174	FALSE	-0.10983	0.5762	0.80491	FALSE
DAAM1	-0.098522	0.7468	0.9957	FALSE	0.22116	0.5037	0.80373	FALSE	1.03	0.00014639	0.0018756	UP	0.8265	0.0019034	0.031897	FALSE
OR52W1	1	1	1	FALSE	1	1	1	FALSE	1	1	1	FALSE	1	1	1	FALSE
CANX	0.10829	0.63081	0.98479	FALSE	-0.47408	0.40707	0.74373	FALSE	-0.78131	0.0002981	0.0033987	FALSE	-0.21236	0.35963	0.65891	FALSE
MIIP	1.0474	0.014148	0.30602	FALSE	1.2053	0.0018075	0.044462	UP	0.87716	0.02828	0.12265	FALSE	0.5689	0.11773	0.39352	FALSE
POLR2M	0.37113	0.32383	0.94366	FALSE	-0.084694	0.76553	0.92548	FALSE	-0.15415	0.55914	0.79353	FALSE	-0.17659	0.63095	0.83689	FALSE
SPSB1	-0.11058	0.87613	0.99926	FALSE	0.42403	0.56484	0.83641	FALSE	1.2938	0.024126	0.10937	FALSE	0.1927	0.82809	0.93306	FALSE
GDF11	0.82111	0.59553	1	FALSE	2.0915	0.11101	0.44137	FALSE	2.1314	0.058908	0.2049	FALSE	2.4796	0.063219	0.28434	FALSE
ZYG11B	0.03219	0.94108	0.99926	FALSE	0.50136	0.256	0.62586	FALSE	0.23945	0.49894	0.75172	FALSE	0.10425	0.77676	0.91049	FALSE
CDC37	0.43307	0.10189	0.73085	FALSE	0.035014	0.92782	0.97962	FALSE	0.049649	0.83085	0.93562	FALSE	0.34286	0.088033	0.3388	FALSE
LY86	0.86493	0.29866	0.92836	FALSE	0.79285	0.26632	0.63402	FALSE	0.98987	0.1575	0.39398	FALSE	0.64035	0.39901	0.68801	FALSE
SWAP70	0.16263	0.50192	0.9755	FALSE	0.17237	0.5233	0.81415	FALSE	0.15152	0.45341	0.71958	FALSE	0.45911	0.061192	0.27934	FALSE
TMEM106A	-0.3918	0.59806	0.98225	FALSE	1.3061	0.052248	0.31439	FALSE	1.4236	0.0093675	0.053778	FALSE	1.4021	0.0061402	0.070296	FALSE
EPYC	1	1	1	FALSE	0.188	0.96322	1	FALSE	1	1	1	FALSE	1	1	1	FALSE
GPR61	1	1	1	FALSE	0.188	0.96322	1	FALSE	1	1	1	FALSE	0.098284	0.98078	1	FALSE
ASTN2	-0.15672	0.87545	0.99926	FALSE	3.1754	0.003904	0.07681	FALSE	1.3066	0.097138	0.28788	FALSE	1.9693	0.0019824	0.032777	UP
OGFOD2	-0.32941	0.50668	0.97656	FALSE	-0.12714	0.79444	0.93401	FALSE	-0.66833	0.10495	0.30257	FALSE	-0.96739	0.012273	0.11054	FALSE
RINL	-0.83318	0.4256	0.96733	FALSE	0.69105	0.40369	0.74147	FALSE	0.92134	0.19453	0.44919	FALSE	0.57857	0.43949	0.71851	FALSE
KIF1C	0.072315	0.78443	0.99913	FALSE	0.57342	0.096344	0.41505	FALSE	0.33818	0.10856	0.30887	FALSE	0.64241	0.00093918	0.019422	FALSE
SRP14	0.226	0.4463	0.97072	FALSE	-0.45103	0.47196	0.78394	FALSE	-0.66323	0.039341	0.15487	FALSE	-0.10462	0.67714	0.86064	FALSE
CCDC160	0.79779	0.10206	0.73085	FALSE	-0.82488	0.36906	0.71681	FALSE	-0.81108	0.05474	0.19461	FALSE	-0.70159	0.24964	0.55575	FALSE
COQ6	0.11751	0.76426	0.99782	FALSE	-0.3121	0.45396	0.77073	FALSE	-0.28676	0.43407	0.70365	FALSE	-0.30735	0.40825	0.69606	FALSE
PNLIPRP1	1	1	1	FALSE	1	1	1	FALSE	1	1	1	FALSE	1	1	1	FALSE
PLK3	-0.3715	0.53558	0.97773	FALSE	1.0418	0.074924	0.36982	FALSE	0.83912	0.07908	0.25058	FALSE	-0.081723	0.8659	0.94795	FALSE
AGTR2	1	1	1	FALSE	1	1	1	FALSE	0.86974	0.82945	1	FALSE	1	1	1	FALSE
DAPP1	-0.031112	0.93898	0.99926	FALSE	-1.187	0.316	0.67667	FALSE	-0.69768	0.038958	0.15384	FALSE	-0.93862	0.33964	0.643	FALSE
OAZ1	0.5007	0.11287	0.74908	FALSE	-0.5957	0.028223	0.23525	FALSE	-0.71763	0.0018942	0.015328	FALSE	-0.82945	0.00035013	0.0096636	FALSE
SLC45A3	0.9636	0.03061	0.44203	FALSE	-0.045168	0.96247	0.98877	FALSE	0.23683	0.62773	0.83501	FALSE	-0.20571	0.69284	0.86837	FALSE
TMEM74B	-0.17749	0.95529	1	FALSE	0.10777	0.969	1	FALSE	2.0573	0.27675	0.55455	FALSE	-2.9403	0.46457	1	FALSE
AMIGO1	-0.27882	0.69616	0.99265	FALSE	0.2363	0.61816	0.85953	FALSE	0.14555	0.7892	0.918	FALSE	0.33999	0.44512	0.72294	FALSE
ANO6	0.15595	0.61752	0.98442	FALSE	0.59833	0.16735	0.52597	FALSE	0.19215	0.45412	0.71987	FALSE	1.0261	0.078474	0.31836	FALSE
WNT8A	1	1	1	FALSE	1	1	1	FALSE	1	1	1	FALSE	1	1	1	FALSE
RBM10	-0.18939	0.4212	0.96733	FALSE	0.11825	0.65851	0.87889	FALSE	0.01038	0.96784	0.98927	FALSE	0.044065	0.83409	0.93536	FALSE
SIRT4	0.045011	0.96167	0.99926	FALSE	0.33028	0.62878	0.86483	FALSE	0.067518	0.93049	0.97589	FALSE	-0.27033	0.68963	0.86747	FALSE
ZBED2	1	1	1	FALSE	1	1	1	FALSE	1	1	1	FALSE	1	1	1	FALSE
STAC3	0.54669	0.6001	0.98225	FALSE	1.5072	0.011556	0.14824	FALSE	1.8772	0.0019271	0.015529	UP	1.6958	0.00092102	0.019178	UP
PLAGL1	-0.51233	0.26401	0.91389	FALSE	0.13982	0.73874	0.91498	FALSE	0.14407	0.65172	0.84986	FALSE	-0.044387	0.8978	0.96143	FALSE
NAV2	1.673	5.84e-05	0.0078802	UP	2.3075	9.24e-05	0.0049115	UP	2.6152	1.46e-13	1.65e-11	UP	2.0432	0.00036333	0.0099305	UP
NBEAL1	-0.33977	0.3693	0.95439	FALSE	-0.010305	0.97015	0.99052	FALSE	-0.019702	0.94925	0.98338	FALSE	0.52297	0.0766	0.31397	FALSE
ADCK5	0.088399	0.80124	0.99913	FALSE	0.46159	0.32042	0.67997	FALSE	0.25028	0.48429	0.7417	FALSE	0.03575	0.91035	0.96616	FALSE
HIST1H1B	0.87322	0.65723	1	FALSE	-1.3981	0.5631	1	FALSE	-0.93555	0.71685	1	FALSE	-0.81485	0.66252	1	FALSE
MYT1	1	1	1	FALSE	1	1	1	FALSE	1	1	1	FALSE	1	1	1	FALSE
FOXD2	-0.29454	0.91045	1	FALSE	-0.31253	0.8939	1	FALSE	0.1236	0.95251	1	FALSE	-2.2142	0.43546	1	FALSE
GTF2H5	0.44017	0.26347	0.91389	FALSE	-0.69335	0.041978	0.28416	FALSE	-0.42643	0.18389	0.43362	FALSE	-0.36803	0.20328	0.5085	FALSE
SLC2A10	-0.27285	0.84091	1	FALSE	1.8212	0.047035	0.29976	FALSE	1.9995	0.021626	0.10086	FALSE	1.5705	0.14995	0.43922	FALSE
PITPNM1	0.28975	0.33978	0.94773	FALSE	0.76596	0.10912	0.43836	FALSE	-0.12309	0.70041	0.87577	FALSE	0.083639	0.78867	0.91609	FALSE
P3H3	-0.19076	0.73123	0.99539	FALSE	0.97733	0.17435	0.53459	FALSE	0.69107	0.13516	0.35733	FALSE	1.723	0.056855	0.26858	FALSE
DNAJB12	-0.050543	0.82914	0.99913	FALSE	-0.45995	0.29217	0.65583	FALSE	-0.64103	0.0029224	0.021769	FALSE	-0.45097	0.048648	0.24588	FALSE
LIG4	-0.024192	0.95429	0.99926	FALSE	-0.26228	0.49584	0.79818	FALSE	-0.15242	0.6528	0.85072	FALSE	0.29614	0.41296	0.69947	FALSE
LENEP	1	1	1	FALSE	1	1	1	FALSE	1	1	1	FALSE	1	1	1	FALSE
FZD9	-0.37373	0.7074	0.99344	FALSE	0.18904	0.86436	0.95996	FALSE	-1.2869	0.21884	0.48261	FALSE	-0.9353	0.30597	0.61256	FALSE
CXCR6	-1.0857	0.3007	0.92976	FALSE	-0.60266	0.63206	0.86644	FALSE	0.65388	0.41706	0.68989	FALSE	0.10332	0.91311	0.96752	FALSE
MBOAT4	1	1	1	FALSE	1	1	1	FALSE	1	1	1	FALSE	1	1	1	FALSE
FCRL4	1	1	1	FALSE	0.188	0.96322	1	FALSE	1	1	1	FALSE	1	1	1	FALSE
KRT5	0.8366	0.14512	0.79095	FALSE	0.36474	0.77908	0.93042	FALSE	1.9448	1.73e-05	0.00030574	UP	-0.61555	0.72246	0.88378	FALSE
DOCK5	0.99971	0.0019095	0.091675	FALSE	0.78138	0.34178	0.69664	FALSE	1.0877	0.0010526	0.0094232	UP	0.3475	0.40003	0.6889	FALSE
CNR2	-0.98226	0.80703	1	FALSE	2.8193	0.22882	0.59961	FALSE	1.8803	0.31732	1	FALSE	0.87454	0.75096	1	FALSE
TSPO2	1	1	1	FALSE	1	1	1	FALSE	1	1	1	FALSE	1	1	1	FALSE
CLBA1	0.47075	0.57802	0.98147	FALSE	0.96173	0.18201	0.54374	FALSE	1.15	0.088049	0.26881	FALSE	0.74603	0.42131	0.70458	FALSE
PCDHB4	0.77794	0.52072	0.97656	FALSE	0.75787	0.3949	0.73441	FALSE	0.88124	0.28093	0.55947	FALSE	1.458	0.090981	0.34482	FALSE
EFHD1	-0.12358	0.74199	0.9957	FALSE	-1.9266	0.0020495	0.048929	DOWN	-2.4193	7.62e-25	3.5e-22	DOWN	-0.99586	0.14328	0.42949	FALSE
TMEM108	0.23335	0.94541	1	FALSE	2.0227	0.33217	1	FALSE	2.8163	0.077766	0.24801	FALSE	1.9447	0.22599	1	FALSE
ARHGEF17	-0.079196	0.86013	0.99913	FALSE	1.1142	0.0079706	0.11848	FALSE	1.0991	0.00021514	0.0025959	UP	0.75189	0.060898	0.27908	FALSE
LELP1	1	1	1	FALSE	1	1	1	FALSE	1	1	1	FALSE	1	1	1	FALSE
RAB7A	0.14509	0.53931	0.97773	FALSE	0.26906	0.4082	0.74435	FALSE	0.01957	0.93589	0.97824	FALSE	-0.11207	0.58952	0.81282	FALSE
ME2	1.4022	0.058508	0.60148	FALSE	1.6149	0.0038775	0.076429	FALSE	1.653	7.8e-06	0.00015432	UP	1.677	0.0023581	0.037065	UP
SFN	-0.35258	0.6482	0.98678	FALSE	-1.6963	0.23536	0.60566	FALSE	-0.2959	0.75576	0.90263	FALSE	-2.0591	0.18701	0.49011	FALSE
HNF4G	0.35481	0.6706	0.98875	FALSE	-0.7113	0.53689	0.82093	FALSE	0.36555	0.58802	0.81343	FALSE	-1.3962	0.13717	0.42166	FALSE
TMBIM6	0.38121	0.15285	0.80024	FALSE	-0.3371	0.36376	0.71355	FALSE	-0.76018	0.00055697	0.0056728	FALSE	-0.99061	0.00024154	0.0073622	FALSE
SLC38A1	-0.36186	0.44066	0.9701	FALSE	0.44736	0.45985	0.77545	FALSE	0.56985	0.14502	0.37326	FALSE	0.50923	0.33362	0.63727	FALSE
TDO2	1	1	1	FALSE	1	1	1	FALSE	1	1	1	FALSE	1	1	1	FALSE
HIST1H2BK	-0.84245	0.83643	1	FALSE	-1.7116	0.67487	1	FALSE	-1.9501	0.63272	1	FALSE	-1.8253	0.65465	1	FALSE
NFKBIL1	0.50985	0.15597	0.80364	FALSE	-0.13648	0.76956	0.92691	FALSE	-0.13768	0.65458	0.85166	FALSE	0.085874	0.8428	0.93885	FALSE
PAAF1	0.15375	0.62148	0.98463	FALSE	0.26633	0.42495	0.75441	FALSE	0.25174	0.39608	0.67155	FALSE	0.33429	0.28938	0.59623	FALSE
CCDC136	0.76987	0.22339	0.88111	FALSE	1.2269	0.018216	0.19057	FALSE	1.4578	0.004672	0.031667	UP	3.0748	1	1	FALSE
ADAM32	0.22215	0.93621	1	FALSE	1.8164	0.4338	1	FALSE	0.21371	0.93245	1	FALSE	1.1795	0.63444	1	FALSE
NVL	0.041567	0.88033	0.99926	FALSE	-0.39925	0.2273	0.59807	FALSE	-0.57638	0.021666	0.10103	FALSE	0.023085	0.95091	0.98192	FALSE
TRAPPC6A	1.5883	0.00028739	0.02397	UP	-0.69635	0.2806	0.64684	FALSE	-0.26422	0.48718	0.74363	FALSE	0.081324	0.92619	0.97276	FALSE
GJB3	-3.7843	0.15211	1	FALSE	-3.6342	0.21951	0.58867	FALSE	-1.1971	0.47334	0.73466	FALSE	-3.3099	0.19451	1	FALSE
ATP1B4	1	1	1	FALSE	1	1	1	FALSE	0.88023	0.82739	1	FALSE	1	1	1	FALSE
ZBTB39	-0.50597	0.25542	0.90729	FALSE	0.035658	0.93622	0.98176	FALSE	0.1813	0.63051	0.83683	FALSE	0.16559	0.68801	0.86687	FALSE
ABHD13	-0.25027	0.55413	0.97803	FALSE	-0.21483	0.61577	0.85881	FALSE	-0.16414	0.65268	0.85072	FALSE	-0.5956	0.075676	0.31178	FALSE
OR4A47	1	1	1	FALSE	1	1	1	FALSE	1	1	1	FALSE	1	1	1	FALSE
TMEM59L	-0.59749	0.4459	0.97034	FALSE	0.9248	0.32092	0.68023	FALSE	1.8681	0.00084319	0.0078989	UP	2.9289	0.0012831	0.024463	UP
CIART	-1.0162	0.26664	0.91525	FALSE	0.2373	0.81801	0.94349	FALSE	0.23859	0.74166	0.89692	FALSE	-0.13698	0.87099	0.95054	FALSE
SRM	-0.59498	0.12537	0.76318	FALSE	-1.3061	0.00072715	0.023187	DOWN	-1.1126	0.0088208	0.051232	FALSE	-1.2929	0.0025854	0.039659	DOWN
KCNJ10	-0.84245	0.83643	1	FALSE	0.75863	0.84946	1	FALSE	-0.11393	0.9775	1	FALSE	-1.8253	0.65465	1	FALSE
DNHD1	-0.43041	0.76193	0.99726	FALSE	-0.88419	0.47007	0.78305	FALSE	-1.548	0.20197	0.45972	FALSE	-0.46403	0.66226	0.85183	FALSE
ARSB	-0.20412	0.4585	0.97344	FALSE	-0.671	0.047581	0.30148	FALSE	-0.58978	0.015432	0.078395	FALSE	-0.77746	0.046751	0.24122	FALSE
OTOGL	-0.40749	0.73186	0.99548	FALSE	0.19292	0.88481	0.96731	FALSE	-1.6073	0.15321	0.38726	FALSE	-1.843	0.16735	0.46311	FALSE
RNF214	-0.20732	0.49903	0.9755	FALSE	-0.64658	0.043215	0.28836	FALSE	-0.51478	0.068933	0.22892	FALSE	0.1057	0.67455	0.85926	FALSE
TAGLN3	-0.76613	0.46978	0.97435	FALSE	-1.3495	0.26476	0.63274	FALSE	0.76086	0.31355	0.59626	FALSE	0.3353	0.69513	0.8689	FALSE
OR2T1	-0.84245	0.83643	1	FALSE	0.4091	0.90045	1	FALSE	-1.9501	0.63272	1	FALSE	-1.8253	0.65465	1	FALSE
SCYL1	-0.15288	0.54494	0.97803	FALSE	-0.47614	0.14536	0.49616	FALSE	-0.68237	0.003191	0.023356	FALSE	-0.5803	0.010511	0.099738	FALSE
ZNF566	0.76216	0.18448	0.84399	FALSE	0.35499	0.52181	0.81375	FALSE	0.71758	0.09715	0.28788	FALSE	0.48483	0.20203	0.5072	FALSE
IRS2	-0.21481	0.77331	0.99885	FALSE	0.456	0.54318	0.8245	FALSE	0.43299	0.40471	0.67934	FALSE	0.72434	0.35758	0.65692	FALSE
OR2M4	1	1	1	FALSE	1	1	1	FALSE	1	1	1	FALSE	1	1	1	FALSE
MTHFD1	-0.80119	0.0039183	0.14602	FALSE	-0.97228	0.011668	0.14896	FALSE	-0.86923	0.00072463	0.0069525	FALSE	-1.0177	0.00055634	0.013505	DOWN
CRAMP1	-0.36454	0.50748	0.97656	FALSE	0.12578	0.77544	0.92978	FALSE	0.050728	0.85693	0.94601	FALSE	0.17749	0.51001	0.76437	FALSE
OR2W3	1	1	1	FALSE	1	1	1	FALSE	1	1	1	FALSE	1	1	1	FALSE
ATG16L2	0.59954	0.12372	0.76103	FALSE	0.81205	0.021474	0.20591	FALSE	0.93725	0.020903	0.098411	FALSE	0.76137	0.0089695	0.090085	FALSE
SLC66A2	0.30865	0.37845	0.96021	FALSE	-0.30495	0.50002	0.80069	FALSE	-0.69754	0.10288	0.29835	FALSE	-0.84487	0.020288	0.15129	FALSE
TRIM41	-0.17678	0.61958	0.98463	FALSE	-0.15296	0.67782	0.88741	FALSE	0.1965	0.53093	0.77506	FALSE	0.30356	0.32422	0.62984	FALSE
RIOK1	-0.35355	0.30292	0.93096	FALSE	-0.2122	0.57677	0.84239	FALSE	-0.3176	0.30062	0.58234	FALSE	0.23308	0.48301	0.74815	FALSE
VAX1	1	1	1	FALSE	1	1	1	FALSE	1.8579	0.64008	1	FALSE	0.098284	0.98078	1	FALSE
RHOV	0.5177	0.54088	0.97776	FALSE	1.3107	0.37496	0.7206	FALSE	2.9227	1.26e-07	4.14e-06	UP	0.39489	0.74405	0.89424	FALSE
CCDC80	-0.72528	0.19131	0.85186	FALSE	1.3847	0.099826	0.42093	FALSE	0.85647	0.035858	0.14486	FALSE	4.193	0.00016339	0.0055333	UP
AEN	-0.24491	0.68138	0.99138	FALSE	1.3657	0.019184	0.19479	FALSE	1.0541	0.030802	0.13036	FALSE	1.2484	0.013474	0.1172	FALSE
ZNF283	-0.10717	0.82269	0.99913	FALSE	-0.27905	0.61499	0.85881	FALSE	-0.18905	0.66324	0.85721	FALSE	-0.13518	0.75867	0.90127	FALSE
MLLT11	-0.14446	0.82455	0.99913	FALSE	-0.27193	0.66788	0.8834	FALSE	-0.76126	0.23831	0.50825	FALSE	-0.54666	0.36984	0.66753	FALSE
NKX6-2	1	1	1	FALSE	1	1	1	FALSE	1	1	1	FALSE	1	1	1	FALSE
ARMC8	-0.097075	0.74767	0.9957	FALSE	0.12993	0.67521	0.88649	FALSE	0.070427	0.79167	0.91865	FALSE	0.27635	0.18167	0.48327	FALSE
FGF3	1	1	1	FALSE	1	1	1	FALSE	1	1	1	FALSE	1	1	1	FALSE
TMPRSS11A	1	1	1	FALSE	1	1	1	FALSE	-0.026523	0.99481	1	FALSE	1	1	1	FALSE
PUF60	0.0090735	0.97181	0.99926	FALSE	-0.3537	0.19681	0.56203	FALSE	-0.288	0.25873	0.5327	FALSE	-0.39403	0.18035	0.48182	FALSE
FAM174C	0.11251	0.73862	0.9957	FALSE	-1.2671	0.0045814	0.08498	FALSE	-1.7161	2.82e-06	6.38e-05	DOWN	-1.4294	0.00031375	0.008929	DOWN
ZBTB7C	-0.9216	0.45225	1	FALSE	0.99495	0.37409	0.7201	FALSE	-0.16644	0.89732	0.96437	FALSE	-0.12733	0.8979	0.96149	FALSE
KCNA4	1	1	1	FALSE	0.74892	0.85357	1	FALSE	2.4623	0.49904	1	FALSE	1	1	1	FALSE
OR6C3	1	1	1	FALSE	1	1	1	FALSE	1	1	1	FALSE	1	1	1	FALSE
KRTAP3-1	-22.295	1	1	FALSE	-23.169	1	1	FALSE	-23.329	1	1	FALSE	-23.213	1	1	FALSE
OR10D3	1	1	1	FALSE	1	1	1	FALSE	1	1	1	FALSE	1	1	1	FALSE
NEURL3	2.0026	0.15368	1	FALSE	2.9714	0.034656	0.25924	FALSE	1.0401	0.47198	0.73356	FALSE	0.25988	0.89152	1	FALSE
SLC27A5	-0.39307	0.47772	0.97448	FALSE	0.9131	0.24933	0.61829	FALSE	-0.087342	0.85086	0.94321	FALSE	-0.50969	0.45479	0.72913	FALSE
RHOU	-0.79612	0.0071383	0.20499	FALSE	-2.6772	0.0011266	0.031992	DOWN	-2.4026	3.3e-18	6.32e-16	DOWN	-2.1224	0.0020255	0.033229	DOWN
PRR5L	-0.73848	0.28553	0.9216	FALSE	-0.062501	0.92558	0.97932	FALSE	-0.29369	0.57682	0.80583	FALSE	0.37735	0.7267	0.88575	FALSE
SHTN1	0.49833	0.13242	0.77138	FALSE	-0.43829	0.59508	0.85039	FALSE	0.021066	0.94563	0.98206	FALSE	-0.30335	0.57594	0.80472	FALSE
IL5	1	1	1	FALSE	1	1	1	FALSE	1	1	1	FALSE	1	1	1	FALSE
CYTL1	-1.6427	0.68485	1	FALSE	-2.5056	0.53595	1	FALSE	-1.7884	0.61923	1	FALSE	1.3699	0.50849	1	FALSE
CACNB2	0.010512	0.98802	0.99926	FALSE	-0.35184	0.54335	0.8245	FALSE	0.47567	0.36567	0.64496	FALSE	0.72529	0.29139	0.59778	FALSE
SLC10A2	1	1	1	FALSE	1	1	1	FALSE	1	1	1	FALSE	1	1	1	FALSE
GRXCR2	-0.84245	0.83643	1	FALSE	-1.7116	0.67487	1	FALSE	-0.9883	0.80862	1	FALSE	-1.8253	0.65465	1	FALSE
PLPP6	-0.14068	0.79768	0.99913	FALSE	-0.7554	0.19377	0.55862	FALSE	-0.55832	0.2544	0.52765	FALSE	-1.3266	0.040787	0.22523	FALSE
BCL7B	-0.026643	0.94464	0.99926	FALSE	0.53651	0.2051	0.57295	FALSE	0.26807	0.40454	0.67929	FALSE	0.28228	0.4628	0.7343	FALSE
CCDC85B	-0.019157	0.95848	0.99926	FALSE	1.6583	0.02306	0.21265	FALSE	0.62892	0.029875	0.12764	FALSE	0.67346	0.19506	0.49996	FALSE
ISLR	-0.054259	0.89184	0.99926	FALSE	1.2504	0.12719	0.46495	FALSE	0.91525	0.020776	0.098092	FALSE	1.0279	0.13404	0.41757	FALSE
FAM107A	1.6096	0.0010066	0.059069	FALSE	1.4225	0.12732	0.46526	FALSE	-1.277	0.00017286	0.0021535	DOWN	0.59213	0.43502	0.71572	FALSE
ASB17	1	1	1	FALSE	1	1	1	FALSE	1	1	1	FALSE	1	1	1	FALSE
SLITRK5	2.0412	0.61276	1	FALSE	0.188	0.96322	1	FALSE	2.4776	0.53053	1	FALSE	6.5946	1	1	FALSE
ABCC11	-0.37283	0.69617	0.99265	FALSE	-0.99839	0.51246	0.80884	FALSE	0.41471	0.52513	0.7712	FALSE	-3.2893	0.01484	0.12449	FALSE
FBXL18	-0.066403	0.89135	0.99926	FALSE	0.85829	0.031885	0.2492	FALSE	0.80883	0.050903	0.18503	FALSE	-0.15383	0.70004	0.87201	FALSE
FANCI	-0.41332	0.61374	0.98391	FALSE	1.0158	0.39861	0.73779	FALSE	2.0873	0.0001855	0.0022899	UP	0.9325	0.17939	0.48125	FALSE
DYM	0.11409	0.64258	0.98534	FALSE	-0.212	0.51005	0.80736	FALSE	-0.489	0.056685	0.19961	FALSE	-0.31559	0.20086	0.5062	FALSE
LRRC10B	-0.56008	0.81228	1	FALSE	0.88097	0.57383	1	FALSE	-0.25238	0.89878	1	FALSE	1.7342	0.33662	1	FALSE
KCNA5	2.0254	0.24612	1	FALSE	2.9179	0.12015	0.45441	FALSE	0.99264	0.59193	1	FALSE	1.7245	0.48659	1	FALSE
TXNL4B	-0.31593	0.37948	0.96021	FALSE	-0.6203	0.071082	0.36066	FALSE	-0.57948	0.083965	0.26018	FALSE	-0.65224	0.039347	0.22138	FALSE
KIF23	-0.99254	0.37076	0.95454	FALSE	1.0368	0.43833	0.76227	FALSE	2.4769	0.038502	0.15269	FALSE	1.6273	0.13395	0.41735	FALSE
OCLN	0.71521	0.0044295	0.15745	FALSE	-0.60235	0.37626	0.72142	FALSE	-0.52134	0.022289	0.10318	FALSE	-0.47198	0.58213	0.80806	FALSE
METTL22	-0.13733	0.72428	0.99407	FALSE	-0.18798	0.51405	0.80964	FALSE	-0.11287	0.75319	0.90171	FALSE	-0.33221	0.2913	0.5977	FALSE
FAM110A	-0.55264	0.2919	0.92651	FALSE	-0.33305	0.63212	0.86644	FALSE	-0.108	0.78475	0.91581	FALSE	-1.1713	0.16509	0.45966	FALSE
GALNT5	-0.012175	0.98226	0.99926	FALSE	-1.0038	0.45689	0.77285	FALSE	-1.3597	0.0020036	0.016027	DOWN	-2.265	0.0097698	0.095212	FALSE
MX1	-0.76052	0.14359	0.78905	FALSE	0.22331	0.74555	0.91793	FALSE	0.2109	0.63061	0.83689	FALSE	-0.7515	0.25862	0.56574	FALSE
ANKMY2	0.19655	0.46563	0.97415	FALSE	-0.23805	0.55761	0.83237	FALSE	-0.40696	0.13595	0.35882	FALSE	0.028963	0.89042	0.95831	FALSE
ERC2	-6.0211	6.12e-10	4.71e-07	DOWN	-6.9835	1.66e-11	1.05e-08	DOWN	-7.1021	8.67e-15	1.14e-12	DOWN	-4.254	6e-07	7.12e-05	DOWN
TEX264	1.2644	6.75e-05	0.008491	UP	1.6323	0.0023893	0.054306	FALSE	1.1717	5.72e-05	0.00084683	UP	0.93066	0.021478	0.15651	FALSE
EFL1	0.5551	0.049191	0.55645	FALSE	0.15098	0.76206	0.9244	FALSE	0.27593	0.27132	0.54834	FALSE	0.31159	0.2991	0.60494	FALSE
RAB9A	0.081742	0.81078	0.99913	FALSE	-0.48818	0.098716	0.41891	FALSE	-0.25034	0.40619	0.68057	FALSE	-0.56126	0.025329	0.17221	FALSE
MICALL2	0.36207	0.3373	0.94748	FALSE	0.79015	0.13581	0.47972	FALSE	1.4207	1.13e-05	0.00021248	UP	0.42549	0.42289	0.7056	FALSE
JMJD4	-0.066552	0.8694	0.99913	FALSE	-0.15252	0.70954	0.90197	FALSE	-0.57675	0.12693	0.34257	FALSE	-0.57279	0.067424	0.29334	FALSE
DPM3	0.32318	0.28254	0.92057	FALSE	-0.016303	0.96565	0.9897	FALSE	-0.30014	0.35888	0.63933	FALSE	-0.99776	0.00038573	0.0104	FALSE
HES7	1.1645	0.59856	1	FALSE	3.1712	0.12534	0.46267	FALSE	0.085844	0.97457	1	FALSE	1.2145	0.48577	1	FALSE
NUBP1	0.29488	0.35738	0.95146	FALSE	-0.061506	0.86107	0.95827	FALSE	-0.12148	0.65406	0.85138	FALSE	-0.40304	0.29685	0.60281	FALSE
MAN2B1	0.27446	0.26433	0.91389	FALSE	0.50979	0.29595	0.65881	FALSE	-0.040133	0.89331	0.96303	FALSE	0.16601	0.69782	0.87061	FALSE
TGFB3	1.8167	0.00014314	0.014149	UP	2.4065	4.83e-05	0.002904	UP	2.341	1.62e-11	1.26e-09	UP	2.2	1	1	FALSE
DRC1	-1.0191	0.153	0.80045	FALSE	0.37012	0.68326	0.88942	FALSE	2.048	7.47e-09	3.43e-07	UP	0.58635	0.18712	0.49017	FALSE
WNK3	-0.54635	0.40836	0.96568	FALSE	-3.9224	6.73e-07	8.68e-05	DOWN	-3.317	4.27e-11	3.09e-09	DOWN	-2.4048	6.86e-07	8.05e-05	DOWN
DDO	-0.75047	0.10488	0.73602	FALSE	-2.9027	4.84e-06	0.00044544	DOWN	-3.1882	4.44e-22	1.36e-19	DOWN	-1.8637	0.041016	0.22593	FALSE
MOCOS	-1.1026	0.031562	0.45014	FALSE	0.58043	0.13344	0.47656	FALSE	0.85026	0.0046827	0.031705	FALSE	0.077242	0.90236	0.96259	FALSE
VASN	-0.75322	0.2985	0.92836	FALSE	2.3295	0.0075433	0.11458	FALSE	1.4201	0.00705	0.043248	UP	0.68452	0.39089	0.68356	FALSE
FJX1	0.44934	0.44691	0.97105	FALSE	1.7245	0.011197	0.14571	FALSE	1.8291	2.71e-06	6.15e-05	UP	0.85343	0.068774	0.29602	FALSE
ST8SIA4	-0.36633	0.41733	0.96733	FALSE	0.28613	0.62293	0.8616	FALSE	-0.19182	0.6003	0.81972	FALSE	-0.51596	0.17837	0.47954	FALSE
AP1AR	0.079317	0.76505	0.99782	FALSE	-0.6902	0.21232	0.58115	FALSE	-0.44693	0.069529	0.23037	FALSE	0.018121	0.95077	0.98192	FALSE
OGT	-0.13535	0.65225	0.98765	FALSE	-0.46915	0.080733	0.38536	FALSE	-0.89437	5.75e-05	0.0008512	FALSE	-0.6923	0.003957	0.053028	FALSE
HDHD3	-0.83441	0.22319	0.88111	FALSE	-0.66494	0.28749	0.65241	FALSE	-0.34599	0.56908	0.80037	FALSE	-0.8975	0.16414	0.45826	FALSE
PNMA2	1.0811	0.79105	1	FALSE	1.9085	0.63207	1	FALSE	-0.026523	0.99481	1	FALSE	3.307	0.35638	1	FALSE
TANC2	0.37068	0.36072	0.95275	FALSE	-0.82377	0.17368	0.53382	FALSE	-0.25678	0.50653	0.75782	FALSE	-1.1919	0.046148	0.23958	FALSE
P2RY10	0.30294	0.75387	0.99722	FALSE	-0.073341	0.96207	0.9887	FALSE	1.337	0.076473	0.24519	FALSE	0.24379	0.79044	0.91672	FALSE
BCAR3	0.93578	0.023084	0.39467	FALSE	0.69829	0.086621	0.39669	FALSE	0.69039	0.050845	0.18496	FALSE	0.19663	0.60792	0.82383	FALSE
KDM5A	-0.38468	0.22391	0.88111	FALSE	-0.45615	0.11865	0.45272	FALSE	-0.47416	0.048461	0.17881	FALSE	-0.0018193	0.99502	0.9982	FALSE
TSKU	0.65446	0.5163	0.97656	FALSE	2.1376	0.0061198	0.10101	FALSE	3.3258	1.03e-12	9.88e-11	UP	1.7413	0.019637	0.14888	FALSE
OR5V1	1	1	1	FALSE	1	1	1	FALSE	1	1	1	FALSE	1	1	1	FALSE
ELAVL4	1	1	1	FALSE	1	1	1	FALSE	-0.026523	0.99481	1	FALSE	1	1	1	FALSE
KCNJ2	1.5748	0.022784	0.39323	FALSE	2.6471	8.59e-05	0.0046323	UP	2.9607	9.77e-12	8.03e-10	UP	2.517	0.008582	0.088043	FALSE
PLCH2	0.04745	0.93577	0.99926	FALSE	0.012283	0.9904	0.99648	FALSE	0.90271	0.024266	0.10983	FALSE	-0.57088	0.66194	0.85166	FALSE
BEAN1	-0.3	0.68812	0.99213	FALSE	2.3881	0.0065232	0.10486	FALSE	1.7944	0.0029255	0.021781	UP	1.3611	0.11208	0.38354	FALSE
SLC7A11	0.069047	0.95796	0.99926	FALSE	-0.18817	0.92005	0.97786	FALSE	-2.1891	0.16836	0.41076	FALSE	-2.7392	0.075348	0.31102	FALSE
CHML	-0.63019	0.1622	0.81392	FALSE	-0.46001	0.17351	0.53381	FALSE	-0.60834	0.09419	0.28153	FALSE	-0.41754	0.26234	0.56985	FALSE
UHRF1BP1L	-0.34056	0.3193	0.94265	FALSE	-0.2397	0.59698	0.85124	FALSE	-0.00032923	0.99913	0.99949	FALSE	0.42624	0.18653	0.48934	FALSE
POU3F4	1	1	1	FALSE	1	1	1	FALSE	1	1	1	FALSE	0.098284	0.98078	1	FALSE
SMCO4	-0.14941	0.71531	0.99344	FALSE	-1.1694	0.0011346	0.032089	DOWN	-1.4175	1.93e-05	0.00033318	DOWN	-1.3606	7.22e-06	0.00051612	DOWN
F2RL2	-0.69901	0.1455	0.79139	FALSE	-1.2602	0.093281	0.4095	FALSE	-0.81138	0.05985	0.20705	FALSE	1.9591	1	1	FALSE
OR2G6	0.89202	0.76586	1	FALSE	-0.02669	0.99465	1	FALSE	-2.6377	0.51562	1	FALSE	-2.5148	0.53535	1	FALSE
C4orf48	0.94346	0.29067	0.9265	FALSE	1.3548	0.16392	0.52009	FALSE	0.93412	0.25807	0.53178	FALSE	0.073447	0.93913	0.97825	FALSE
CHIC2	0.18128	0.68207	0.99138	FALSE	-0.30051	0.37804	0.72238	FALSE	0.018899	0.95007	0.98364	FALSE	0.12869	0.61532	0.82837	FALSE
SOCS1	-1.3067	0.074622	0.66377	FALSE	-1.0189	0.15673	0.5101	FALSE	-0.34143	0.49134	0.74628	FALSE	-0.096431	0.83194	0.93484	FALSE
OR10G3	1	1	1	FALSE	1	1	1	FALSE	1	1	1	FALSE	1	1	1	FALSE
MEPE	-0.84245	0.83643	1	FALSE	-1.7116	0.67487	1	FALSE	-1.9501	0.63272	1	FALSE	0.61811	0.87703	1	FALSE
STOX2	-0.10609	0.89135	0.99926	FALSE	0.84664	0.23797	0.60847	FALSE	0.28507	0.50892	0.75991	FALSE	-0.39836	0.52514	0.7734	FALSE
ABHD16B	1	1	1	FALSE	1	1	1	FALSE	1	1	1	FALSE	0.098284	0.98078	1	FALSE
OTOG	1	1	1	FALSE	1.372	0.73293	1	FALSE	-0.026523	0.99481	1	FALSE	0.098284	0.98078	1	FALSE
RNF186	-1.6296	0.20885	1	FALSE	-2.3713	0.056059	0.32444	FALSE	-1.7115	0.20404	0.46245	FALSE	0.19834	0.88374	0.95571	FALSE
HSD17B2	-3.6679	0.31594	1	FALSE	-1.6295	0.61359	1	FALSE	-2.9244	0.27515	1	FALSE	-3.6887	0.27953	1	FALSE
MBTPS1	-0.2827	0.26116	0.91227	FALSE	0.062018	0.86514	0.96032	FALSE	-0.039023	0.85992	0.94721	FALSE	0.074522	0.75851	0.90127	FALSE
ACTL10	1	1	1	FALSE	1	1	1	FALSE	1	1	1	FALSE	0.9044	0.82313	1	FALSE
TRAPPC5	0.13816	0.71242	0.99344	FALSE	0.18867	0.66972	0.88441	FALSE	0.27738	0.4349	0.7044	FALSE	-0.2944	0.23273	0.53889	FALSE
ABITRAM	0.4929	0.25567	0.90759	FALSE	0.41756	0.26351	0.6314	FALSE	0.26342	0.49962	0.7524	FALSE	0.34484	0.27674	0.58259	FALSE
CLDN9	1	1	1	FALSE	1	1	1	FALSE	1	1	1	FALSE	1	1	1	FALSE
C10orf71	-2.2567	0.57258	1	FALSE	1.4393	0.59589	1	FALSE	-0.49118	0.86054	1	FALSE	0.59547	0.78414	1	FALSE
PITPNB	0.32918	0.19598	0.85698	FALSE	-0.31748	0.3195	0.67887	FALSE	-0.2901	0.24804	0.52053	FALSE	0.25186	0.24883	0.55531	FALSE
MIB1	-0.27932	0.3223	0.94311	FALSE	-0.51711	0.17159	0.53115	FALSE	-0.34845	0.16308	0.40251	FALSE	-0.19256	0.40836	0.69606	FALSE
SDHD	-0.55578	0.083641	0.68559	FALSE	-0.91388	0.0028472	0.061468	FALSE	-1.165	5.26e-08	1.9e-06	DOWN	-0.58064	0.14106	0.42717	FALSE
VWA2	1.2243	0.51795	1	FALSE	2.532	0.12121	0.45611	FALSE	3.6814	0.0015234	0.012829	UP	1.0348	0.45177	1	FALSE
UTP3	0.31581	0.40605	0.96568	FALSE	-0.15403	0.76764	0.92645	FALSE	0.40303	0.11162	0.31521	FALSE	0.72652	0.0088741	0.0894	FALSE
DAPK2	-0.56392	0.30212	0.93071	FALSE	-0.22857	0.70417	0.89953	FALSE	0.44819	0.31506	0.59739	FALSE	0.15299	0.7564	0.90032	FALSE
ZNF410	0.11071	0.71888	0.99344	FALSE	-0.15704	0.64927	0.87376	FALSE	-0.56954	0.041498	0.16099	FALSE	-0.53876	0.059376	0.27572	FALSE
NRG1	0.18328	0.76767	0.99815	FALSE	0.11457	0.89358	0.96998	FALSE	1.0644	0.029033	0.12498	FALSE	-0.47343	0.62647	0.834	FALSE
FOXD1	-0.84245	0.83643	1	FALSE	-0.70553	0.86253	1	FALSE	1.234	0.65791	1	FALSE	2.8603	0.11909	1	FALSE
POLB	0.10185	0.77775	0.99885	FALSE	-1.0445	0.010093	0.13767	FALSE	-0.76613	0.013804	0.071956	FALSE	-0.42887	0.39293	0.68447	FALSE
SNRNP25	0.21287	0.50535	0.97656	FALSE	-0.57408	0.074732	0.36952	FALSE	-0.56187	0.032509	0.13522	FALSE	-0.53454	0.071433	0.30173	FALSE
TPPP2	0.97766	0.21426	0.87547	FALSE	0.62955	0.5003	0.80102	FALSE	0.06895	0.93461	0.97763	FALSE	0.50754	0.64789	0.8455	FALSE
TRPM5	1	1	1	FALSE	1	1	1	FALSE	1	1	1	FALSE	1	1	1	FALSE
RNASE10	-0.84245	0.83643	1	FALSE	0.65786	0.86947	1	FALSE	-0.9883	0.80862	1	FALSE	-1.8253	0.65465	1	FALSE
AMER2	1	1	1	FALSE	1	1	1	FALSE	-0.026523	0.99481	1	FALSE	1	1	1	FALSE
MYO16	-0.25665	0.90331	1	FALSE	2.0431	0.28973	0.65411	FALSE	3.2176	0.013529	0.071031	FALSE	0.13525	0.94687	1	FALSE
ZNF296	-1.7272	0.07279	0.65825	FALSE	0.35623	0.706	0.90048	FALSE	0.54886	0.49598	0.74939	FALSE	-0.22186	0.84544	0.94027	FALSE
PPP6C	0.13639	0.61176	0.98384	FALSE	-0.098863	0.72308	0.90746	FALSE	-0.45103	0.078279	0.24905	FALSE	-0.36501	0.035307	0.20764	FALSE
SPPL2C	1	1	1	FALSE	1	1	1	FALSE	1	1	1	FALSE	1	1	1	FALSE
OR52N5	1	1	1	FALSE	1	1	1	FALSE	1	1	1	FALSE	1	1	1	FALSE
SMIM10L1	-0.29261	0.4127	0.96664	FALSE	-0.71108	0.14682	0.49797	FALSE	-1.0417	0.013488	0.070868	FALSE	-0.91246	0.022243	0.15988	FALSE
ACTL7A	1	1	1	FALSE	1	1	1	FALSE	1	1	1	FALSE	1	1	1	FALSE
CEP70	0.061214	0.86665	0.99913	FALSE	-0.01628	0.97026	0.99052	FALSE	0.04436	0.90538	0.96702	FALSE	0.67165	0.058238	0.27297	FALSE
TUBA4A	-0.033572	0.93941	0.99926	FALSE	-0.52659	0.48522	0.79269	FALSE	-0.26304	0.49444	0.74844	FALSE	-0.4244	0.63845	0.84028	FALSE
PNLIP	1	1	1	FALSE	1	1	1	FALSE	1	1	1	FALSE	1	1	1	FALSE
C8orf33	0.25463	0.54044	0.97776	FALSE	0.49169	0.24238	0.61289	FALSE	0.40634	0.26576	0.54159	FALSE	0.43326	0.26913	0.57568	FALSE
USP2	-0.41655	0.48159	0.97448	FALSE	-0.044382	0.93438	0.98115	FALSE	0.74207	0.11037	0.3127	FALSE	-0.50784	0.34382	0.64647	FALSE
WSCD2	-0.59316	0.56173	0.97834	FALSE	2.7634	0.017995	0.18906	FALSE	0.67071	0.39659	0.67198	FALSE	1.5511	0.045229	0.23786	FALSE
WDR66	0.62385	0.4821	0.97448	FALSE	0.046228	0.94974	0.98516	FALSE	0.43472	0.52554	0.7716	FALSE	0.89853	0.13502	0.41824	FALSE
AP3B2	1	1	1	FALSE	1	1	1	FALSE	0.86937	0.82953	1	FALSE	1.5489	0.69835	1	FALSE
PIGP	0.25292	0.51517	0.97656	FALSE	-0.80177	0.052764	0.31591	FALSE	-0.89988	0.023765	0.10836	FALSE	-0.84552	0.030139	0.19063	FALSE
YARS2	0.37167	0.46618	0.97415	FALSE	-0.12151	0.77548	0.92978	FALSE	-0.037349	0.92376	0.97417	FALSE	-0.31908	0.36011	0.65936	FALSE
IRF2BP1	-0.39944	0.19665	0.85729	FALSE	0.44732	0.12282	0.45903	FALSE	0.29276	0.34563	0.62742	FALSE	-0.020183	0.94941	0.98146	FALSE
CCNG2	0.35924	0.51996	0.97656	FALSE	0.92894	0.0039078	0.076813	FALSE	1.375	1.07e-06	2.73e-05	UP	0.65639	0.034717	0.20573	FALSE
GKN3P	1	1	1	FALSE	1	1	1	FALSE	1	1	1	FALSE	1	1	1	FALSE
TAAR2	1	1	1	FALSE	1	1	1	FALSE	1	1	1	FALSE	1	1	1	FALSE
TPBG	-0.97649	0.26767	0.9161	FALSE	-0.57418	0.41333	0.74785	FALSE	0.58881	0.39589	0.67139	FALSE	0.67503	0.48554	0.74977	FALSE
PTER	-0.43999	0.42404	0.96733	FALSE	1.0746	0.17513	0.5359	FALSE	0.0088824	0.98473	0.99542	FALSE	0.15991	0.78881	0.91609	FALSE
SRPK3	0.69272	0.41623	0.96733	FALSE	-0.80867	0.41434	0.74905	FALSE	-1.2538	0.2104	0.47152	FALSE	-0.66842	0.47158	0.74038	FALSE
POC1A	1.4159	0.1348	0.77861	FALSE	1.8085	0.054831	0.32067	FALSE	3.0536	3.16e-06	7.06e-05	UP	1.209	0.15356	0.44463	FALSE
PRC1	-1.8065	0.022658	0.39315	FALSE	0.0045364	0.99683	0.99833	FALSE	1.4621	0.015706	0.079492	FALSE	1.0374	0.21128	0.51561	FALSE
RASA2	0.014873	0.964	0.99926	FALSE	0.063331	0.91064	0.97477	FALSE	0.066786	0.8554	0.94532	FALSE	0.1836	0.57026	0.80085	FALSE
DGAT2L6	-1.7579	0.49573	1	FALSE	-3.5293	0.28316	1	FALSE	-4.7775	0.12054	1	FALSE	-4.647	0.23846	1	FALSE
SOCS5	0.50388	0.11647	0.75191	FALSE	0.46083	0.2154	0.58523	FALSE	0.53786	0.096384	0.28628	FALSE	0.15993	0.54757	0.78657	FALSE
HPS6	-0.35807	0.55122	0.97803	FALSE	0.89243	0.058156	0.32876	FALSE	0.28749	0.57759	0.80647	FALSE	0.47638	0.31437	0.62088	FALSE
TAF12	0.44387	0.23818	0.89464	FALSE	-0.28006	0.2979	0.6609	FALSE	-0.18587	0.50593	0.75721	FALSE	0.0002305	0.99932	0.99985	FALSE
INTS13	0.31963	0.36721	0.95357	FALSE	-0.15122	0.77437	0.92928	FALSE	0.06423	0.82093	0.93206	FALSE	0.14292	0.60751	0.82367	FALSE
HNRNPA0	-0.17672	0.65076	0.98753	FALSE	0.95367	0.012537	0.15509	FALSE	1.1812	0.00012766	0.0016701	UP	0.35263	0.14332	0.42949	FALSE
RBM38	0.29916	0.57706	0.9806	FALSE	1.0558	0.033429	0.25461	FALSE	0.74306	0.093362	0.28008	FALSE	0.33535	0.50898	0.76358	FALSE
TPH2	0.25573	0.8411	1	FALSE	-0.21662	0.84043	0.95193	FALSE	-0.055233	0.96325	0.9877	FALSE	-0.44052	0.72363	1	FALSE
GNB2	0.18267	0.54831	0.97803	FALSE	0.37954	0.33564	0.69244	FALSE	0.15452	0.58764	0.81325	FALSE	-0.46338	0.067989	0.2946	FALSE
NDUFAF1	0.21817	0.57424	0.98002	FALSE	-0.23199	0.56148	0.83489	FALSE	-0.5209	0.1105	0.31302	FALSE	-0.19481	0.47611	0.74336	FALSE
ABI2	-0.17405	0.77598	0.99885	FALSE	0.89078	0.16071	0.51628	FALSE	1.1015	0.013729	0.071695	FALSE	0.99972	0.12674	0.40655	FALSE
RPS6KA4	0.20537	0.58813	0.98225	FALSE	0.5646	0.26154	0.6299	FALSE	0.097287	0.79059	0.91838	FALSE	0.048373	0.89626	0.96093	FALSE
ADRA2A	-0.2718	0.77844	0.99885	FALSE	3.121	0.0064127	0.10367	FALSE	1.3484	0.068012	0.2266	FALSE	2.338	1	1	FALSE
HSPB3	1	1	1	FALSE	1	1	1	FALSE	1	1	1	FALSE	1	1	1	FALSE
C8orf34	0.22437	0.95395	1	FALSE	0.35122	0.90518	1	FALSE	0.51853	0.86042	1	FALSE	2.5123	0.13514	1	FALSE
ADARB2	0.55973	0.82311	1	FALSE	-4.8481	0.21795	1	FALSE	-2.6347	0.24501	0.5162	FALSE	-4.9617	0.20735	1	FALSE
ELOVL7	-0.073886	0.88108	0.99926	FALSE	1.1779	0.14187	0.49006	FALSE	0.028923	0.94824	0.98305	FALSE	0.82929	0.30413	0.61072	FALSE
LCT	1	1	1	FALSE	1	1	1	FALSE	-0.026523	0.99481	1	FALSE	1	1	1	FALSE
OR51A7	1	1	1	FALSE	1	1	1	FALSE	1	1	1	FALSE	1	1	1	FALSE
TMEM236	0.87894	0.82825	1	FALSE	-1.7116	0.67487	1	FALSE	-1.9501	0.63272	1	FALSE	1.0335	0.64769	1	FALSE
PIGK	-0.046441	0.87553	0.99926	FALSE	-1.2526	0.00044459	0.016083	DOWN	-1.1307	1.98e-05	0.00034084	DOWN	-0.81336	0.0020106	0.033138	FALSE
SCARA5	-1.0819	0.037034	0.48652	FALSE	-0.54444	0.44494	0.76653	FALSE	-1.3017	0.000935	0.0085841	DOWN	1.2434	0.077212	0.3158	FALSE
OR4K1	1	1	1	FALSE	1	1	1	FALSE	1	1	1	FALSE	1	1	1	FALSE
SERPINH1	0.078717	0.8375	0.99913	FALSE	1.3232	0.092824	0.40883	FALSE	0.72256	0.084921	0.26219	FALSE	1.7055	0.043442	0.23289	FALSE
ANP32E	0.2006	0.51311	0.97656	FALSE	0.17052	0.68954	0.89222	FALSE	0.51923	0.068442	0.22762	FALSE	0.99797	0.0010654	0.021238	FALSE
HELZ	-0.29849	0.46869	0.97415	FALSE	-0.26773	0.37571	0.72101	FALSE	-0.24224	0.34499	0.62689	FALSE	-0.12376	0.68257	0.86386	FALSE
WDR7	-0.091999	0.77795	0.99885	FALSE	-0.16959	0.66269	0.88075	FALSE	-0.34749	0.19591	0.45077	FALSE	-0.13883	0.55679	0.79298	FALSE
KIF18A	-0.78729	0.53027	1	FALSE	1.3014	0.34364	0.69877	FALSE	2.5112	0.00033204	0.0037031	UP	1.5157	0.032287	0.19699	FALSE
RAB9B	0.11933	0.97667	1	FALSE	0.22558	0.95539	1	FALSE	2.2318	0.32139	1	FALSE	3.4841	0.087985	1	FALSE
SAG	1.0898	0.75334	1	FALSE	-0.70553	0.86253	1	FALSE	1.2116	0.70379	1	FALSE	0.98892	0.73145	1	FALSE
GPR84	-0.84245	0.83643	1	FALSE	1.3097	0.6628	1	FALSE	1.5039	0.61445	1	FALSE	-0.8635	0.83241	1	FALSE
BDKRB1	0.29182	0.89883	1	FALSE	0.79198	0.69698	1	FALSE	0.39243	0.86901	1	FALSE	1.9257	0.23564	1	FALSE
PSMB11	-0.84245	0.83643	1	FALSE	0.78719	0.80369	1	FALSE	-0.9883	0.80862	1	FALSE	-0.8635	0.83241	1	FALSE
C12orf66	-0.66408	0.34435	0.94935	FALSE	-0.67967	0.30633	0.66831	FALSE	-0.21641	0.69821	0.87471	FALSE	-0.84578	0.1992	0.50446	FALSE
ARHGAP10	0.1505	0.56248	0.97839	FALSE	-0.65488	0.050174	0.30798	FALSE	-0.43416	0.074626	0.24105	FALSE	0.42586	0.22067	0.52587	FALSE
MMP15	-0.65465	0.23317	0.89108	FALSE	-0.15547	0.83065	0.94781	FALSE	-0.13036	0.76593	0.90779	FALSE	-0.56399	0.32523	0.63101	FALSE
BAHCC1	-0.45816	0.24513	0.9003	FALSE	0.18772	0.6752	0.88649	FALSE	0.15724	0.53524	0.77776	FALSE	-0.74408	0.047069	0.24215	FALSE
ACKR3	-2.2744	0.0064396	0.19519	FALSE	1.4777	1	1	FALSE	-1.0857	0.077775	0.24801	FALSE	1.6413	1	1	FALSE
ELOVL2	1.6369	0.41536	1	FALSE	0.76447	0.70364	1	FALSE	0.27303	0.90655	1	FALSE	0.6531	0.71515	1	FALSE
UBE2QL1	0.8915	0.69891	1	FALSE	-3.6854	0.35324	1	FALSE	-2.0819	0.50188	1	FALSE	-1.3646	0.7091	1	FALSE
PNKD	0.097083	0.76016	0.99722	FALSE	-0.011017	0.97457	0.99164	FALSE	-0.32807	0.28219	0.56087	FALSE	-0.47378	0.1091	0.37828	FALSE
STX19	0.65218	0.10866	0.74278	FALSE	-1.4057	0.249	0.61806	FALSE	-1.6251	7.34e-05	0.0010403	DOWN	-0.69973	0.5763	0.80495	FALSE
RC3H1	0.029711	0.92139	0.99926	FALSE	-0.05015	0.86594	0.96072	FALSE	-0.15485	0.50716	0.7583	FALSE	0.10872	0.67512	0.85935	FALSE
CHMP6	0.28648	0.29523	0.92719	FALSE	-0.32284	0.37285	0.71911	FALSE	-0.2228	0.35607	0.63696	FALSE	-0.12809	0.56943	0.80039	FALSE
GRINA	-0.08842	0.82267	0.99913	FALSE	-0.021955	0.96346	0.98914	FALSE	-0.2712	0.39712	0.67244	FALSE	-0.88953	0.04299	0.23141	FALSE
TRIML2	1	1	1	FALSE	1	1	1	FALSE	1	1	1	FALSE	1	1	1	FALSE
BSX	1	1	1	FALSE	1	1	1	FALSE	1	1	1	FALSE	1	1	1	FALSE
ANKRD40CL	1	1	1	FALSE	1	1	1	FALSE	1	1	1	FALSE	1	1	1	FALSE
TAB3	-0.03721	0.87733	0.99926	FALSE	-0.31251	0.35389	0.70495	FALSE	-0.32593	0.17057	0.41437	FALSE	-0.22073	0.49111	0.75277	FALSE
KRTAP11-1	-6.6626	1	1	FALSE	-2.8294	1	1	FALSE	-3.1602	1	1	FALSE	-0.38646	0.91747	0.96924	FALSE
ZNF8	-0.42953	0.44125	0.9701	FALSE	0.8431	0.054757	0.32044	FALSE	0.89756	0.044124	0.16742	FALSE	0.82009	0.046776	0.24129	FALSE
GGA3	0.010586	0.97666	0.99926	FALSE	0.2072	0.50264	0.80247	FALSE	-0.13076	0.62528	0.8339	FALSE	-0.028077	0.89482	0.95976	FALSE
ASB12	0.33307	0.61198	0.98384	FALSE	-0.19397	0.77679	0.92985	FALSE	-0.43222	0.51707	0.76552	FALSE	-0.64108	0.32769	0.63268	FALSE
SLC17A5	-0.0062598	0.9836	0.99926	FALSE	-1.1834	0.018317	0.19095	FALSE	-1.5726	1.19e-06	2.99e-05	DOWN	-1.4067	1.38e-05	0.00087833	DOWN
H1F0	-0.7617	0.0059294	0.1842	FALSE	-1.0955	0.02098	0.20406	FALSE	-0.92005	0.00051334	0.0052964	FALSE	-0.4599	0.24514	0.55184	FALSE
SMIM36	-0.16558	0.9271	1	FALSE	-1.6976	0.41225	1	FALSE	-3.4436	0.1355	1	FALSE	-1.7689	0.3711	1	FALSE
FOXQ1	-0.73495	0.71001	1	FALSE	2.1714	0.23123	0.60188	FALSE	3.738	6.84e-07	1.85e-05	UP	-0.019759	0.98966	0.99664	FALSE
ECHDC1	-1.5856	7.87e-07	0.00023857	DOWN	-2.2754	3.67e-06	0.00034951	DOWN	-2.1383	4.36e-16	6.6e-14	DOWN	-1.3188	0.067149	0.29298	FALSE
INSM1	1	1	1	FALSE	1	1	1	FALSE	1	1	1	FALSE	0.098284	0.98078	1	FALSE
EPB41L4B	-0.077819	0.80998	0.99913	FALSE	-1.4196	0.019997	0.19866	FALSE	-1.2009	3.78e-06	8.26e-05	DOWN	-0.64802	0.39184	0.6837	FALSE
CLEC12A	1.3063	0.1672	0.82167	FALSE	0.38221	0.68586	0.89057	FALSE	0.95148	0.26588	0.54169	FALSE	0.92833	0.31611	0.62284	FALSE
SCYL3	0.25206	0.39922	0.96519	FALSE	0.02992	0.9244	0.97903	FALSE	-0.060971	0.81272	0.9287	FALSE	-0.18445	0.42752	0.70873	FALSE
SYT5	-0.051292	0.91371	0.99926	FALSE	0.15408	0.78041	0.93047	FALSE	0.65462	0.077044	0.24648	FALSE	0.57363	0.18854	0.49228	FALSE
HAND1	1	1	1	FALSE	3.2432	0.41025	1	FALSE	1	1	1	FALSE	0.098284	0.98078	1	FALSE
FAM114A2	0.2216	0.3798	0.96021	FALSE	-0.52852	0.062233	0.33912	FALSE	-0.81119	0.0013007	0.011284	FALSE	0.08654	0.68737	0.86687	FALSE
LRFN2	0.54616	0.70565	1	FALSE	1.3679	0.48963	0.79513	FALSE	0.6291	0.6206	0.83173	FALSE	0.83515	0.67867	0.86143	FALSE
RHOQ	0.34749	0.45475	0.97344	FALSE	0.86682	0.11862	0.45269	FALSE	0.70419	0.10682	0.3056	FALSE	1.3072	0.10058	0.36306	FALSE
SARM1	-0.53674	0.61866	0.98463	FALSE	0.9147	0.26991	0.63667	FALSE	1.4588	0.0089538	0.051863	FALSE	0.66219	0.17689	0.47714	FALSE
ATP6V1E2	1.0476	0.36162	0.95275	FALSE	-1.3337	0.39978	1	FALSE	0.25202	0.82342	0.93316	FALSE	0.66249	0.4816	0.74739	FALSE
MEAF6	0.42098	0.20377	0.86506	FALSE	0.41861	0.11359	0.44456	FALSE	0.51057	0.040561	0.15843	FALSE	0.54384	0.03747	0.21531	FALSE
MOCS3	-0.77261	0.064796	0.62772	FALSE	-0.25134	0.45384	0.77073	FALSE	-0.323	0.40715	0.68131	FALSE	-0.52093	0.20199	0.5072	FALSE
FAM50A	0.58886	0.05865	0.60193	FALSE	0.23409	0.53814	0.82167	FALSE	0.32399	0.24975	0.52203	FALSE	0.6992	0.00021294	0.0067294	FALSE
HSPA12A	-0.46768	0.53661	0.97773	FALSE	1.3383	0.12245	0.45824	FALSE	0.42375	0.47197	0.73356	FALSE	1.4628	0.21187	0.5162	FALSE
ZBTB26	0.00054229	0.99905	0.99992	FALSE	0.48555	0.23065	0.60126	FALSE	0.27551	0.48654	0.74309	FALSE	0.39604	0.26684	0.57349	FALSE
LIN9	-0.048532	0.92479	0.99926	FALSE	0.08302	0.89765	0.97134	FALSE	0.59634	0.15825	0.39513	FALSE	0.40633	0.35498	0.655	FALSE
GJA3	1	1	1	FALSE	1	1	1	FALSE	1	1	1	FALSE	1	1	1	FALSE
CCER1	1	1	1	FALSE	1	1	1	FALSE	1	1	1	FALSE	1	1	1	FALSE
ZNF318	-0.087765	0.75055	0.99721	FALSE	0.38244	0.24545	0.61533	FALSE	0.23283	0.33692	0.61885	FALSE	0.32581	0.06771	0.29385	FALSE
ARL8A	-0.3724	0.3961	0.96509	FALSE	0.77662	0.15745	0.51107	FALSE	0.57049	0.15588	0.39117	FALSE	0.16185	0.73168	0.88917	FALSE
OR51I2	1	1	1	FALSE	1	1	1	FALSE	1	1	1	FALSE	1	1	1	FALSE
MYRF	1	1	1	FALSE	2.534	0.52207	1	FALSE	-0.026523	0.99481	1	FALSE	3.1448	0.19713	1	FALSE
ACTL7B	1	1	1	FALSE	1	1	1	FALSE	1	1	1	FALSE	1	1	1	FALSE
FOXL1	1	1	1	FALSE	0.25625	0.94985	1	FALSE	1	1	1	FALSE	0.098284	0.98078	1	FALSE
PRR30	1	1	1	FALSE	1	1	1	FALSE	1	1	1	FALSE	0.098284	0.98078	1	FALSE
OR5C1	1	1	1	FALSE	1	1	1	FALSE	1	1	1	FALSE	1	1	1	FALSE
KCNG4	0.56403	0.8792	1	FALSE	-1.4583	0.71905	1	FALSE	-0.76057	0.84519	1	FALSE	-1.553	0.70187	1	FALSE
PAK1	0.98763	0.055286	0.58714	FALSE	0.81667	0.14611	0.49676	FALSE	1.362	4.3e-07	1.24e-05	UP	1.1246	0.00070777	0.015852	UP
TOX4	0.20525	0.4464	0.97072	FALSE	-0.068994	0.80431	0.93797	FALSE	0.036722	0.86405	0.94843	FALSE	-0.038062	0.87822	0.95358	FALSE
NANS	0.23378	0.40271	0.96519	FALSE	-0.90071	0.13195	0.47402	FALSE	-0.89006	0.00038311	0.004154	FALSE	-0.65959	0.17412	0.47293	FALSE
ACKR1	1.1455	0.33923	0.94773	FALSE	3.8024	0.0079017	0.11794	FALSE	1.0339	0.28235	0.56104	FALSE	1.9843	1	1	FALSE
ALDOB	1.0102	0.52903	1	FALSE	0.56873	0.70344	1	FALSE	-0.71545	0.69889	1	FALSE	-1.3162	0.4125	1	FALSE
LRRC8A	-0.90871	0.00032676	0.02626	FALSE	-0.57867	0.30999	0.67153	FALSE	-1.0567	1.42e-05	0.00025946	DOWN	-0.89257	0.0023725	0.03722	FALSE
CUTC	0.43658	0.20765	0.86645	FALSE	-0.10631	0.71919	0.90629	FALSE	-0.0099884	0.97042	0.98961	FALSE	0.24342	0.31854	0.62496	FALSE
MYLPF	1	1	1	FALSE	1	1	1	FALSE	-0.026523	0.99481	1	FALSE	0.99497	0.80536	1	FALSE
MED16	-0.38363	0.23225	0.89108	FALSE	0.028372	0.93762	0.98229	FALSE	0.089369	0.81276	0.9287	FALSE	-0.51501	0.06378	0.2857	FALSE
MAP7D1	-0.23552	0.43207	0.96883	FALSE	1.0122	0.059935	0.33257	FALSE	0.68185	0.013569	0.071134	FALSE	0.89902	0.1408	0.42663	FALSE
LIN7A	-0.51365	0.42409	0.96733	FALSE	-4.1751	0.0015736	0.040153	DOWN	-4.6079	3.16e-20	7.65e-18	DOWN	-4.1301	2.7e-06	0.00023404	DOWN
ARIH1	-0.27221	0.28149	0.92057	FALSE	-0.3919	0.11996	0.45408	FALSE	-0.40935	0.073802	0.23946	FALSE	-0.20135	0.48697	0.75017	FALSE
RAPGEF5	-1.0331	0.025625	0.41116	FALSE	-0.41443	0.5792	0.84361	FALSE	-1.1477	0.012948	0.068853	FALSE	-1.0398	0.06851	0.29565	FALSE
TIMM50	0.28712	0.34297	0.94851	FALSE	0.072685	0.80667	0.93894	FALSE	-0.053933	0.84346	0.94024	FALSE	-0.33189	0.2141	0.5185	FALSE
GSTO2	0.41729	0.79263	1	FALSE	-0.17378	0.91116	1	FALSE	0.33218	0.81949	0.93153	FALSE	0.88002	0.45751	0.73009	FALSE
MADD	-0.14299	0.68415	0.99156	FALSE	0.15871	0.61911	0.86	FALSE	0.018379	0.9457	0.98206	FALSE	-0.35738	0.20847	0.51415	FALSE
PNLDC1	1.1527	0.32693	0.94436	FALSE	0.22373	0.86571	0.96064	FALSE	1.0411	0.23882	0.50879	FALSE	0.10627	0.93668	0.97772	FALSE
KCNA1	1	1	1	FALSE	3.4447	0.30682	1	FALSE	1.8921	0.6338	1	FALSE	1	1	1	FALSE
AKR1E2	-0.27649	0.77653	0.99885	FALSE	0.65457	0.36542	0.71481	FALSE	-0.034568	0.96324	0.9877	FALSE	-0.94816	0.23422	0.54046	FALSE
ALAS1	0.073527	0.82759	0.99913	FALSE	0.75727	0.08059	0.38528	FALSE	0.58143	0.030444	0.1292	FALSE	-0.37927	0.28867	0.59532	FALSE
INAFM1	-0.0079227	0.99011	0.99926	FALSE	1.5342	0.080213	0.38471	FALSE	0.53694	0.31873	0.60082	FALSE	-0.033922	0.95725	0.98415	FALSE
PRDM11	0.25826	0.63627	0.98479	FALSE	0.47081	0.3449	0.6999	FALSE	0.48978	0.3121	0.59483	FALSE	0.4079	0.34782	0.64988	FALSE
SLC9A4	1	1	1	FALSE	4.69	0.22018	1	FALSE	4.9346	0.026887	0.11832	FALSE	3.0699	0.40611	1	FALSE
SLC6A4	-0.74727	0.20361	0.86506	FALSE	-1.6752	0.0026793	0.058966	FALSE	-1.1563	0.000663	0.0064829	DOWN	-2.3213	7.95e-05	0.0032826	DOWN
LARS2	-0.35176	0.33822	0.94748	FALSE	-0.062524	0.8521	0.95544	FALSE	0.15766	0.60527	0.82237	FALSE	0.117	0.7932	0.91809	FALSE
EIF3G	0.18377	0.53704	0.97773	FALSE	-0.57924	0.026542	0.22752	FALSE	-0.68334	0.0086713	0.050615	FALSE	-0.30911	0.40349	0.69227	FALSE
EMG1	0.69704	0.079529	0.67683	FALSE	-0.11529	0.80229	0.93786	FALSE	0.20421	0.44395	0.71137	FALSE	0.26049	0.31189	0.6188	FALSE
XK	-0.52917	0.090116	0.70332	FALSE	-0.96545	0.32413	0.6831	FALSE	-0.62488	0.044114	0.16742	FALSE	-1.0152	0.060145	0.27767	FALSE
MID1IP1	-0.6456	0.14356	0.78905	FALSE	1.4207	0.12445	0.46113	FALSE	-0.44087	0.26047	0.53497	FALSE	-0.68935	0.41021	0.69726	FALSE
PHOSPHO2	0.36233	0.41815	0.96733	FALSE	-0.45135	0.38751	0.72915	FALSE	-0.45469	0.29225	0.5726	FALSE	0.11742	0.81039	0.92532	FALSE
PNCK	0.11933	0.97667	1	FALSE	0.013102	0.99689	1	FALSE	0.47828	0.88869	1	FALSE	3.9874	0.072785	0.30498	FALSE
ENPP6	1	1	1	FALSE	0.25625	0.94985	1	FALSE	1	1	1	FALSE	2.5637	0.51531	1	FALSE
USP44	1.7324	0.57236	1	FALSE	-0.21286	0.95816	1	FALSE	1.2339	0.65308	1	FALSE	-1.8253	0.65465	1	FALSE
AP3S1	0.48457	0.16782	0.8219	FALSE	-1.0993	0.061684	0.33726	FALSE	-1.0854	0.0014487	0.012304	DOWN	-0.73421	0.012318	0.1108	FALSE
STK4	0.076983	0.75978	0.99722	FALSE	0.020608	0.96938	0.99036	FALSE	0.16226	0.47987	0.73938	FALSE	0.014832	0.97365	0.99027	FALSE
ZSWIM1	-0.17503	0.87496	0.99926	FALSE	1.5693	0.089631	0.40294	FALSE	0.90466	0.27716	0.55483	FALSE	-0.63705	0.5371	0.78112	FALSE
WFDC5	-2.8251	0.47664	1	FALSE	-3.6854	0.35324	1	FALSE	-3.9318	0.29459	1	FALSE	-3.8059	0.33767	1	FALSE
CMAS	0.35042	0.24074	0.89658	FALSE	-0.70353	0.14898	0.50118	FALSE	-0.81947	0.003598	0.025762	FALSE	-0.41298	0.17966	0.48139	FALSE
RAB43	-0.44708	0.18419	0.84396	FALSE	-0.46402	0.17795	0.53984	FALSE	-0.56572	0.073983	0.23985	FALSE	-0.76053	0.0048542	0.060479	FALSE
BABAM2	0.81078	0.06136	0.61589	FALSE	0.41711	0.26712	0.63417	FALSE	0.1787	0.53958	0.78084	FALSE	-0.021692	0.94378	0.97984	FALSE
NCR1	0.40796	0.76305	1	FALSE	1.0344	0.29347	0.6565	FALSE	0.75998	0.60146	0.8205	FALSE	1.5375	0.11991	0.39675	FALSE
B3GNT6	1	1	1	FALSE	3.7382	0.26481	1	FALSE	1.8754	0.63687	1	FALSE	0.99497	0.80536	1	FALSE
CTPS2	0.36906	0.36315	0.95275	FALSE	0.75268	0.076684	0.37478	FALSE	0.85956	0.011484	0.062929	FALSE	0.53241	0.28534	0.59124	FALSE
SHMT2	-0.15358	0.64351	0.98534	FALSE	-0.90366	0.064752	0.34498	FALSE	-1.1205	2.22e-05	0.00037889	DOWN	-1.2649	0.00012897	0.0046603	DOWN
ESM1	1.9979	0.15025	0.79618	FALSE	-0.016249	0.98777	0.99563	FALSE	2.6524	5.54e-08	1.99e-06	UP	-1.1555	0.15022	0.43936	FALSE
NPHS2	-3.4545	3.64e-10	3.06e-07	DOWN	-5.598	1.8e-13	1.76e-10	DOWN	-5.4399	9.52e-34	1.22e-30	DOWN	-5.7568	1.84e-08	4.11e-06	DOWN
RABEPK	1.3587	0.039681	0.49959	FALSE	0.69403	0.15325	0.50645	FALSE	0.88702	0.077165	0.24679	FALSE	0.47247	0.27162	0.57836	FALSE
FH	0.19247	0.54162	0.97803	FALSE	-0.5106	0.087835	0.39911	FALSE	-0.42633	0.078991	0.25036	FALSE	-0.45585	0.041144	0.22644	FALSE
FOSB	-0.92525	0.32878	0.94507	FALSE	-0.78971	0.3581	0.70889	FALSE	2.2045	0.00054888	0.0056053	UP	0.27045	0.79918	0.92076	FALSE
TAS2R41	1	1	1	FALSE	1	1	1	FALSE	1	1	1	FALSE	1	1	1	FALSE
GPR88	0.11933	0.97667	1	FALSE	3.5185	0.088734	1	FALSE	1.2429	0.68668	1	FALSE	0.64716	0.82916	1	FALSE
PRLH	1	1	1	FALSE	1	1	1	FALSE	1	1	1	FALSE	1	1	1	FALSE
RGS14	0.62093	0.23622	0.89273	FALSE	0.8854	0.097782	0.41693	FALSE	0.99359	0.018682	0.090452	FALSE	0.23873	0.58076	0.80717	FALSE
RPL10L	1	1	1	FALSE	1	1	1	FALSE	1	1	1	FALSE	1	1	1	FALSE
GPR174	-0.74217	0.65186	1	FALSE	0.059352	0.96875	0.9902	FALSE	0.95002	0.38097	0.65827	FALSE	-0.40656	0.74166	1	FALSE
ZBTB9	-0.11233	0.83848	0.99913	FALSE	0.17053	0.74097	0.9158	FALSE	0.381	0.42488	0.69592	FALSE	-0.053465	0.91912	0.97014	FALSE
METTL21A	0.44087	0.19063	0.85071	FALSE	0.052539	0.87554	0.96415	FALSE	-0.027	0.92748	0.97487	FALSE	-0.12957	0.6934	0.86853	FALSE
TIMM13	0.21375	0.53988	0.97773	FALSE	-0.38815	0.21134	0.58059	FALSE	-0.11901	0.72462	0.88874	FALSE	-0.24116	0.40655	0.69503	FALSE
ACTC1	1.0056	0.71073	1	FALSE	-1.8888	0.6382	1	FALSE	-0.59049	0.84524	1	FALSE	4.4239	1	1	FALSE
TMEM186	-0.27546	0.60555	0.98248	FALSE	-0.5476	0.48413	0.79177	FALSE	-0.38202	0.43926	0.70753	FALSE	-0.61814	0.36498	0.66315	FALSE
SMTNL1	-0.13587	0.89208	0.99926	FALSE	-0.28715	0.78056	0.93047	FALSE	-0.14343	0.87947	0.95523	FALSE	-1.455	0.14516	0.43204	FALSE
EPG5	-0.36582	0.37551	0.9587	FALSE	-0.34894	0.27422	0.64065	FALSE	-0.31616	0.27693	0.55468	FALSE	-0.4167	0.15355	0.44463	FALSE
ZC3H10	0.20535	0.62174	0.98463	FALSE	0.65965	0.091863	0.40709	FALSE	0.3337	0.37359	0.65222	FALSE	0.3476	0.33591	0.63955	FALSE
LONP1	-0.1832	0.45855	0.97344	FALSE	-0.25259	0.52055	0.81315	FALSE	0.19994	0.37521	0.65364	FALSE	-0.26674	0.42571	0.70691	FALSE
ZNF319	-0.97441	0.25836	0.90893	FALSE	0.83376	0.26667	0.63404	FALSE	0.55337	0.38537	0.66242	FALSE	-0.35116	0.57591	0.80472	FALSE
TULP4	-0.28781	0.46991	0.97441	FALSE	0.19166	0.65466	0.87715	FALSE	0.76606	0.014754	0.075742	FALSE	0.32412	0.36984	0.66753	FALSE
CLDN6	1	1	1	FALSE	1	1	1	FALSE	4.0471	0.062359	1	FALSE	1	1	1	FALSE
ZBTB22	-0.21771	0.51335	0.97656	FALSE	0.3948	0.28175	0.64719	FALSE	0.19245	0.51144	0.76167	FALSE	0.19219	0.50887	0.76358	FALSE
TMEM145	0.41856	0.58962	0.98225	FALSE	1.6202	0.041167	0.2813	FALSE	0.83476	0.21997	0.48388	FALSE	-0.53866	0.45804	0.73048	FALSE
CHI3L1	1.8622	0.011758	0.27441	FALSE	3.6612	1.72e-12	1.28e-09	UP	3.7485	3.6e-28	2.44e-25	UP	2.7149	0.0010799	0.021406	UP
SNX3	0.3454	0.14188	0.78762	FALSE	-0.2874	0.39317	0.73301	FALSE	-0.42244	0.11601	0.32358	FALSE	0.090402	0.75655	0.90035	FALSE
RTN1	2.1258	0.0061703	0.19041	FALSE	2.0098	0.20116	0.56792	FALSE	0.75347	0.39309	0.66911	FALSE	-0.88752	0.4531	0.72808	FALSE
POLL	0.3623	0.46501	0.97403	FALSE	-0.081705	0.83614	0.95051	FALSE	0.11213	0.81584	0.92981	FALSE	-0.26977	0.44909	0.72578	FALSE
KLHDC8A	-1.7369	0.43639	1	FALSE	-0.39076	0.79096	0.93284	FALSE	-0.22844	0.87369	0.95285	FALSE	-0.31242	0.79243	0.91776	FALSE
NFE2	0.55526	0.78666	1	FALSE	2.1589	0.13208	0.47436	FALSE	1.8581	0.16316	0.40265	FALSE	1.3649	0.33816	1	FALSE
METTL23	0.35296	0.51566	0.97656	FALSE	-0.32706	0.57403	0.8411	FALSE	-0.41671	0.45216	0.71839	FALSE	-0.88646	0.057929	0.272	FALSE
PPM1L	0.28564	0.67789	0.98969	FALSE	0.88235	0.20306	0.57013	FALSE	1.5605	0.0025175	0.019306	UP	0.70976	0.34966	0.6511	FALSE
B3GALT5	1	1	1	FALSE	1.372	0.73293	1	FALSE	0.89066	0.82534	1	FALSE	0.098284	0.98078	1	FALSE
HMBOX1	0.00095165	0.99818	0.99992	FALSE	0.13187	0.73684	0.91443	FALSE	0.0066341	0.98442	0.99541	FALSE	0.30293	0.32644	0.63175	FALSE
TMEM54	0.24816	0.70547	0.99344	FALSE	0.21771	0.74776	0.91833	FALSE	0.75099	0.18172	0.43049	FALSE	0.625	0.44893	0.7257	FALSE
RNF4	0.20251	0.49827	0.9755	FALSE	0.0084476	0.97464	0.99164	FALSE	0.046385	0.83715	0.93796	FALSE	-0.17309	0.40859	0.6962	FALSE
ELAVL3	1	1	1	FALSE	1	1	1	FALSE	-0.026523	0.99481	1	FALSE	1.5799	0.69247	1	FALSE
TMED8	-0.57154	0.2231	0.88111	FALSE	-0.80514	0.054678	0.32024	FALSE	-0.7499	0.030705	0.13005	FALSE	-0.52763	0.25202	0.55797	FALSE
DNAJC10	0.20317	0.45776	0.97344	FALSE	0.25547	0.34775	0.70087	FALSE	0.084564	0.72953	0.89135	FALSE	0.55123	0.078548	0.31836	FALSE
NCAPG2	-0.63605	0.29279	0.92651	FALSE	0.45447	0.54951	0.82793	FALSE	1.3025	0.0026366	0.020042	UP	0.63082	0.19789	0.50325	FALSE
NXPH4	1.0796	0.31439	0.93804	FALSE	-0.33987	0.78136	0.9306	FALSE	0.28226	0.79504	0.92033	FALSE	-0.65826	0.63686	0.83964	FALSE
CHRM2	0.61933	0.79241	1	FALSE	-0.16431	0.94122	1	FALSE	-0.45551	0.84095	1	FALSE	0.64301	0.75394	1	FALSE
C5AR2	-0.093162	0.90167	0.99926	FALSE	0.3324	0.63457	0.86812	FALSE	0.22002	0.73675	0.89451	FALSE	2.0837	0.0051544	0.062918	FALSE
DACH1	0.16953	0.74277	0.9957	FALSE	1.5827	0.10683	0.43512	FALSE	0.58097	0.17647	0.4225	FALSE	0.77846	0.21648	0.52179	FALSE
ARMCX3	0.071241	0.81957	0.99913	FALSE	-0.41475	0.44348	0.76541	FALSE	-0.60108	0.021051	0.098809	FALSE	-0.53578	0.053639	0.26043	FALSE
EGFL8	0.89533	0.62631	1	FALSE	-0.43731	0.81035	1	FALSE	-0.046563	0.98096	1	FALSE	-0.72539	0.67797	1	FALSE
TNRC6B	0.022339	0.95689	0.99926	FALSE	0.28409	0.33519	0.69225	FALSE	0.096036	0.72581	0.88941	FALSE	0.15921	0.47262	0.74099	FALSE
PRR16	-1.1925	0.00066883	0.043995	DOWN	-1.7781	0.0005371	0.018777	DOWN	-1.5884	9.35e-06	0.00018034	DOWN	-2.1727	7.66e-06	0.00054074	DOWN
ARMCX1	-0.074661	0.83695	0.99913	FALSE	1.0479	0.17898	0.54035	FALSE	0.33425	0.28693	0.56612	FALSE	0.64506	0.38718	0.6807	FALSE
LYSMD3	0.10104	0.76975	0.99834	FALSE	-1.37	0.010996	0.14396	FALSE	-1.2717	2.23e-05	0.00037994	DOWN	-0.067018	0.88872	0.9579	FALSE
SEC14L3	-0.52276	0.7577	1	FALSE	0.90305	0.67593	0.88669	FALSE	-3.48	0.090929	0.27462	FALSE	-2.792	0.27824	1	FALSE
TRAT1	0.058108	0.95536	0.99926	FALSE	0.58862	0.68333	0.88942	FALSE	1.6943	0.016938	0.084141	FALSE	1.2266	0.29099	0.59726	FALSE
CCDC84	-0.27332	0.47816	0.97448	FALSE	0.12467	0.74963	0.91899	FALSE	-0.32095	0.36163	0.64212	FALSE	-0.40808	0.18966	0.49365	FALSE
HSPH1	0.20477	0.55562	0.97803	FALSE	-0.7371	0.11234	0.4432	FALSE	-0.18764	0.59275	0.81654	FALSE	-0.033302	0.91372	0.96774	FALSE
DBN1	-0.69101	0.09854	0.72204	FALSE	1.0574	0.11597	0.44805	FALSE	1.4631	3.73e-06	8.17e-05	UP	1.1535	0.11949	0.39611	FALSE
TOB2	-0.03995	0.90432	0.99926	FALSE	0.59646	0.12534	0.46267	FALSE	0.28863	0.34458	0.62655	FALSE	0.64479	0.031502	0.1944	FALSE
OR5AR1	1	1	1	FALSE	1	1	1	FALSE	1	1	1	FALSE	1	1	1	FALSE
SOWAHD	1.1223	0.60522	1	FALSE	2.3541	0.093234	0.4095	FALSE	2.7466	0.04205	0.16201	FALSE	1.7283	0.20632	1	FALSE
GOLPH3	0.0041324	0.98672	0.99926	FALSE	-0.34881	0.28765	0.65241	FALSE	-0.29892	0.17473	0.41998	FALSE	-0.34403	0.12653	0.40638	FALSE
FGF14	1	1	1	FALSE	0.74892	0.85357	1	FALSE	1	1	1	FALSE	1	1	1	FALSE
LDLRAP1	-0.55065	0.079876	0.67683	FALSE	0.35439	0.4859	0.79316	FALSE	0.083242	0.77706	0.91247	FALSE	0.034178	0.89435	0.95964	FALSE
FAXDC2	1.0811	0.79105	1	FALSE	2.0713	0.60255	1	FALSE	1	1	1	FALSE	1	1	1	FALSE
ST5	-0.22935	0.52507	0.97661	FALSE	0.76243	0.035462	0.26194	FALSE	0.56824	0.017313	0.085389	FALSE	1.0023	0.0071345	0.078015	FALSE
KLHL31	1.0811	0.79105	1	FALSE	6.0867	0.013717	0.16285	FALSE	-0.026523	0.99481	1	FALSE	4.6952	0.23066	1	FALSE
PSMD3	0.23073	0.44574	0.97034	FALSE	0.31589	0.33541	0.69244	FALSE	0.10714	0.66833	0.85975	FALSE	-0.047462	0.84882	0.94102	FALSE
PRM3	1	1	1	FALSE	1	1	1	FALSE	1	1	1	FALSE	1	1	1	FALSE
TMEM82	-2.2233	0.4171	1	FALSE	-0.71882	0.77537	1	FALSE	0.24116	0.88276	0.95703	FALSE	1.1282	0.40026	1	FALSE
RLN3	0.11933	0.97667	1	FALSE	-1.7116	0.67487	1	FALSE	-1.9501	0.63272	1	FALSE	-1.8253	0.65465	1	FALSE
PDZD7	0.30898	0.87293	1	FALSE	2.0359	0.1427	0.49163	FALSE	0.3793	0.82587	1	FALSE	3.1857	0.078344	0.31809	FALSE
KLK11	0.84531	0.53709	1	FALSE	0.12575	0.93427	0.98115	FALSE	0.72097	0.5436	0.78336	FALSE	-1.2217	0.3656	1	FALSE
OR6C76	1	1	1	FALSE	1	1	1	FALSE	1	1	1	FALSE	1	1	1	FALSE
FANCA	-0.3316	0.6313	0.98479	FALSE	1.1773	0.0199	0.19832	FALSE	0.92073	0.087004	0.26682	FALSE	-0.014788	0.97856	0.99256	FALSE
POU4F1	4.0097	0.00039847	0.030062	UP	1.2452	0.52787	1	FALSE	0.9911	0.57346	0.80379	FALSE	-0.77455	0.70495	1	FALSE
WDR6	0.023134	0.93072	0.99926	FALSE	0.95019	0.0082848	0.12126	FALSE	1.0672	0.0012792	0.011118	UP	-0.076815	0.80703	0.92398	FALSE
BAIAP2L1	-0.18564	0.52217	0.97656	FALSE	-0.71658	0.47974	0.78853	FALSE	0.275	0.25058	0.52299	FALSE	0.10234	0.91314	0.96752	FALSE
PGK2	1.0811	0.79105	1	FALSE	1	1	1	FALSE	1	1	1	FALSE	1	1	1	FALSE
OR5AP2	1	1	1	FALSE	1	1	1	FALSE	1	1	1	FALSE	1	1	1	FALSE
HEXIM1	0.37865	0.14074	0.78684	FALSE	0.83968	0.0020245	0.048688	FALSE	0.80713	0.0007766	0.0073773	FALSE	0.6049	0.067419	0.29334	FALSE
ASGR2	-1.1971	0.39029	0.96286	FALSE	-0.82454	0.64352	0.87109	FALSE	-0.93717	0.4206	0.69303	FALSE	-0.092393	0.94656	0.98037	FALSE
NEK10	-1.3145	0.28116	0.92057	FALSE	-0.87057	0.5536	0.83036	FALSE	-0.31005	0.75238	0.90154	FALSE	-0.73459	0.53934	0.78248	FALSE
PPIL6	0.38842	0.84564	1	FALSE	-0.31317	0.86408	1	FALSE	1.4522	0.24329	0.51421	FALSE	0.60888	0.67617	1	FALSE
TCAP	1	1	1	FALSE	1	1	1	FALSE	1	1	1	FALSE	1	1	1	FALSE
AWAT1	-2.8251	0.47664	1	FALSE	-3.6854	0.35324	1	FALSE	-3.9318	0.29459	1	FALSE	-3.8059	0.33767	1	FALSE
WDR11	0.12742	0.61099	0.98384	FALSE	0.41363	0.15755	0.51107	FALSE	0.23983	0.33965	0.62153	FALSE	0.10036	0.65981	0.85074	FALSE
KCTD16	1	1	1	FALSE	2.2235	0.57549	1	FALSE	1	1	1	FALSE	1.5799	0.69247	1	FALSE
KERA	-1.9683	0.15731	0.80613	FALSE	0.28277	0.80274	0.93786	FALSE	0.24782	0.78635	0.9165	FALSE	4.0242	8.72e-05	0.0035077	UP
DNAJB5	0.6223	0.15975	0.81006	FALSE	1.2533	0.0013375	0.035851	UP	0.93994	0.038309	0.15219	FALSE	1.2831	0.1137	0.38612	FALSE
TNNI2	0.52787	0.45042	0.97213	FALSE	1.1218	0.040171	0.27808	FALSE	1.6861	0.0051874	0.034232	UP	0.57094	0.28309	0.58932	FALSE
UCHL5	0.31221	0.33703	0.94748	FALSE	-0.82363	0.15567	0.50909	FALSE	-0.79784	0.00057886	0.0058159	FALSE	-0.28776	0.39399	0.68498	FALSE
C1QTNF4	2.9596	0.32913	1	FALSE	3.1826	0.36746	1	FALSE	4.1199	0.052696	1	FALSE	1.6735	0.67485	1	FALSE
CXorf58	-0.28895	0.81525	1	FALSE	-0.50344	0.64514	0.87191	FALSE	-0.24335	0.83123	0.9358	FALSE	-1.6604	0.18094	1	FALSE
ARFGAP2	0.058203	0.82185	0.99913	FALSE	0.2626	0.45164	0.76972	FALSE	0.093495	0.69894	0.87511	FALSE	0.041681	0.88336	0.95551	FALSE
PPM1G	0.15882	0.60675	0.98255	FALSE	-0.12081	0.78987	0.93262	FALSE	-0.048817	0.84856	0.94199	FALSE	0.094313	0.76623	0.90573	FALSE
PACRGL	0.26225	0.5764	0.98038	FALSE	0.65063	0.19133	0.55606	FALSE	0.80589	0.011942	0.064774	FALSE	0.82098	0.015686	0.12902	FALSE
C1orf100	1	1	1	FALSE	1	1	1	FALSE	1	1	1	FALSE	1	1	1	FALSE
VPS4B	0.11309	0.68862	0.99236	FALSE	-0.15949	0.54117	0.8235	FALSE	-0.10414	0.61308	0.82674	FALSE	-0.0086075	0.97306	0.99022	FALSE
PAG-11	1	1	1	FALSE	1	1	1	FALSE	1	1	1	FALSE	1	1	1	FALSE
LRP10	0.14748	0.58464	0.98174	FALSE	0.32413	0.517	0.81112	FALSE	-0.20646	0.41244	0.68568	FALSE	-0.64519	0.0061605	0.070337	FALSE
IDH2	0.00014153	0.99965	0.99992	FALSE	0.78317	0.056433	0.32547	FALSE	0.80685	0.0020155	0.016117	FALSE	-0.0068219	0.98722	0.99555	FALSE
TOB1	-0.34244	0.41894	0.96733	FALSE	-0.16425	0.80174	0.93783	FALSE	-0.12186	0.73673	0.89451	FALSE	-0.023576	0.97608	0.99088	FALSE
WDR78	0.79628	0.5664	1	FALSE	0.59653	0.67383	0.8858	FALSE	1.8814	0.059727	0.20674	FALSE	1.3301	0.28717	0.59354	FALSE
C14orf119	0.3237	0.42196	0.96733	FALSE	-0.67013	0.079405	0.38235	FALSE	-0.52427	0.071416	0.23426	FALSE	-0.15892	0.52635	0.77393	FALSE
NPBWR2	1	1	1	FALSE	1	1	1	FALSE	1	1	1	FALSE	1	1	1	FALSE
HSF4	0.60477	0.10173	0.73026	FALSE	1.4419	0.028456	0.23619	FALSE	0.49923	0.16734	0.40911	FALSE	1.3251	0.069602	0.2977	FALSE
AFAP1L1	-0.12143	0.80246	0.99913	FALSE	0.98217	0.23302	0.60321	FALSE	-0.01406	0.9681	0.9893	FALSE	0.28889	0.58474	0.80959	FALSE
OR4E2	1	1	1	FALSE	1	1	1	FALSE	1	1	1	FALSE	1	1	1	FALSE
HYAL4	-2.44	0.0027225	0.11595	FALSE	-2.0953	0.0434	0.28846	FALSE	-0.33249	0.53939	0.78084	FALSE	-1.5871	0.18749	0.49057	FALSE
RTL6	-0.019588	0.97701	0.99926	FALSE	1.2326	0.039344	0.27531	FALSE	1.4654	0.0093022	0.053496	FALSE	-0.08765	0.83516	0.93591	FALSE
PCDH7	0.54938	0.42333	0.96733	FALSE	-0.57586	0.22643	0.59704	FALSE	-0.41486	0.36686	0.64575	FALSE	0.3006	0.65076	0.84676	FALSE
UBE2Z	0.19137	0.5501	0.97803	FALSE	0.24125	0.49041	0.79546	FALSE	0.0010615	0.99665	0.99839	FALSE	-0.20442	0.46145	0.73321	FALSE
ZNF414	0.13669	0.7438	0.9957	FALSE	1.1746	0.068172	0.35366	FALSE	0.76867	0.057964	0.20272	FALSE	-0.036418	0.92399	0.9718	FALSE
GRK5	-0.35597	0.26761	0.9161	FALSE	0.16634	0.81711	0.94307	FALSE	-0.52567	0.076549	0.24538	FALSE	-0.14575	0.67907	0.86179	FALSE
KIRREL3	1.4938	0.69717	1	FALSE	3.2669	0.17258	1	FALSE	4.0448	0.017916	0.087592	FALSE	2.8673	0.12356	1	FALSE
GJA1	-0.69626	0.15799	0.80714	FALSE	-0.015147	0.98606	0.99494	FALSE	-0.40945	0.4368	0.70494	FALSE	-0.16463	0.85314	0.9426	FALSE
IGSF3	-0.57928	0.20054	0.85983	FALSE	-0.083213	0.88369	0.96717	FALSE	0.41252	0.34868	0.63007	FALSE	-0.21555	0.57589	0.80472	FALSE
JAK2	0.22271	0.34244	0.94813	FALSE	-0.33657	0.55101	0.82859	FALSE	0.08562	0.76268	0.90641	FALSE	-0.49563	0.12758	0.40832	FALSE
PCED1B	0.49681	0.47939	0.97448	FALSE	0.51585	0.4367	0.76165	FALSE	1.2377	0.035693	0.14437	FALSE	0.10814	0.84782	0.94078	FALSE
METTL25	-0.062934	0.875	0.99926	FALSE	-0.57452	0.19358	0.55854	FALSE	-0.55231	0.14461	0.37243	FALSE	-0.23053	0.63975	0.84122	FALSE
SNX30	-0.27716	0.53875	0.97773	FALSE	-0.60601	0.30985	0.67142	FALSE	0.24835	0.47109	0.73324	FALSE	-0.081458	0.8538	0.94268	FALSE
UTRN	-0.53716	0.16031	0.81051	FALSE	0.13083	0.81475	0.94193	FALSE	-0.43646	0.067337	0.22496	FALSE	0.40168	0.13473	0.41805	FALSE
PTH2R	0.10179	0.96607	1	FALSE	-2.3981	0.41948	1	FALSE	-2.613	0.38946	1	FALSE	-3.4618	0.36441	1	FALSE
DPP3	0.89552	0.023685	0.39586	FALSE	0.56419	0.22399	0.59363	FALSE	0.78713	0.02538	0.11364	FALSE	-0.23036	0.39122	0.68356	FALSE
OR10P1	1	1	1	FALSE	1	1	1	FALSE	1	1	1	FALSE	1	1	1	FALSE
ASCL2	-2.0618	0.26863	1	FALSE	0.34778	0.78079	0.9305	FALSE	0.53198	0.70497	0.87749	FALSE	0.87638	0.55934	0.79449	FALSE
SPZ1	1	1	1	FALSE	1	1	1	FALSE	1	1	1	FALSE	1	1	1	FALSE
SORBS3	-0.36051	0.25924	0.91022	FALSE	-0.013349	0.97696	0.99208	FALSE	-0.39828	0.15573	0.39098	FALSE	-0.63749	0.17328	0.47195	FALSE
ARMC12	0.4985	0.5785	0.9816	FALSE	-0.80704	0.27998	0.64597	FALSE	-1.2041	0.10484	0.30251	FALSE	0.08522	0.89779	0.96143	FALSE
LCMT2	0.12895	0.88353	0.99926	FALSE	0.06904	0.93477	0.98136	FALSE	0.25675	0.7404	0.89633	FALSE	-0.023327	0.97046	0.98894	FALSE
FXR2	-0.14797	0.55913	0.97803	FALSE	0.20988	0.48158	0.78996	FALSE	-0.074462	0.74604	0.89858	FALSE	-0.18545	0.33814	0.64127	FALSE
CELF5	2.4545	0.53967	1	FALSE	2.9332	0.42467	1	FALSE	3.047	0.26701	1	FALSE	2.8462	0.43936	1	FALSE
TNFSF13B	-0.017531	0.98543	0.99926	FALSE	0.1005	0.91391	0.97603	FALSE	0.049729	0.9433	0.98117	FALSE	0.12189	0.90292	0.9629	FALSE
RRH	1.4119	0.36572	1	FALSE	1.0289	0.49571	1	FALSE	0.91383	0.55337	0.78943	FALSE	1.022	0.44637	1	FALSE
OR13G1	1	1	1	FALSE	1	1	1	FALSE	1	1	1	FALSE	1	1	1	FALSE
SPATA1	0.77008	0.37148	0.95473	FALSE	-0.31209	0.7194	0.90643	FALSE	-0.099913	0.90983	0.96892	FALSE	0.47954	0.477	0.74387	FALSE
CH25H	0.27406	0.76139	0.99722	FALSE	2.5105	0.019489	0.19603	FALSE	1.5229	0.026736	0.11795	FALSE	1.6345	0.098727	0.35911	FALSE
ETNK2	0.64661	0.52744	0.97714	FALSE	0.62685	0.61283	0.85821	FALSE	1.2241	0.19884	0.45474	FALSE	-0.25057	0.83672	0.93671	FALSE
ASCL3	1	1	1	FALSE	1	1	1	FALSE	1	1	1	FALSE	1	1	1	FALSE
PHLDB3	-0.27023	0.50212	0.9755	FALSE	-0.31898	0.57548	0.8418	FALSE	0.25838	0.42838	0.69892	FALSE	0.15703	0.74005	0.8928	FALSE
SUSD1	0.28766	0.69293	0.99265	FALSE	-0.80872	0.32891	0.68746	FALSE	0.10707	0.87518	0.95342	FALSE	1.0076	0.31472	0.62138	FALSE
JUN	0.70854	0.079007	0.67516	FALSE	0.16104	0.7434	0.91717	FALSE	0.7911	0.065525	0.2206	FALSE	1.0796	0.0087494	0.088886	FALSE
GPS2	0.37792	0.18504	0.84408	FALSE	0.028759	0.92056	0.97788	FALSE	-0.094021	0.69739	0.87436	FALSE	0.30225	0.24324	0.54972	FALSE
IPCEF1	1.0789	0.11931	0.75445	FALSE	0.46943	0.66651	0.88269	FALSE	1.8463	0.00057384	0.0057907	UP	-0.040949	0.96338	0.98622	FALSE
CLDN3	-0.89468	0.012164	0.27999	FALSE	-1.2732	0.29872	0.66165	FALSE	0.06532	0.9099	0.96892	FALSE	-0.80215	0.56852	0.79997	FALSE
CLUH	-0.47119	0.07636	0.66993	FALSE	0.18452	0.63772	0.86993	FALSE	0.32398	0.33527	0.61694	FALSE	0.081285	0.81702	0.92801	FALSE
CPNE5	-2.2275	0.30348	1	FALSE	-2.9952	0.22526	1	FALSE	-1.7954	0.33187	0.61328	FALSE	-2.7027	0.19128	1	FALSE
FLRT1	-2.2233	0.41651	1	FALSE	-0.26104	0.8914	1	FALSE	-1.1106	0.59028	1	FALSE	-1.3155	0.42013	1	FALSE
ZBED3	0.7355	0.68418	1	FALSE	2.5365	0.097123	0.41587	FALSE	2.1744	0.11333	0.31842	FALSE	2.2076	0.13693	0.42136	FALSE
ARL11	-1.2975	0.68796	1	FALSE	0.99122	0.53901	1	FALSE	0.94152	0.60413	1	FALSE	-0.4002	0.82307	1	FALSE
PCK1	1	1	1	FALSE	23.894	1	1	FALSE	1.4395	0.71864	1	FALSE	9.1393	1	1	FALSE
AHSP	-0.47338	0.74388	1	FALSE	-1.6918	0.20563	1	FALSE	-1.007	0.44005	0.70818	FALSE	-2.7763	0.04557	1	FALSE
MTMR7	-1.1629	0.52088	1	FALSE	0.18165	0.88913	0.96816	FALSE	0.13724	0.92107	0.97291	FALSE	1.5417	0.39933	0.68833	FALSE
CLDN20	1	1	1	FALSE	0.188	0.96322	1	FALSE	-0.026523	0.99481	1	FALSE	0.098284	0.98078	1	FALSE
SLC25A19	0.20013	0.73289	0.99553	FALSE	1.3479	0.012485	0.15463	FALSE	0.64163	0.23575	0.50519	FALSE	0.22928	0.5992	0.81831	FALSE
MAP3K6	0.31702	0.49495	0.9755	FALSE	1.3114	0.078826	0.38098	FALSE	0.64439	0.12069	0.33198	FALSE	0.62224	0.2147	0.51937	FALSE
DRD2	1	1	1	FALSE	0.25625	0.94985	1	FALSE	-0.026523	0.99481	1	FALSE	0.098284	0.98078	1	FALSE
RIPPLY3	1.8665	0.28695	1	FALSE	0.60489	0.71516	1	FALSE	1.7592	0.22505	0.49119	FALSE	1.5067	0.38255	1	FALSE
SPRY4	-1.0006	0.19548	0.85662	FALSE	0.61898	0.44805	0.76818	FALSE	-0.31263	0.57316	0.80365	FALSE	0.47451	0.38734	0.6807	FALSE
SLC26A1	1	1	1	FALSE	1	1	1	FALSE	1	1	1	FALSE	1	1	1	FALSE
TBCCD1	0.34058	0.40704	0.96568	FALSE	0.15822	0.67517	0.88649	FALSE	0.41608	0.2452	0.51645	FALSE	0.2752	0.53378	0.77877	FALSE
DIRAS1	1	1	1	FALSE	2.6483	0.50306	1	FALSE	-0.026523	0.99481	1	FALSE	0.098284	0.98078	1	FALSE
STIM2	0.64373	0.013108	0.29297	FALSE	-0.29083	0.4057	0.74286	FALSE	-0.13377	0.58368	0.81048	FALSE	-0.44094	0.055817	0.26612	FALSE
ATF7IP	-0.36161	0.22488	0.88197	FALSE	-0.16882	0.60433	0.8545	FALSE	-0.026487	0.9194	0.97251	FALSE	0.059696	0.84662	0.94038	FALSE
RNF182	1.0811	0.79105	1	FALSE	3.5844	0.25772	1	FALSE	4.73	0.012825	0.068431	FALSE	5.1676	0.095071	0.35276	FALSE
PAQR8	-0.19269	0.91231	1	FALSE	1.6923	0.2699	0.63667	FALSE	-0.14605	0.92539	0.97451	FALSE	0.98304	0.5295	0.77552	FALSE
FAP	-0.83407	0.080265	0.67877	FALSE	-0.4867	0.46203	0.77756	FALSE	-0.89043	0.043896	0.16678	FALSE	0.63278	0.41591	0.70116	FALSE
ERC1	-0.00070136	0.99841	0.99992	FALSE	-0.060513	0.86778	0.96165	FALSE	-0.25968	0.31811	0.60011	FALSE	0.52423	0.065979	0.2906	FALSE
NWD2	-3.6789	0.0016727	0.084821	FALSE	-1.959	0.11067	0.44081	FALSE	-0.87982	0.29633	0.57729	FALSE	-0.29032	0.85738	0.944	FALSE
CLDN4	-1.2597	0.016043	0.32633	FALSE	-0.48431	0.5965	0.8509	FALSE	0.51828	0.18571	0.43607	FALSE	-0.79232	0.43715	0.71731	FALSE
NANOS1	-0.41684	0.85785	1	FALSE	2.6061	0.085019	0.39319	FALSE	1.9515	0.18307	0.43253	FALSE	2.1964	0.1311	1	FALSE
SEC14L6	-2.8251	0.47664	1	FALSE	-2.6846	0.46062	1	FALSE	-2.9772	0.35439	1	FALSE	-3.8059	0.33767	1	FALSE
FUT9	1	1	1	FALSE	1	1	1	FALSE	-0.026523	0.99481	1	FALSE	1	1	1	FALSE
STYK1	-0.39042	0.77495	1	FALSE	0.35016	0.74321	0.91705	FALSE	0.44042	0.65743	0.85352	FALSE	-1.2689	0.19093	1	FALSE
EIF3E	0.47754	0.21004	0.86992	FALSE	-0.02854	0.93003	0.97997	FALSE	-0.051054	0.82836	0.93537	FALSE	0.022809	0.95663	0.98405	FALSE
POLR1C	0.44898	0.29213	0.92651	FALSE	-0.18205	0.54422	0.8252	FALSE	0.11711	0.73301	0.89259	FALSE	-0.22066	0.48516	0.74936	FALSE
RBM44	1	1	1	FALSE	1	1	1	FALSE	1	1	1	FALSE	1	1	1	FALSE
BSPRY	-0.50101	0.10207	0.73085	FALSE	-1.5752	0.2432	0.61363	FALSE	-0.96921	0.00030608	0.0034676	FALSE	-1.1895	0.30576	0.61225	FALSE
HSD11B2	-0.12847	0.92796	1	FALSE	-1.4419	0.31103	1	FALSE	-0.66381	0.65134	0.84957	FALSE	0.23487	0.79588	0.91912	FALSE
CCDC89	-0.77526	0.47597	0.97448	FALSE	-1.411	0.21026	0.57942	FALSE	-2.2236	0.034691	0.14133	FALSE	0.12552	0.90827	0.96565	FALSE
TCTE3	-0.17085	0.90276	1	FALSE	0.44642	0.64755	0.8731	FALSE	-1.513	0.31268	0.59543	FALSE	0.21304	0.82697	0.93263	FALSE
RB1	-0.23063	0.40937	0.96568	FALSE	0.072692	0.86038	0.95808	FALSE	-0.35508	0.18413	0.43379	FALSE	-0.26541	0.33114	0.63509	FALSE
CDK5R1	-0.35068	0.85653	1	FALSE	-0.095817	0.94952	1	FALSE	0.694	0.6	0.81962	FALSE	0.33737	0.7992	1	FALSE
HSPD1	-0.23646	0.46846	0.97415	FALSE	-0.86135	0.059611	0.33163	FALSE	-0.86595	0.0010822	0.0096313	FALSE	-0.22266	0.52514	0.7734	FALSE
PAIP2	0.17381	0.48556	0.97505	FALSE	-0.62407	0.053937	0.31839	FALSE	-0.44141	0.12737	0.34343	FALSE	0.038608	0.83821	0.93722	FALSE
PPARGC1B	-1.6883	0.0027897	0.11697	FALSE	-1.3766	0.075814	0.3729	FALSE	-1.6719	0.00013636	0.0017628	DOWN	-0.18756	0.80538	0.92341	FALSE
OR51G2	1	1	1	FALSE	1	1	1	FALSE	1	1	1	FALSE	1	1	1	FALSE
APOM	0.52729	0.43887	0.9701	FALSE	0.39063	0.48498	0.79261	FALSE	0.52001	0.36259	0.64323	FALSE	-0.25468	0.6847	0.86519	FALSE
TTC39A	-0.26001	0.30189	0.93048	FALSE	-1.1075	0.18456	0.54726	FALSE	-1.0419	2.35e-05	0.00039832	DOWN	-1.8785	1.41e-09	5.38e-07	DOWN
ZBTB14	0.0083226	0.9817	0.99926	FALSE	0.48666	0.12774	0.46593	FALSE	0.68219	0.023118	0.10604	FALSE	0.23614	0.42415	0.70611	FALSE
NET1	-0.344	0.15948	0.80991	FALSE	-0.69356	0.046833	0.29912	FALSE	-0.94494	1.13e-05	0.00021212	FALSE	0.14549	0.8069	0.92394	FALSE
KCNH4	1	1	1	FALSE	1	1	1	FALSE	0.88023	0.82739	1	FALSE	1	1	1	FALSE
RUFY3	0.19187	0.63648	0.98479	FALSE	-0.29774	0.46276	0.77804	FALSE	-0.24622	0.38946	0.66588	FALSE	0.18605	0.56413	0.79753	FALSE
TMEM217	1	1	1	FALSE	0.188	0.96322	1	FALSE	0.89066	0.82534	1	FALSE	0.098284	0.98078	1	FALSE
FUS	0.1158	0.72845	0.99444	FALSE	0.15461	0.60766	0.85635	FALSE	0.28529	0.23147	0.49906	FALSE	0.35123	0.18922	0.49324	FALSE
RTP3	1.8577	0.64644	1	FALSE	1.1631	0.77311	1	FALSE	2.4389	0.50558	1	FALSE	0.098284	0.98078	1	FALSE
CDC42EP3	-0.50782	0.27774	0.92057	FALSE	1.1867	0.12777	0.46597	FALSE	0.35279	0.35151	0.63232	FALSE	0.74534	0.37986	0.6749	FALSE
RAB21	-0.008755	0.97286	0.99926	FALSE	-0.26642	0.4358	0.76112	FALSE	-0.24689	0.40557	0.67983	FALSE	0.29447	0.13173	0.41438	FALSE
PCSK5	-0.33338	0.53896	0.97773	FALSE	1.6776	0.08683	0.39722	FALSE	-0.22233	0.63401	0.83861	FALSE	2.7601	1	1	FALSE
CDK14	-0.24214	0.50337	0.97561	FALSE	-0.87923	0.015315	0.17295	FALSE	-0.861	0.010487	0.058722	FALSE	-0.57873	0.1183	0.39434	FALSE
BCL9L	-0.99389	0.014985	0.31692	FALSE	0.52828	0.10403	0.43123	FALSE	0.29988	0.17862	0.42581	FALSE	0.2118	0.3392	0.64245	FALSE
SORCS3	1.0811	0.79105	1	FALSE	3.423	0.19039	1	FALSE	4.3468	0.047721	0.17698	FALSE	1.0403	0.79649	1	FALSE
MC4R	1.0811	0.79105	1	FALSE	0.188	0.96322	1	FALSE	1	1	1	FALSE	1	1	1	FALSE
TLNRD1	-0.72456	0.22139	0.88066	FALSE	-0.15342	0.72162	0.90723	FALSE	-0.5202	0.22306	0.48828	FALSE	-0.6781	0.069808	0.2982	FALSE
FRA10AC1	0.59129	0.14248	0.78905	FALSE	-0.11489	0.81976	0.94403	FALSE	-0.051296	0.89817	0.96463	FALSE	0.78882	0.017968	0.141	FALSE
STAM	-0.50179	0.1498	0.79563	FALSE	-1.0597	0.0086545	0.12544	FALSE	-1.1	7.18e-05	0.0010189	DOWN	-0.69318	0.024401	0.16864	FALSE
VMAC	0.49057	0.53782	0.97773	FALSE	0.49086	0.42134	0.75254	FALSE	-0.22855	0.71776	0.88449	FALSE	-0.7258	0.24018	0.54709	FALSE
DDX39B	0.36739	0.13853	0.78498	FALSE	0.54781	0.082057	0.38742	FALSE	0.49804	0.046638	0.17418	FALSE	0.049037	0.83253	0.93496	FALSE
PGBD2	-0.34075	0.58356	0.98174	FALSE	0.28078	0.61589	0.85881	FALSE	-0.38804	0.50764	0.75859	FALSE	0.11043	0.80762	0.92422	FALSE
TMEM200C	-0.43656	0.62615	0.98479	FALSE	-0.25859	0.72958	0.91074	FALSE	0.27296	0.69439	0.87251	FALSE	1.8032	0.059126	0.27509	FALSE
ABCD2	0.51962	0.50043	0.9755	FALSE	2.3849	0.0057457	0.096988	FALSE	1.1026	0.10621	0.30475	FALSE	3.1445	0.0012976	0.024607	UP
ANAPC2	-0.11828	0.69145	0.99265	FALSE	-0.26645	0.45565	0.77189	FALSE	-0.2912	0.25029	0.52271	FALSE	-0.3771	0.2278	0.53367	FALSE
DEPP1	1.138	0.019571	0.36504	FALSE	2.2014	0.048298	0.30334	FALSE	0.026647	0.95354	0.98427	FALSE	0.46316	0.32032	0.62654	FALSE
PNPO	0.064573	0.8915	0.99926	FALSE	-0.14915	0.78526	0.93146	FALSE	-0.37033	0.39695	0.67234	FALSE	-0.70836	0.16213	0.45531	FALSE
FOXB2	1	1	1	FALSE	1	1	1	FALSE	1	1	1	FALSE	0.098284	0.98078	1	FALSE
ZBTB32	2.4545	0.53967	1	FALSE	1.8753	0.63816	1	FALSE	3.4565	0.16185	1	FALSE	2.9732	0.21384	1	FALSE
GPR35	0.6632	0.53778	0.97773	FALSE	1.0011	0.21491	0.58482	FALSE	1.5435	0.063674	0.21627	FALSE	0.86075	0.28912	0.59587	FALSE
KCNS2	1	1	1	FALSE	0.74892	0.85357	1	FALSE	1.4766	0.71156	1	FALSE	5.387	0.16862	0.46489	FALSE
OR52B2	1	1	1	FALSE	1	1	1	FALSE	1	1	1	FALSE	1	1	1	FALSE
FTMT	1	1	1	FALSE	1	1	1	FALSE	1	1	1	FALSE	1	1	1	FALSE
KCNE3	1.0181	0.40997	1	FALSE	1.7613	0.085195	0.39367	FALSE	4.0034	6.63e-08	2.35e-06	UP	-0.050204	0.96536	1	FALSE
HS3ST1	0.34339	0.72939	0.99491	FALSE	2.3552	0.0032576	0.068207	FALSE	3.1639	2.78e-09	1.41e-07	UP	2.8417	7.32e-05	0.0031174	UP
TCIM	1.2517	6.16e-05	0.0080447	UP	0.59705	0.21889	0.58809	FALSE	1.0181	0.0083838	0.0493	UP	0.38801	0.26618	0.57318	FALSE
TGFBI	-0.11428	0.79985	0.99913	FALSE	1.2898	0.038722	0.27263	FALSE	1.6705	0.0012303	0.010758	UP	2.0426	3.14e-05	0.001657	UP
CCNG1	0.57509	0.033208	0.4631	FALSE	-0.65553	0.057575	0.32793	FALSE	-1.0035	0.00024372	0.0028729	DOWN	-0.58378	0.10558	0.37156	FALSE
CA12	1.1083	0.091321	0.70509	FALSE	0.24881	0.76637	0.92572	FALSE	-0.25583	0.6702	0.8608	FALSE	0.49637	0.62415	0.83268	FALSE
GJB2	-0.62543	0.58044	0.98174	FALSE	-0.43924	0.76141	0.92428	FALSE	1.1881	0.15375	0.38788	FALSE	-1.3757	0.35941	0.65877	FALSE
GPR19	-0.61626	0.63938	1	FALSE	-2.1172	0.2669	0.63404	FALSE	-0.87166	0.46236	0.72662	FALSE	-3.6852	0.020557	1	FALSE
GP5	0.11933	0.97667	1	FALSE	-1.7116	0.67487	1	FALSE	0.90776	0.75952	1	FALSE	0.64734	0.83144	1	FALSE
FAM43B	1	1	1	FALSE	1	1	1	FALSE	1	1	1	FALSE	1.0403	0.79649	1	FALSE
INPP5E	-0.50815	0.35954	0.95239	FALSE	0.57158	0.2844	0.64875	FALSE	0.17094	0.6922	0.87204	FALSE	0.11624	0.76052	0.90229	FALSE
FITM1	0.20979	0.90743	1	FALSE	0.22799	0.89126	1	FALSE	0.22335	0.8935	1	FALSE	-1.2615	0.47476	1	FALSE
CENPJ	-0.084362	0.81138	0.99913	FALSE	-0.79272	0.24679	0.61623	FALSE	-0.53598	0.09566	0.28482	FALSE	-0.37237	0.31627	0.62291	FALSE
TMEM185A	0.25387	0.50003	0.9755	FALSE	0.4501	0.35458	0.70558	FALSE	0.080687	0.8087	0.92668	FALSE	-0.27955	0.49078	0.75264	FALSE
DCAF7	0.25983	0.39725	0.96519	FALSE	0.38898	0.29455	0.65712	FALSE	0.41783	0.21697	0.48035	FALSE	-0.024181	0.92368	0.97169	FALSE
TDRD7	0.21203	0.59195	0.98225	FALSE	0.12222	0.75479	0.92134	FALSE	-0.015722	0.96028	0.98662	FALSE	0.057332	0.89136	0.95862	FALSE
PJA1	1.1427	0.00071121	0.045646	UP	0.56063	0.1868	0.55018	FALSE	0.9654	0.0013747	0.01177	FALSE	0.7472	0.2693	0.57575	FALSE
SEC31A	-0.25295	0.32083	0.94311	FALSE	-0.52401	0.043346	0.28839	FALSE	-0.77405	0.00060452	0.0060342	FALSE	-0.44955	0.019842	0.14968	FALSE
HIST1H2AC	-0.16713	0.80403	0.99913	FALSE	-2.5636	0.015881	0.17693	FALSE	-3.7813	1.83e-07	5.84e-06	DOWN	-2.6614	0.0044912	0.057794	FALSE
ZBED4	-0.25379	0.56683	0.97863	FALSE	0.52317	0.12533	0.46267	FALSE	0.58599	0.1639	0.40371	FALSE	0.027382	0.94131	0.97912	FALSE
PSAPL1	-6.7361	1	1	FALSE	-21	1	1	FALSE	-21.154	1	1	FALSE	-21.044	1	1	FALSE
HRAS	-0.003937	0.99077	0.99943	FALSE	-0.1101	0.82162	0.94466	FALSE	-0.63878	0.042203	0.16239	FALSE	-0.40236	0.13505	0.41824	FALSE
YTHDC1	0.053444	0.83648	0.99913	FALSE	-0.24242	0.42088	0.75209	FALSE	-0.033312	0.90396	0.9665	FALSE	0.43733	0.014813	0.12432	FALSE
ERGIC2	0.55909	0.049398	0.5572	FALSE	-0.5989	0.31228	0.67359	FALSE	-0.53518	0.099956	0.2934	FALSE	-0.2176	0.4505	0.72664	FALSE
DNTT	0.74308	0.68705	1	FALSE	0.12776	0.94921	1	FALSE	-0.078933	0.97104	1	FALSE	-0.21349	0.89624	1	FALSE
ERO1A	-0.044986	0.93749	0.99926	FALSE	-2.5926	4.73e-08	1.05e-05	DOWN	-3.1735	3.93e-13	4.09e-11	DOWN	-2.7295	3.16e-09	1.04e-06	DOWN
PARS2	-0.32561	0.59199	0.98225	FALSE	-0.13668	0.84108	0.95232	FALSE	0.40904	0.45957	0.72464	FALSE	-0.48706	0.40744	0.69557	FALSE
DPH1	0.20529	0.68192	0.99138	FALSE	0.66245	0.12376	0.45997	FALSE	0.61086	0.21822	0.48214	FALSE	0.06349	0.8758	0.95223	FALSE
MCOLN1	-0.3394	0.26013	0.91083	FALSE	-0.24351	0.51823	0.81189	FALSE	-0.73119	0.0072575	0.044231	FALSE	-0.93493	4.39e-05	0.0021703	FALSE
UBXN6	-0.046409	0.86779	0.99913	FALSE	-0.1195	0.78523	0.93146	FALSE	-0.28972	0.31017	0.5929	FALSE	-0.52239	0.052919	0.2584	FALSE
LRRC10	1	1	1	FALSE	1	1	1	FALSE	1	1	1	FALSE	0.098284	0.98078	1	FALSE
CLDND2	0.021801	0.98089	0.99926	FALSE	0.5373	0.49425	0.79722	FALSE	0.93783	0.15329	0.38737	FALSE	1.0187	0.2104	0.5155	FALSE
CTSF	-0.18707	0.60097	0.98225	FALSE	0.85935	0.26266	0.63041	FALSE	-0.16051	0.59215	0.8162	FALSE	0.1918	0.72123	0.88357	FALSE
TYR	-2.0514	0.0024936	0.11015	FALSE	-5.0583	1.09e-09	3.98e-07	DOWN	-3.7166	5.65e-09	2.63e-07	DOWN	-4.4033	4.61e-07	5.82e-05	DOWN
STARD5	-0.11735	0.83991	0.99913	FALSE	0.64898	0.27352	0.6403	FALSE	1.0864	0.014501	0.074773	FALSE	0.42986	0.49301	0.75378	FALSE
HNRNPU	0.18554	0.51447	0.97656	FALSE	0.14269	0.69575	0.89512	FALSE	0.26013	0.24159	0.51233	FALSE	0.38307	0.097134	0.35645	FALSE
ZNF432	0.48099	0.39656	0.96519	FALSE	0.4719	0.23002	0.60062	FALSE	0.75671	0.052297	0.18843	FALSE	0.53439	0.12123	0.39827	FALSE
LPAR5	0.68451	0.71042	1	FALSE	1.2437	0.44706	1	FALSE	2.3595	0.093947	0.28107	FALSE	0.17133	0.9099	1	FALSE
RGS19	0.13017	0.85207	0.99913	FALSE	1.6642	0.016652	0.18097	FALSE	1.1168	0.043598	0.16614	FALSE	0.26226	0.63514	0.83908	FALSE
SULT1B1	-2.2567	0.57258	1	FALSE	-1.1516	0.68992	1	FALSE	-0.52155	0.81674	1	FALSE	0.38782	0.85016	1	FALSE
ADAL	-0.078403	0.7945	0.99913	FALSE	-0.69881	0.04216	0.28465	FALSE	-0.86465	0.0069263	0.042689	FALSE	-0.57952	0.18503	0.48779	FALSE
GALK1	0.92642	0.080411	0.67897	FALSE	2.0063	7.29e-05	0.0040639	UP	2.0103	1.07e-06	2.73e-05	UP	1.6847	3.88e-06	0.00031226	UP
TPRG1	-4.7972	0.025647	0.41116	FALSE	-3.2911	0.059109	0.33121	FALSE	-3.4175	0.025415	0.11372	FALSE	-1.0713	0.53728	0.78121	FALSE
MLST8	0.049453	0.9189	0.99926	FALSE	0.68233	0.14787	0.49986	FALSE	0.45995	0.38384	0.66074	FALSE	-0.11608	0.79937	0.92081	FALSE
RRAGA	0.17211	0.57267	0.98002	FALSE	-0.16954	0.55522	0.83146	FALSE	-0.28598	0.24364	0.5144	FALSE	-0.53188	0.013927	0.1196	FALSE
GPR149	1.0811	0.79105	1	FALSE	1	1	1	FALSE	1	1	1	FALSE	1	1	1	FALSE
OR6P1	1	1	1	FALSE	1	1	1	FALSE	1	1	1	FALSE	1	1	1	FALSE
CHST14	0.13853	0.86898	0.99913	FALSE	1.9506	0.020001	0.19866	FALSE	1.3698	0.02583	0.11499	FALSE	1.1111	0.079264	0.31966	FALSE
PITX3	0.25739	0.86969	1	FALSE	-2.0048	0.24971	1	FALSE	-0.28502	0.84673	0.94146	FALSE	-1.5138	0.33391	1	FALSE
PHLDA1	0.70576	0.13956	0.78684	FALSE	2.4549	0.0015357	0.039443	UP	3.4188	2.28e-25	1.19e-22	UP	2.8526	0.00035497	0.0097714	UP
EFHC2	-0.11524	0.91455	0.99926	FALSE	0.83478	0.34816	0.70101	FALSE	1.5708	0.045695	0.17211	FALSE	-0.43289	0.6178	0.82943	FALSE
KIF3C	-1.0045	0.054999	0.58594	FALSE	0.52619	0.42896	0.7573	FALSE	0.43279	0.26306	0.53863	FALSE	0.45556	0.58512	0.80984	FALSE
HVCN1	-1.0572	0.22251	0.88111	FALSE	0.71478	0.37518	0.72089	FALSE	0.084083	0.90105	0.96576	FALSE	1.0289	0.3259	0.63131	FALSE
SYNJ1	0.27884	0.48184	0.97448	FALSE	0.46722	0.12306	0.45942	FALSE	0.2408	0.36915	0.64772	FALSE	0.080398	0.77008	0.90752	FALSE
NDUFA13	-0.064354	0.83383	0.99913	FALSE	-0.4887	0.1515	0.50405	FALSE	-0.75037	0.0024079	0.01862	FALSE	-0.3841	0.12339	0.40184	FALSE
YPEL4	-1.1157	0.33593	0.94743	FALSE	-0.70965	0.43924	0.76267	FALSE	0.50666	0.55452	0.79039	FALSE	0.030109	0.97234	0.9898	FALSE
HS3ST2	1.6676	0.035902	0.48053	FALSE	1.9783	0.010196	0.1382	FALSE	1.3775	0.022486	0.1039	FALSE	0.63558	0.49912	0.75763	FALSE
PGAM2	-3.7199	0.13182	1	FALSE	-2.9942	0.1276	1	FALSE	-0.7922	0.62304	0.83316	FALSE	-1.5517	0.29299	1	FALSE
CCDC122	-0.84245	0.83643	1	FALSE	-0.21286	0.95816	1	FALSE	0.49265	0.8716	1	FALSE	0.033193	0.99344	1	FALSE
OR10J5	1	1	1	FALSE	0.25625	0.94985	1	FALSE	1	1	1	FALSE	1	1	1	FALSE
SMIM13	0.12598	0.88055	0.99926	FALSE	0.19971	0.75921	0.92381	FALSE	0.60176	0.39875	0.67425	FALSE	0.31433	0.69728	0.87035	FALSE
EMCN	0.47553	0.082943	0.68503	FALSE	1.5015	0.044598	0.29186	FALSE	0.44293	0.072977	0.23776	FALSE	0.99442	0.093084	0.34852	FALSE
DLK2	-0.57669	0.60605	0.98255	FALSE	0.47497	0.75134	0.91942	FALSE	1.6286	0.052411	0.18881	FALSE	0.79047	0.60651	0.82267	FALSE
FOXE3	-0.84245	0.83643	1	FALSE	-1.7116	0.67487	1	FALSE	-0.9883	0.80862	1	FALSE	0.033193	0.99344	1	FALSE
SCAMP3	-0.02975	0.90982	0.99926	FALSE	-0.038458	0.90401	0.97295	FALSE	-0.43742	0.073915	0.23973	FALSE	-0.58238	0.0091441	0.091099	FALSE
PDGFRA	-0.20257	0.66429	0.98777	FALSE	0.017798	0.97531	0.99165	FALSE	0.042904	0.9225	0.97356	FALSE	1.5641	0.080564	0.32295	FALSE
EFNA1	-0.058361	0.91875	0.99926	FALSE	0.80291	0.22504	0.59558	FALSE	0.26618	0.41351	0.68683	FALSE	-0.49128	0.25119	0.55709	FALSE
CALML4	-0.15639	0.76607	0.99782	FALSE	0.98517	0.083041	0.38983	FALSE	1.7371	1.99e-06	4.73e-05	UP	2.2837	0.016647	0.13453	FALSE
PLAAT5	-0.44069	0.86825	1	FALSE	2.3756	0.15681	0.51022	FALSE	0.70211	0.71171	1	FALSE	1.0697	0.49759	1	FALSE
MRAP2	-0.23551	0.61822	0.98442	FALSE	-3.9991	0.0068188	0.10756	FALSE	-4.684	1.52e-05	0.0002731	DOWN	-5.4052	2.36e-05	0.0013241	DOWN
SSTR5	1	1	1	FALSE	1	1	1	FALSE	1	1	1	FALSE	1	1	1	FALSE
B3GALT2	0.91441	0.40353	0.9652	FALSE	1.5404	0.1472	0.49863	FALSE	1.3458	0.1302	0.34842	FALSE	1.2977	0.31291	0.61983	FALSE
ADAM19	-0.57284	0.34025	0.94773	FALSE	0.075902	0.85441	0.95633	FALSE	0.16437	0.65504	0.85183	FALSE	1.231	0.10705	0.37484	FALSE
GUCA2A	-1.3698	0.62277	1	FALSE	-0.59906	0.76701	1	FALSE	-2.478	0.37817	1	FALSE	-3.3151	0.23606	1	FALSE
EPHB3	-0.70753	0.1943	0.855	FALSE	0.0965	0.9105	0.97477	FALSE	0.60818	0.078971	0.25035	FALSE	-1.1576	0.065404	0.28885	FALSE
PLEKHA1	0.28629	0.43663	0.96976	FALSE	0.19011	0.61025	0.85721	FALSE	0.29124	0.23002	0.49741	FALSE	0.34056	0.18123	0.48301	FALSE
NUP205	0.26629	0.48943	0.97505	FALSE	0.54867	0.11709	0.45061	FALSE	0.28964	0.35096	0.63177	FALSE	0.097557	0.77871	0.91162	FALSE
CD5	-0.88763	0.099503	0.72325	FALSE	-0.021151	0.98545	0.99489	FALSE	0.48339	0.38701	0.66381	FALSE	0.64004	0.4538	0.72859	FALSE
P2RY6	0.85875	0.58965	1	FALSE	1.0235	0.5019	0.802	FALSE	1.3562	0.22258	0.4875	FALSE	0.14181	0.90668	0.96482	FALSE
NSG2	-0.84245	0.83643	1	FALSE	0.60134	0.85351	1	FALSE	-1.9501	0.63272	1	FALSE	1.3007	0.64204	1	FALSE
TIGD7	-0.6596	0.39035	0.96286	FALSE	0.419	0.50086	0.80122	FALSE	0.36466	0.52726	0.7724	FALSE	0.32434	0.48648	0.75004	FALSE
LMO7	-0.24436	0.44158	0.9701	FALSE	0.72406	0.19909	0.56531	FALSE	0.973	2.19e-06	5.14e-05	FALSE	0.94166	0.00013954	0.0049323	FALSE
SERTAD3	-0.16942	0.69701	0.99265	FALSE	0.41127	0.34043	0.69614	FALSE	0.26671	0.39553	0.67115	FALSE	0.57163	0.16588	0.4609	FALSE
PITX1	-1.7449	0.66565	1	FALSE	0.62279	0.79676	1	FALSE	-2.8562	0.47934	1	FALSE	-2.7344	0.49824	1	FALSE
KCNN2	-0.65546	0.64722	1	FALSE	1.042	0.46039	0.77592	FALSE	-0.38615	0.755	0.90248	FALSE	1.5284	0.077633	0.31652	FALSE
RPRM	-0.28426	0.82232	0.99913	FALSE	2.0115	0.03261	0.25203	FALSE	1.3909	0.12647	0.34169	FALSE	-0.58825	0.49382	0.75406	FALSE
TAS2R60	1	1	1	FALSE	0.188	0.96322	1	FALSE	1	1	1	FALSE	1	1	1	FALSE
PTCHD1	1	1	1	FALSE	2.3536	0.55281	1	FALSE	2.6866	0.37073	1	FALSE	2.9469	0.41511	1	FALSE
STC2	-0.37007	0.74292	0.9957	FALSE	0.51588	0.64809	0.87342	FALSE	0.28947	0.77714	0.9125	FALSE	0.014585	0.99332	0.99768	FALSE
SLC41A2	-0.69856	0.17417	0.82741	FALSE	0.20221	0.7469	0.91824	FALSE	0.30917	0.45142	0.71787	FALSE	1.5651	0.074359	0.30837	FALSE
HHIP	-0.56845	0.88859	1	FALSE	-1.4583	0.71905	1	FALSE	-2.6377	0.51562	1	FALSE	1.3313	0.62781	1	FALSE
SFXN2	-0.18704	0.66415	0.98777	FALSE	-1.4811	0.0032899	0.068748	FALSE	-1.6065	9.45e-05	0.0012832	DOWN	-1.501	0.0066748	0.074195	FALSE
APBB1IP	0.022738	0.94936	0.99926	FALSE	0.69308	0.1588	0.51337	FALSE	0.80255	0.0093246	0.053585	FALSE	1.1659	0.0080332	0.084474	FALSE
CCDC51	0.17609	0.72348	0.99407	FALSE	0.55439	0.27314	0.64006	FALSE	0.61751	0.11257	0.31721	FALSE	0.3272	0.41472	0.70022	FALSE
RELL1	1.5239	0.0012691	0.069403	FALSE	1.3743	0.10595	0.4337	FALSE	0.41672	0.32836	0.61037	FALSE	-0.3259	0.29682	0.60281	FALSE
C6orf120	-0.5044	0.17326	0.82645	FALSE	-0.046631	0.88632	0.96743	FALSE	-0.039118	0.90754	0.968	FALSE	-0.30952	0.37696	0.67326	FALSE
ROGDI	0.39068	0.44452	0.9701	FALSE	-1.4213	0.0039516	0.077323	FALSE	-0.92233	0.019612	0.09395	FALSE	-0.39345	0.62916	0.83598	FALSE
SLC10A5	-0.93806	0.068285	0.63942	FALSE	-1.5501	0.0046454	0.085532	FALSE	-1.4903	0.00034962	0.0038564	DOWN	-1.0709	0.033661	0.20209	FALSE
SMC2	-0.28021	0.54049	0.97776	FALSE	0.73833	0.36733	0.71609	FALSE	1.6486	1.48e-05	0.00026694	UP	1.0849	0.033576	0.20176	FALSE
COMTD1	0.42045	0.41287	0.96664	FALSE	1.012	0.019241	0.19479	FALSE	0.69601	0.023553	0.10758	FALSE	0.47794	0.17509	0.47449	FALSE
RORC	-0.99451	0.029707	0.43753	FALSE	-1.9538	0.028599	0.23648	FALSE	-0.90927	0.0080076	0.047635	FALSE	-1.1427	0.32212	0.62774	FALSE
PNMA1	0.18518	0.83659	0.99913	FALSE	0.42147	0.58615	0.84572	FALSE	0.41037	0.60751	0.82372	FALSE	0.47698	0.57088	0.80123	FALSE
FILIP1L	0.3421	0.41612	0.96733	FALSE	0.36147	0.35871	0.7095	FALSE	0.33817	0.29177	0.572	FALSE	1.428	1	1	FALSE
IST1	0.36086	0.26764	0.9161	FALSE	-0.15704	0.62433	0.8624	FALSE	-0.040557	0.86208	0.94807	FALSE	0.046021	0.84074	0.93812	FALSE
FAM181B	-1.5988	0.076335	0.66993	FALSE	0.16903	0.83619	0.95053	FALSE	-0.22463	0.73889	0.89549	FALSE	0.20197	0.73688	0.8915	FALSE
SPIN4	-0.15206	0.91754	1	FALSE	1.2208	0.27689	0.64292	FALSE	0.90733	0.45599	0.72129	FALSE	0.24461	0.83025	1	FALSE
HSF2BP	-0.24285	0.73831	0.9957	FALSE	-0.34673	0.58255	0.8449	FALSE	-0.54729	0.41847	0.69109	FALSE	-0.23549	0.67653	0.86022	FALSE
CACNA1B	0.055115	0.97362	1	FALSE	0.59816	0.59379	0.84984	FALSE	1.1063	0.35564	0.63655	FALSE	1.8704	0.10797	0.37656	FALSE
HPX	1	1	1	FALSE	1	1	1	FALSE	1	1	1	FALSE	1	1	1	FALSE
CPLANE2	-0.48805	0.71638	1	FALSE	1.3335	0.20862	0.57732	FALSE	1.3533	0.16879	0.41134	FALSE	0.044064	0.96284	0.986	FALSE
TMEM200B	0.64212	0.51774	0.97656	FALSE	2.1777	0.048488	0.30412	FALSE	-0.17371	0.86681	0.94919	FALSE	1.2895	0.27516	0.58141	FALSE
IQCA1	0.74177	0.4937	0.9755	FALSE	1.046	0.23658	0.60722	FALSE	0.98668	0.32947	0.61106	FALSE	1.215	0.23751	0.54389	FALSE
LY6E	-1.2772	0.11239	0.74908	FALSE	1.2876	0.16005	0.51494	FALSE	0.48505	0.41325	0.6865	FALSE	0.56067	0.63637	0.83964	FALSE
CYBC1	0.32255	0.43364	0.96883	FALSE	0.37607	0.2736	0.6403	FALSE	0.36839	0.37021	0.64889	FALSE	-0.044235	0.88289	0.95541	FALSE
OR2S2	1	1	1	FALSE	1	1	1	FALSE	1	1	1	FALSE	1	1	1	FALSE
BRF2	0.36504	0.49347	0.9755	FALSE	0.15481	0.73153	0.9121	FALSE	0.21498	0.66643	0.85871	FALSE	0.21736	0.60021	0.81882	FALSE
RAVER2	0.17256	0.71362	0.99344	FALSE	0.064406	0.92434	0.97903	FALSE	0.46533	0.27623	0.55395	FALSE	0.12243	0.80242	0.92182	FALSE
IGFALS	-0.025549	0.98668	1	FALSE	1.3935	0.21146	0.58077	FALSE	1.6119	0.086693	0.26626	FALSE	0.1805	0.86872	0.9495	FALSE
MTRES1	0.23439	0.552	0.97803	FALSE	-0.2602	0.4636	0.77854	FALSE	-0.13491	0.63273	0.83789	FALSE	0.41469	0.052993	0.25851	FALSE
HOXA5	0.3496	0.5773	0.98072	FALSE	1.0663	0.23238	0.60262	FALSE	-0.58342	0.28388	0.56292	FALSE	0.19713	0.83346	0.93513	FALSE
IFI30	0.31755	0.41671	0.96733	FALSE	-0.20355	0.73998	0.91521	FALSE	0.22312	0.42255	0.69453	FALSE	-0.74491	0.038873	0.22012	FALSE
BRI3	0.16638	0.55735	0.97803	FALSE	-0.13284	0.73788	0.91466	FALSE	-0.15584	0.53211	0.77595	FALSE	-0.14985	0.50274	0.76007	FALSE
MAP10	0.40328	0.33679	0.94748	FALSE	0.17008	0.61231	0.85803	FALSE	0.086424	0.80753	0.92599	FALSE	0.054246	0.87563	0.95214	FALSE
SNRPD1	0.63514	0.2179	0.87791	FALSE	0.29987	0.60474	0.8545	FALSE	0.57404	0.065433	0.22046	FALSE	0.7663	0.052977	0.25851	FALSE
F12	0.11913	0.95273	1	FALSE	2.0487	0.30611	0.66831	FALSE	1.0144	0.59429	1	FALSE	-0.41566	0.82296	1	FALSE
MFSD2A	-1.6811	0.0099209	0.24809	FALSE	-3.5424	0.0013922	0.036768	DOWN	-3.3202	4.65e-11	3.34e-09	DOWN	-1.577	0.20716	0.51317	FALSE
CTSW	-0.14657	0.82028	0.99913	FALSE	0.73765	0.44546	0.76668	FALSE	1.8337	3.11e-06	6.96e-05	UP	1.2914	0.1831	0.48496	FALSE
TNS2	-0.024365	0.95391	0.99926	FALSE	0.60359	0.39241	0.7326	FALSE	-0.78037	0.0013657	0.011724	FALSE	-0.67192	0.10107	0.36398	FALSE
ITGB4	-0.26524	0.49434	0.9755	FALSE	3.0451	0.0033831	0.06961	FALSE	1.4286	5.19e-05	0.00078162	UP	0.53004	0.45696	0.72978	FALSE
HBM	1	1	1	FALSE	1	1	1	FALSE	1	1	1	FALSE	1	1	1	FALSE
FSIP1	-1.2284	0.70623	1	FALSE	0.42701	0.87634	1	FALSE	2.3222	0.11521	0.32218	FALSE	1.7757	0.25371	1	FALSE
TENT5C	-1.4321	0.0064566	0.19519	FALSE	-2.8709	8.92e-05	0.0047983	DOWN	-2.1229	6.11e-08	2.19e-06	DOWN	-3.0687	1.78e-06	0.00016613	DOWN
GALNT9	1	1	1	FALSE	4.4772	0.25343	1	FALSE	-0.026523	0.99481	1	FALSE	3.1539	0.38747	1	FALSE
CCDC22	0.18532	0.55547	0.97803	FALSE	0.080556	0.83247	0.94893	FALSE	-0.077819	0.82269	0.93286	FALSE	-0.45425	0.082524	0.32716	FALSE
BEST1	-0.84245	0.83643	1	FALSE	0.16929	0.959	1	FALSE	-0.092418	0.98001	1	FALSE	2.4925	0.4901	1	FALSE
ABHD4	0.045366	0.90507	0.99926	FALSE	0.47285	0.23967	0.6097	FALSE	0.68245	0.025219	0.11319	FALSE	-0.10687	0.77625	0.91018	FALSE
PSAP	-0.13219	0.62556	0.98479	FALSE	-0.23958	0.45898	0.77477	FALSE	-0.25712	0.30642	0.58932	FALSE	-0.057101	0.84986	0.94134	FALSE
MAFA	1.0811	0.79105	1	FALSE	1.1466	0.7763	1	FALSE	1	1	1	FALSE	1.5489	0.69835	1	FALSE
SLC8A2	1	1	1	FALSE	2.6483	0.50306	1	FALSE	1	1	1	FALSE	2.0193	0.61116	1	FALSE
CHST12	0.25778	0.59921	0.98225	FALSE	1.0246	0.1023	0.4273	FALSE	0.14056	0.76874	0.90873	FALSE	-0.018589	0.96856	0.98801	FALSE
LGI4	0.96136	0.53848	1	FALSE	3.2976	0.014313	0.16662	FALSE	1.1597	0.43401	0.70361	FALSE	2.2757	0.18017	0.48147	FALSE
SELE	-0.67511	0.54721	0.97803	FALSE	-0.32996	0.77661	0.92985	FALSE	-0.72733	0.65719	0.85337	FALSE	-1.6361	0.19061	0.49485	FALSE
FKRP	-0.77162	0.1444	0.79045	FALSE	-0.60207	0.16775	0.52632	FALSE	-0.3561	0.42432	0.6953	FALSE	-0.28782	0.48821	0.75107	FALSE
GPR4	0.88036	0.52111	1	FALSE	2.4444	0.062215	0.33912	FALSE	1.258	0.31977	0.60146	FALSE	-0.011792	0.99288	1	FALSE
SCP2	0.24382	0.38345	0.96027	FALSE	-0.57446	0.095429	0.41303	FALSE	-0.54988	0.033118	0.13687	FALSE	-0.043442	0.89139	0.95862	FALSE
RAB3GAP1	0.1527	0.46608	0.97415	FALSE	-0.47937	0.29303	0.65628	FALSE	-0.67651	0.0072044	0.044025	FALSE	-0.14653	0.39121	0.68356	FALSE
METTL21C	-0.84245	0.83643	1	FALSE	-1.7116	0.67487	1	FALSE	-0.9883	0.80862	1	FALSE	2.7335	0.44341	1	FALSE
GJA4	0.11006	0.81694	0.99913	FALSE	1.6624	1	1	FALSE	-0.23762	0.64276	0.84392	FALSE	0.61356	0.51051	0.76455	FALSE
AKAP8L	0.27647	0.38556	0.96126	FALSE	0.51971	0.10728	0.43591	FALSE	0.46192	0.11521	0.32218	FALSE	0.51971	0.0093458	0.092494	FALSE
PSMG1	0.26388	0.34498	0.9494	FALSE	-0.87867	0.0034552	0.070564	FALSE	-0.69782	0.0036661	0.026121	FALSE	-0.64209	0.039894	0.22269	FALSE
ZNF329	-0.14135	0.69691	0.99265	FALSE	0.37931	0.32168	0.68068	FALSE	0.50962	0.16077	0.39877	FALSE	-0.089924	0.79832	0.92038	FALSE
IFIT5	-0.12767	0.745	0.9957	FALSE	0.59332	0.29985	0.66321	FALSE	0.76551	0.010411	0.058381	FALSE	0.6689	0.092432	0.3477	FALSE
FBLL1	-0.84245	0.83643	1	FALSE	-1.7116	0.67487	1	FALSE	-1.9501	0.63272	1	FALSE	-1.8253	0.65465	1	FALSE
FUCA1	0.58	0.085804	0.69419	FALSE	0.20707	0.67415	0.88596	FALSE	0.10736	0.70096	0.87616	FALSE	-0.11701	0.6967	0.86984	FALSE
METAP1D	0.42404	0.41782	0.96733	FALSE	-0.0094379	0.9855	0.99489	FALSE	0.16389	0.71722	0.88433	FALSE	0.3337	0.50562	0.76216	FALSE
ARMCX2	-0.27638	0.42293	0.96733	FALSE	0.69197	0.23485	0.60502	FALSE	0.35922	0.2338	0.50252	FALSE	1.001	0.12956	0.4115	FALSE
TRPV6	-2.3165	1	1	FALSE	-1.0089	0.67904	0.8879	FALSE	1.1445	0.51021	0.76076	FALSE	-3.4494	1	1	FALSE
PLEKHF1	-0.74698	0.048941	0.55464	FALSE	0.4877	0.47377	0.78521	FALSE	0.11062	0.76192	0.90599	FALSE	-0.19077	0.54297	0.78452	FALSE
NUDT16L1	-0.0073888	0.985	0.99926	FALSE	-0.27827	0.51707	0.81112	FALSE	-0.21175	0.59088	0.81523	FALSE	-0.93027	0.0039822	0.053208	FALSE
TPMT	0.52678	0.089834	0.70311	FALSE	-0.41229	0.18393	0.54674	FALSE	-0.84339	0.0014707	0.012448	FALSE	-0.24354	0.39702	0.6867	FALSE
GJC3	-2.0235	0.41812	1	FALSE	-0.10837	0.94305	1	FALSE	-1.2426	0.54119	1	FALSE	-1.1365	0.50552	1	FALSE
SRC	0.13643	0.76727	0.99815	FALSE	0.16672	0.80077	0.93766	FALSE	0.87741	0.026641	0.11767	FALSE	-0.26954	0.52018	0.7709	FALSE
ABCB7	0.080321	0.81677	0.99913	FALSE	-0.28468	0.52274	0.81413	FALSE	-0.081024	0.79019	0.91836	FALSE	-0.069135	0.8472	0.9406	FALSE
VSIR	0.12449	0.74336	0.9957	FALSE	1.1022	0.14559	0.4965	FALSE	-0.0027195	0.99365	0.9976	FALSE	-0.16983	0.73749	0.89183	FALSE
SLC44A2	0.018774	0.94107	0.99926	FALSE	0.59228	0.33137	0.68939	FALSE	0.013778	0.96324	0.9877	FALSE	-0.42264	0.059716	0.2765	FALSE
CAMLG	0.5847	0.11839	0.75383	FALSE	0.24006	0.54169	0.82387	FALSE	0.36434	0.23228	0.50042	FALSE	0.31988	0.11011	0.38018	FALSE
CTNNA1	0.50373	0.1967	0.85729	FALSE	0.55861	0.019267	0.19479	FALSE	0.72601	0.00017776	0.0022074	FALSE	0.36993	0.07941	0.31997	FALSE
LRRC71	-0.74948	0.36853	0.95439	FALSE	0.91334	0.30303	0.66625	FALSE	0.53553	0.38931	0.66577	FALSE	0.40447	0.64735	0.84525	FALSE
HHIPL1	-0.77334	0.3602	0.95262	FALSE	2.0683	1	1	FALSE	-0.4444	0.46534	0.72916	FALSE	2.3436	1	1	FALSE
FBXL13	1	1	1	FALSE	1.7285	0.66536	1	FALSE	1.4545	0.71578	1	FALSE	1	1	1	FALSE
CAPZA3	1	1	1	FALSE	1	1	1	FALSE	-0.026523	0.99481	1	FALSE	1	1	1	FALSE
FIGNL1	0.42553	0.39218	0.96429	FALSE	0.68059	0.34464	0.69974	FALSE	1.2538	0.001006	0.0091051	UP	0.96588	0.0077202	0.081878	FALSE
ZNF529	0.696	0.55224	0.97803	FALSE	0.47981	0.66278	0.88076	FALSE	0.71077	0.43735	0.70547	FALSE	0.083596	0.92019	0.97064	FALSE
NRDE2	-0.034535	0.91119	0.99926	FALSE	0.15706	0.54933	0.82793	FALSE	0.095533	0.71301	0.8817	FALSE	0.35825	0.21456	0.51921	FALSE
UBL3	0.1461	0.62911	0.98479	FALSE	0.085668	0.81701	0.94306	FALSE	0.032508	0.91547	0.97075	FALSE	0.068629	0.81371	0.92657	FALSE
PAG1	-0.83177	0.24139	0.89797	FALSE	-0.21492	0.71624	0.90509	FALSE	-0.42831	0.46581	0.72926	FALSE	-0.19192	0.73448	0.89041	FALSE
LRRC4C	0.21301	0.87751	1	FALSE	1.9137	0.13619	0.4803	FALSE	1.0257	0.36215	0.64274	FALSE	0.12103	0.92757	0.97325	FALSE
ZNF467	-0.92017	0.21115	0.87256	FALSE	0.87021	0.30819	0.67006	FALSE	-0.48056	0.32135	0.60315	FALSE	-0.61334	0.21402	0.51838	FALSE
AKR1A1	0.40616	0.15375	0.80064	FALSE	-0.24339	0.4516	0.76972	FALSE	-0.02949	0.91815	0.97209	FALSE	-0.59078	0.026016	0.1749	FALSE
RPS6KB1	0.16832	0.51205	0.97656	FALSE	-0.15594	0.74506	0.91785	FALSE	-0.12907	0.62266	0.8329	FALSE	0.29145	0.41661	0.70128	FALSE
EPC1	0.17465	0.53578	0.97773	FALSE	0.15301	0.50881	0.80679	FALSE	0.15265	0.48476	0.7417	FALSE	0.1017	0.53248	0.77784	FALSE
OR6C75	1	1	1	FALSE	1	1	1	FALSE	1	1	1	FALSE	1	1	1	FALSE
ARMC4	-0.19152	0.83406	0.99913	FALSE	-0.17976	0.84317	0.95328	FALSE	1.28	0.026129	0.11601	FALSE	1.1588	0.21104	0.51561	FALSE
CREBZF	-0.035492	0.89331	0.99926	FALSE	0.35993	0.19152	0.55634	FALSE	0.19413	0.37367	0.65222	FALSE	0.19892	0.43508	0.71576	FALSE
FFAR2	1	1	1	FALSE	0.188	0.96322	1	FALSE	1	1	1	FALSE	0.098284	0.98078	1	FALSE
LHCGR	0.82997	0.59959	1	FALSE	1.3678	0.46851	0.78221	FALSE	2.5951	0.030879	0.13062	FALSE	1.5982	0.44189	0.72046	FALSE
ARL4D	-1.9808	0.076492	0.67009	FALSE	-0.37723	0.7882	0.93205	FALSE	-2.4549	0.0066412	0.041307	DOWN	0.50764	0.61168	0.82645	FALSE
SPACA1	1	1	1	FALSE	1	1	1	FALSE	1	1	1	FALSE	1	1	1	FALSE
AGA	0.20575	0.50205	0.9755	FALSE	-0.13478	0.67846	0.88764	FALSE	-0.37509	0.17111	0.41504	FALSE	0.056028	0.8439	0.93931	FALSE
VPS41	0.24328	0.40146	0.96519	FALSE	-0.10895	0.71787	0.90586	FALSE	0.00061871	0.99823	0.99914	FALSE	0.25578	0.35391	0.65388	FALSE
SURF1	0.35288	0.41551	0.96733	FALSE	-0.88865	0.12097	0.45577	FALSE	-1.0958	0.0026517	0.020126	DOWN	-1.6201	0.00049019	0.012319	DOWN
TMEM164	0.36931	0.38859	0.96206	FALSE	-1.0409	0.028444	0.23619	FALSE	-0.6803	0.06067	0.20916	FALSE	-1.2594	0.054087	0.26181	FALSE
NGRN	0.38667	0.29536	0.92719	FALSE	0.025123	0.93888	0.98285	FALSE	-0.13237	0.55121	0.78804	FALSE	0.19932	0.43556	0.71592	FALSE
CLPTM1	0.08977	0.74163	0.9957	FALSE	0.0014061	0.99727	0.99847	FALSE	-0.26991	0.34951	0.63056	FALSE	-0.58794	0.035862	0.20974	FALSE
WDR43	-0.22132	0.58238	0.98174	FALSE	-0.17848	0.66568	0.88211	FALSE	0.0023946	0.99272	0.99739	FALSE	0.58599	0.086608	0.33612	FALSE
FOXE1	-0.84245	0.83643	1	FALSE	-1.7116	0.67487	1	FALSE	-1.9501	0.63272	1	FALSE	-1.8253	0.65465	1	FALSE
ADAM15	-0.016581	0.96298	0.99926	FALSE	2.0867	1	1	FALSE	0.55551	0.087126	0.26709	FALSE	0.35362	0.45952	0.73195	FALSE
GPR27	-0.56435	0.75011	1	FALSE	-0.96488	0.56011	1	FALSE	1.0821	0.37324	0.65193	FALSE	0.48455	0.73149	1	FALSE
CDKN1A	-0.51931	0.55449	0.97803	FALSE	0.39961	0.7103	0.90245	FALSE	-0.83051	0.29476	0.57578	FALSE	0.76383	1	1	FALSE
TM4SF20	1	1	1	FALSE	1	1	1	FALSE	1	1	1	FALSE	0.098284	0.98078	1	FALSE
RPP25L	-0.34714	0.53006	0.9775	FALSE	0.26525	0.65842	0.87889	FALSE	-0.081539	0.86506	0.94858	FALSE	-0.38671	0.3443	0.64683	FALSE
GFER	-0.088104	0.79189	0.99913	FALSE	-0.45521	0.30614	0.66831	FALSE	-0.68501	0.010665	0.059473	FALSE	-0.69389	0.10957	0.37887	FALSE
SCN3B	-3.2813	0.097527	1	FALSE	2.924	0.031621	0.24867	FALSE	0.026345	0.98099	0.99419	FALSE	2.5739	0.052322	0.2568	FALSE
CHMP4C	0.56431	0.23104	0.88951	FALSE	0.37264	0.47888	0.78804	FALSE	0.2522	0.5037	0.75571	FALSE	-0.11276	0.8483	0.94082	FALSE
JHY	-0.84245	0.83643	1	FALSE	1.6908	0.55607	1	FALSE	3.8202	0.066518	0.223	FALSE	-1.8253	0.65465	1	FALSE
CA5A	2.0412	0.61276	1	FALSE	1.372	0.73293	1	FALSE	0.86974	0.82945	1	FALSE	1	1	1	FALSE
TLN1	-0.04111	0.88426	0.99926	FALSE	0.66648	0.18234	0.54442	FALSE	0.085601	0.69966	0.87547	FALSE	0.64271	0.17295	0.47151	FALSE
PKLR	-2.4686	0.29207	1	FALSE	1.0936	0.46666	0.78039	FALSE	-0.339	0.82856	0.93537	FALSE	1.6428	0.14842	0.43727	FALSE
BEX5	0.34238	0.36418	0.95275	FALSE	-0.73956	0.31311	0.67414	FALSE	-0.09101	0.77209	0.90999	FALSE	0.047219	0.94298	0.9797	FALSE
LRRC4	-0.24284	0.8822	1	FALSE	-0.47408	0.71315	1	FALSE	0.16164	0.91645	0.97116	FALSE	-2.7065	0.14234	1	FALSE
SLC14A1	4.0999	0.14261	1	FALSE	4.2172	0.14219	1	FALSE	2.8638	0.31233	1	FALSE	1.5809	0.62346	1	FALSE
HHEX	-0.47971	0.49021	0.97546	FALSE	1.2697	0.18257	0.54469	FALSE	0.16079	0.74495	0.89825	FALSE	-0.041138	0.96196	0.98564	FALSE
FLT3	-0.32838	0.75686	0.99722	FALSE	-0.31963	0.83908	0.95182	FALSE	-0.39167	0.68077	0.86642	FALSE	0.078912	0.94852	0.98103	FALSE
CERS4	-0.35517	0.54821	0.97803	FALSE	0.78146	0.20664	0.57523	FALSE	1.0511	0.025945	0.11534	FALSE	-0.6314	0.26518	0.57256	FALSE
SMIM18	1	1	1	FALSE	1	1	1	FALSE	1	1	1	FALSE	1	1	1	FALSE
TKTL1	1.0811	0.79105	1	FALSE	0.74892	0.85357	1	FALSE	-0.026523	0.99481	1	FALSE	1.6116	0.68648	1	FALSE
MOGAT1	-3.2309	0.015694	0.32413	FALSE	-1.2935	0.2576	0.62722	FALSE	-1.32	0.11364	0.31904	FALSE	-1.1363	0.32361	0.62901	FALSE
CTDNEP1	0.015761	0.96064	0.99926	FALSE	-0.3025	0.35552	0.70637	FALSE	-0.49706	0.070027	0.23141	FALSE	-0.53153	0.13355	0.41708	FALSE
CCR10	0.60019	0.75724	1	FALSE	0.31338	0.83426	1	FALSE	-0.20237	0.90843	1	FALSE	0.24278	0.86206	1	FALSE
OR6A2	1	1	1	FALSE	1	1	1	FALSE	1	1	1	FALSE	1	1	1	FALSE
RPUSD2	-0.45632	0.36316	0.95275	FALSE	0.091571	0.80579	0.93824	FALSE	0.36141	0.3432	0.62529	FALSE	-0.041571	0.88767	0.95747	FALSE
SSTR1	2.3631	0.39072	1	FALSE	2.2748	0.52249	1	FALSE	3.2274	0.093128	0.27956	FALSE	1.6199	0.55111	1	FALSE
OR2AT4	1.0811	0.79105	1	FALSE	0.25625	0.94985	1	FALSE	1	1	1	FALSE	1	1	1	FALSE
CPNE3	0.033152	0.93129	0.99926	FALSE	0.60597	0.027187	0.23106	FALSE	0.54487	0.041602	0.16122	FALSE	0.31588	0.42213	0.70524	FALSE
MC2R	1	1	1	FALSE	1	1	1	FALSE	1	1	1	FALSE	1	1	1	FALSE
OR51I1	1	1	1	FALSE	1	1	1	FALSE	1	1	1	FALSE	1	1	1	FALSE
GPR173	1.7227	0.57502	1	FALSE	3.8314	0.034099	0.25761	FALSE	2.5002	0.26346	1	FALSE	2.9467	0.15858	1	FALSE
DGKH	-0.15191	0.76622	0.99795	FALSE	-0.020119	0.96383	0.98933	FALSE	-0.27978	0.44793	0.71486	FALSE	0.084168	0.80632	0.92365	FALSE
LCN8	-0.68498	0.84819	1	FALSE	0.0059485	0.99803	1	FALSE	1.5614	0.49195	1	FALSE	0.5167	0.81168	1	FALSE
TBPL1	0.38817	0.37656	0.95889	FALSE	0.27725	0.56866	0.83828	FALSE	0.28603	0.46936	0.73178	FALSE	0.09533	0.82826	0.93316	FALSE
HIST2H2AB	0.72327	0.6028	1	FALSE	-0.25716	0.85832	1	FALSE	-0.18939	0.89446	0.96361	FALSE	-0.34293	0.75505	1	FALSE
CNGA2	1	1	1	FALSE	1	1	1	FALSE	0.84785	0.83376	1	FALSE	1	1	1	FALSE
SEH1L	-0.17257	0.53849	0.97773	FALSE	-0.061871	0.82695	0.94652	FALSE	-0.21282	0.39722	0.67251	FALSE	-0.28542	0.12422	0.40319	FALSE
CCDC15	0.29657	0.41588	0.96733	FALSE	0.066665	0.85611	0.95701	FALSE	0.034659	0.91811	0.97208	FALSE	0.18889	0.51013	0.76437	FALSE
MED31	0.2781	0.56214	0.97839	FALSE	-0.84829	0.026946	0.22988	FALSE	-0.6005	0.13031	0.34865	FALSE	-0.89433	0.0091359	0.091099	FALSE
DDX19B	0.74478	0.022744	0.39315	FALSE	-0.02436	0.94314	0.98327	FALSE	0.14478	0.57903	0.80741	FALSE	-0.035672	0.88949	0.95803	FALSE
TIGD3	1.8825	0.39416	1	FALSE	3.0336	0.039814	0.27715	FALSE	3.9113	0.0042297	0.029203	UP	2.084	0.15951	1	FALSE
TAF3	0.26329	0.40084	0.96519	FALSE	0.20844	0.51818	0.81189	FALSE	0.25294	0.38276	0.65948	FALSE	0.43071	0.059556	0.27619	FALSE
BBS12	0.043329	0.95167	0.99926	FALSE	0.58119	0.28324	0.64842	FALSE	1.0423	0.03585	0.14485	FALSE	0.88564	0.083313	0.32861	FALSE
KL	0.32346	0.57625	0.98038	FALSE	1.0788	0.10722	0.43591	FALSE	1.9915	1.9e-07	6.03e-06	UP	3.4852	0.0011756	0.023021	UP
SLC46A3	0.81174	0.02749	0.42133	FALSE	-0.14385	0.73186	0.91218	FALSE	-0.50844	0.23748	0.50748	FALSE	-0.60075	0.10413	0.36856	FALSE
SDHAF4	0.20021	0.58361	0.98174	FALSE	-1.3889	0.016195	0.17812	FALSE	-1.1689	0.00077951	0.0073987	DOWN	-0.77189	0.021719	0.15789	FALSE
KCTD4	-5.7409	0.027734	0.42237	FALSE	-6.5981	0.045456	0.29443	FALSE	-6.8416	0.080556	0.25353	FALSE	-6.7182	0.071284	0.30153	FALSE
DDX52	0.2381	0.47981	0.97448	FALSE	0.15187	0.74332	0.91713	FALSE	0.35368	0.24394	0.51474	FALSE	0.87762	0.027264	0.17924	FALSE
IMP3	-0.35354	0.48282	0.97448	FALSE	-0.12634	0.7668	0.92608	FALSE	0.074651	0.90068	0.96558	FALSE	-1.0986	0.0084841	0.087422	FALSE
CNOT6L	-0.25003	0.39721	0.96519	FALSE	-0.59636	0.073422	0.36619	FALSE	-0.41752	0.12786	0.34437	FALSE	-0.40241	0.16956	0.46652	FALSE
FGD1	-0.46544	0.36671	0.95357	FALSE	1.1498	0.10835	0.43722	FALSE	0.97682	0.014574	0.075021	FALSE	1.2961	0.00010605	0.0040331	UP
UBALD1	-0.24669	0.50227	0.9755	FALSE	0.30419	0.54819	0.82719	FALSE	0.33808	0.28466	0.56373	FALSE	0.36482	0.17289	0.47143	FALSE
IL17RE	0.31163	0.45649	0.97344	FALSE	0.49366	0.44657	0.76724	FALSE	0.78358	0.053057	0.19026	FALSE	-0.091157	0.84679	0.94038	FALSE
N4BP2L1	-0.44174	0.22194	0.88111	FALSE	-0.10941	0.82439	0.9458	FALSE	-0.40915	0.25885	0.53277	FALSE	0.1235	0.7568	0.90042	FALSE
CCDC40	-1.5344	0.089367	0.70288	FALSE	0.85816	0.41094	0.7461	FALSE	1.9471	0.0049281	0.032851	UP	1.0816	0.18997	0.49405	FALSE
BCKDHB	-0.024808	0.93311	0.99926	FALSE	-0.7321	0.054139	0.31886	FALSE	-0.71694	0.014691	0.075479	FALSE	-0.72989	0.022359	0.16033	FALSE
EIF4E1B	1	1	1	FALSE	1	1	1	FALSE	1	1	1	FALSE	1	1	1	FALSE
C5orf30	-0.60462	0.2025	0.86384	FALSE	0.065088	0.90445	0.97295	FALSE	-0.041284	0.91874	0.97236	FALSE	-0.36361	0.39885	0.68791	FALSE
CASC3	-0.30541	0.22182	0.88111	FALSE	-0.27762	0.28819	0.65301	FALSE	-0.31647	0.21856	0.48243	FALSE	-0.058908	0.8344	0.93542	FALSE
TMEM233	-0.12066	0.89938	0.99926	FALSE	-0.81483	0.56499	0.83643	FALSE	-1.6315	0.064089	0.2173	FALSE	-0.5809	0.68787	0.86687	FALSE
SNRNP35	0.48123	0.18786	0.8463	FALSE	-0.24249	0.56884	0.83828	FALSE	0.059541	0.83911	0.93888	FALSE	0.14923	0.56745	0.79922	FALSE
CHRM4	1	1	1	FALSE	1	1	1	FALSE	1	1	1	FALSE	1	1	1	FALSE
OR6C74	1	1	1	FALSE	1	1	1	FALSE	1	1	1	FALSE	1	1	1	FALSE
TRAF2	0.15601	0.668	0.98802	FALSE	1.1324	0.0015294	0.03933	UP	1.0768	0.0032298	0.02361	UP	0.54504	0.19232	0.49723	FALSE
CPN1	1	1	1	FALSE	1	1	1	FALSE	1	1	1	FALSE	0.098284	0.98078	1	FALSE
WDYHV1	0.24574	0.53102	0.9775	FALSE	-0.48545	0.26687	0.63404	FALSE	-0.19238	0.52643	0.77207	FALSE	-0.3932	0.30767	0.61449	FALSE
HIST1H1E	-0.6132	0.44075	0.9701	FALSE	-4.302	6.93e-06	0.00059402	DOWN	-4.6947	2.22e-08	8.95e-07	DOWN	-3.9928	0.00010782	0.0040857	DOWN
AFAP1	0.10145	0.79327	0.99913	FALSE	0.35264	0.58644	0.84572	FALSE	0.68429	0.062992	0.21456	FALSE	0.2119	0.58149	0.8078	FALSE
DNMT3B	-0.66614	0.33326	0.94507	FALSE	1.1165	0.034723	0.25924	FALSE	1.595	0.001963	0.015802	UP	0.65023	0.16177	0.45505	FALSE
OR51E2	-2.7466	0.45347	1	FALSE	1.8836	0.31327	0.67414	FALSE	-2.8939	0.30933	1	FALSE	1.1214	0.60133	1	FALSE
PRMT6	-0.29409	0.58233	0.98174	FALSE	0.84383	0.064375	0.3441	FALSE	1.0427	0.01592	0.080326	FALSE	0.21071	0.68802	0.86687	FALSE
SRP9	-0.15775	0.84716	0.99913	FALSE	-0.69145	0.34578	0.70031	FALSE	-0.42534	0.57797	0.80683	FALSE	-1.0628	0.11031	0.38044	FALSE
TTC12	0.15784	0.92495	1	FALSE	1.0919	0.39646	0.73553	FALSE	0.70559	0.6131	0.82674	FALSE	0.5396	0.72693	1	FALSE
MYL6B	0.73645	0.063701	0.62363	FALSE	-0.26856	0.47533	0.78628	FALSE	-0.17704	0.44269	0.71042	FALSE	0.61978	0.241	0.54768	FALSE
EEPD1	-0.69662	0.14311	0.78905	FALSE	2.2961	0.028156	0.23509	FALSE	-0.37561	0.35315	0.63366	FALSE	1.1898	1	1	FALSE
RGS20	0.50814	0.74382	1	FALSE	1.4445	0.35183	0.70385	FALSE	1.3577	0.28173	0.5604	FALSE	0.0997	0.93908	1	FALSE
HOXC5	-1.355	0.28694	1	FALSE	0.23654	0.83243	0.94893	FALSE	0.20178	0.82634	0.93443	FALSE	0.5102	0.55778	0.79359	FALSE
KCNE2	-0.63453	0.83047	1	FALSE	0.6464	0.74875	1	FALSE	-1.0455	0.71168	1	FALSE	-1.5992	0.56582	1	FALSE
AFAP1L2	0.21247	0.61917	0.98463	FALSE	1.5459	0.0055265	0.09528	FALSE	1.5555	6.83e-08	2.41e-06	UP	1.0524	0.024905	0.17061	FALSE
ARHGAP39	-0.3444	0.45681	0.97344	FALSE	0.23578	0.56601	0.83708	FALSE	0.61341	0.11264	0.31729	FALSE	0.24447	0.7325	0.8896	FALSE
LEAP2	2.5721	0.44071	1	FALSE	2.8074	0.4621	1	FALSE	0.85883	0.8316	1	FALSE	0.95022	0.81414	1	FALSE
SLITRK3	1	1	1	FALSE	1	1	1	FALSE	1	1	1	FALSE	3.4542	0.37955	1	FALSE
MEMO1	0.41889	0.25102	0.9045	FALSE	0.046613	0.87505	0.96392	FALSE	0.099707	0.73932	0.89574	FALSE	-0.26745	0.31283	0.6198	FALSE
HEXIM2	-0.38663	0.40048	0.96519	FALSE	-0.070292	0.85892	0.95793	FALSE	-0.2002	0.60503	0.82236	FALSE	0.042084	0.93302	0.97579	FALSE
RILPL2	0.79341	0.034573	0.47093	FALSE	0.24276	0.5794	0.84378	FALSE	0.2108	0.5229	0.76929	FALSE	0.26769	0.59557	0.81597	FALSE
ADCYAP1R1	-0.66161	0.69053	1	FALSE	-1.0657	0.49965	1	FALSE	-0.60114	0.68717	0.86949	FALSE	0.99114	0.48341	0.74837	FALSE
RAB19	-1.1637	0.3063	0.93212	FALSE	0.76792	0.60825	0.85652	FALSE	1.9178	0.0019027	0.015376	UP	1.476	0.21904	0.5241	FALSE
SPERT	0.17486	0.95588	1	FALSE	1.2156	0.66368	1	FALSE	0.32814	0.89678	1	FALSE	1.9462	0.47084	1	FALSE
ARL14	0.11933	0.97667	1	FALSE	-1.7116	0.67487	1	FALSE	1.4738	0.62002	1	FALSE	-0.8635	0.83241	1	FALSE
ZPLD1	1	1	1	FALSE	1	1	1	FALSE	1	1	1	FALSE	0.098284	0.98078	1	FALSE
KDR	-0.67687	0.061934	0.61914	FALSE	0.89918	1	1	FALSE	-0.90946	7.96e-05	0.0011192	FALSE	-0.43062	0.21658	0.52179	FALSE
CASQ1	-1.7282	0.5059	1	FALSE	0.47491	0.74618	0.91793	FALSE	-0.024873	0.98752	0.99587	FALSE	5.1272	1	1	FALSE
EDA2R	-0.84245	0.83643	1	FALSE	-1.7116	0.67487	1	FALSE	-1.9501	0.63272	1	FALSE	-0.8635	0.83241	1	FALSE
TCN2	-0.4477	0.16684	0.82134	FALSE	1.4289	0.058436	0.32943	FALSE	-0.57235	0.066801	0.22365	FALSE	0.36726	0.58976	0.81286	FALSE
FAM124B	0.52189	0.37804	0.96011	FALSE	2.5774	0.016918	0.18253	FALSE	0.93897	0.056303	0.19863	FALSE	0.10492	0.88658	0.95689	FALSE
ANKEF1	-0.58963	0.63163	1	FALSE	3.0152	0.0079685	0.11848	FALSE	0.83305	0.37376	0.65228	FALSE	2.8113	1	1	FALSE
ADAT2	0.83998	0.27616	0.92057	FALSE	1.7481	0.004233	0.080844	FALSE	1.2596	0.047221	0.17567	FALSE	1.0741	0.059842	0.27674	FALSE
SMIM32	1.0811	0.79105	1	FALSE	2.4373	0.53843	1	FALSE	0.89066	0.82534	1	FALSE	0.098284	0.98078	1	FALSE
CRKL	-0.3763	0.2795	0.92057	FALSE	-0.073758	0.83297	0.94909	FALSE	-0.30241	0.29035	0.57004	FALSE	-0.55076	0.015052	0.12562	FALSE
USP14	0.45557	0.14733	0.79471	FALSE	0.3189	0.28213	0.64755	FALSE	0.41508	0.11741	0.32646	FALSE	0.53777	0.11873	0.39492	FALSE
CMIP	-0.11487	0.76426	0.99782	FALSE	1.4592	0.055636	0.32353	FALSE	0.40807	0.21802	0.48188	FALSE	0.017939	0.968	0.98782	FALSE
SMCO3	-3.168	0.12804	1	FALSE	0.57295	0.67672	0.88714	FALSE	-2.049	0.18143	0.43001	FALSE	0.98066	0.58315	0.80851	FALSE
RASSF10	-0.4505	0.43959	0.9701	FALSE	-0.015343	0.9906	0.99648	FALSE	0.94741	0.041514	0.16103	FALSE	-0.58221	0.34299	0.64548	FALSE
RNF169	-0.47718	0.11264	0.74908	FALSE	-1.1066	0.0098551	0.13524	FALSE	-0.83007	0.0020769	0.016516	FALSE	-0.55712	0.13775	0.42273	FALSE
UBE2G2	0.3612	0.1996	0.85884	FALSE	-0.126	0.68637	0.89057	FALSE	-0.30347	0.19514	0.44976	FALSE	-0.11453	0.70923	0.87611	FALSE
PRAM1	0.012564	0.99086	0.99943	FALSE	1.0116	0.20196	0.5692	FALSE	1.2103	0.10754	0.30688	FALSE	0.65088	0.37781	0.67378	FALSE
RNASE13	0.11933	0.97667	1	FALSE	1.192	0.68368	1	FALSE	-0.071123	0.98594	1	FALSE	0.12278	0.9757	1	FALSE
ZC3H7A	-0.0072641	0.98005	0.99926	FALSE	-1.0233	0.013037	0.15871	FALSE	-1.0793	1.62e-05	0.00028935	DOWN	-0.91736	0.0063841	0.072185	FALSE
UGGT2	0.058307	0.92631	0.99926	FALSE	1.2645	0.09718	0.41587	FALSE	0.56587	0.28488	0.56386	FALSE	2.0552	1	1	FALSE
S100A13	-0.0014164	0.99762	0.99992	FALSE	1.0291	0.15757	0.51107	FALSE	0.60286	0.064595	0.21833	FALSE	0.99762	0.21323	0.51738	FALSE
ACTBL2	-4.3038	0.18193	1	FALSE	-2.278	0.46478	1	FALSE	-0.67795	0.70121	0.87624	FALSE	-4.3227	0.18281	1	FALSE
KIAA0513	-0.56873	0.12588	0.76369	FALSE	-0.7698	0.062561	0.34011	FALSE	-0.75626	0.00052952	0.005439	FALSE	-0.73599	0.012092	0.10985	FALSE
EPM2AIP1	-0.12009	0.77557	0.99885	FALSE	-0.29792	0.37624	0.72142	FALSE	-0.28695	0.20689	0.46662	FALSE	-0.50692	0.11811	0.39409	FALSE
WDR35	0.42991	0.33231	0.94507	FALSE	0.53529	0.39023	0.73114	FALSE	1.2842	0.00036992	0.0040434	UP	1.18	0.019894	0.1498	FALSE
KBTBD13	1	1	1	FALSE	1	1	1	FALSE	1	1	1	FALSE	1	1	1	FALSE
CYP2W1	-0.92897	0.47182	1	FALSE	-0.78788	0.57621	0.84207	FALSE	-0.74884	0.51591	0.76449	FALSE	-1.2424	0.35293	0.65318	FALSE
OSBP	-0.15743	0.58636	0.98191	FALSE	0.20389	0.59378	0.84984	FALSE	-0.23291	0.37132	0.64995	FALSE	-0.17676	0.41497	0.70046	FALSE
PIGM	0.26181	0.48605	0.97505	FALSE	-0.19234	0.66019	0.87953	FALSE	-0.36159	0.32473	0.60699	FALSE	-0.82305	0.034996	0.20652	FALSE
PPP1R3B	-0.40081	0.51536	0.97656	FALSE	1.8607	0.045406	0.2942	FALSE	0.5918	0.23792	0.50787	FALSE	0.79174	0.44329	0.72143	FALSE
KLF7	-0.26586	0.64718	0.98628	FALSE	0.74352	0.31677	0.67728	FALSE	-0.16581	0.66903	0.85979	FALSE	0.66254	0.34377	0.64644	FALSE
HACD4	0.42495	0.61249	0.98391	FALSE	2.3539	0.027162	0.23104	FALSE	1.3291	0.035374	0.14333	FALSE	1.3149	0.21474	0.5194	FALSE
GNA15	0.35397	0.61962	0.98463	FALSE	0.71925	0.50714	0.80558	FALSE	1.0402	0.089568	0.27175	FALSE	0.89057	0.12441	0.40328	FALSE
ADAMTS1	-0.56016	0.14559	0.79139	FALSE	0.3086	0.69116	0.89279	FALSE	-0.37318	0.34927	0.63056	FALSE	1.1515	0.20727	0.5132	FALSE
UBXN7	-0.34645	0.30549	0.93212	FALSE	-0.75259	0.012865	0.15758	FALSE	-0.54425	0.039675	0.15584	FALSE	-0.21845	0.39298	0.68447	FALSE
PCDHB14	-0.2526	0.80747	0.99913	FALSE	0.88675	0.39336	0.73317	FALSE	0.46168	0.5467	0.78556	FALSE	0.91284	0.27489	0.58123	FALSE
PRDM13	1	1	1	FALSE	1	1	1	FALSE	1	1	1	FALSE	1	1	1	FALSE
DPP6	-3.8327	0.038217	1	FALSE	3.2806	1	1	FALSE	-0.043757	0.96802	0.98927	FALSE	1.3096	0.18683	0.48991	FALSE
GATAD1	-0.11895	0.68583	0.99156	FALSE	-0.31612	0.28342	0.64842	FALSE	-0.55821	0.044954	0.1699	FALSE	-0.15011	0.51825	0.76967	FALSE
CD248	-0.77917	0.1709	0.82523	FALSE	1.3268	0.091027	0.40575	FALSE	0.67033	0.089546	0.27172	FALSE	2.0751	0.0088008	0.089114	FALSE
SERTM1	0.49667	0.4882	0.97505	FALSE	3.139	0.0063615	0.10334	FALSE	1.0183	0.039877	0.15642	FALSE	0.47947	0.52947	0.77552	FALSE
C11orf68	0.16513	0.71545	0.99344	FALSE	0.71922	0.13219	0.47461	FALSE	0.45011	0.27519	0.55295	FALSE	-0.19494	0.62599	0.83367	FALSE
HIST3H2A	-0.59083	0.71794	1	FALSE	-0.40927	0.80147	1	FALSE	-0.29812	0.84089	0.93952	FALSE	-0.63813	0.59154	1	FALSE
ISCA2	0.13475	0.75036	0.99717	FALSE	-0.73665	0.049623	0.30622	FALSE	-0.80939	0.033262	0.13731	FALSE	-0.90431	0.032774	0.19909	FALSE
TMEM132B	3.4747	0.12477	1	FALSE	3.1078	0.083069	1	FALSE	3.3682	0.071255	0.23394	FALSE	2.8408	0.19657	1	FALSE
CDK8	0.10873	0.77007	0.99834	FALSE	-0.15621	0.68127	0.88865	FALSE	0.0366	0.8812	0.95598	FALSE	0.23536	0.35997	0.65923	FALSE
DSC1	-6.4934	1	1	FALSE	-6.704	1	1	FALSE	-6.491	1	1	FALSE	-7.1345	1	1	FALSE
DZIP1	0.038527	0.91336	0.99926	FALSE	0.75966	0.096821	0.41555	FALSE	1.0345	0.00093347	0.0085779	UP	1.6686	0.010758	0.10136	FALSE
CD3D	0.34796	0.68237	0.99138	FALSE	0.51932	0.69674	0.89543	FALSE	1.2323	0.021183	0.099301	FALSE	0.28899	0.73236	0.88949	FALSE
CDON	-0.60631	0.17828	0.83467	FALSE	-0.71858	0.047089	0.29996	FALSE	-1.0209	0.0014403	0.01225	DOWN	-0.084072	0.87091	0.9505	FALSE
ZYX	-0.25361	0.4344	0.96883	FALSE	0.81439	0.13869	0.48541	FALSE	0.59244	0.056724	0.19968	FALSE	0.88976	0.18253	0.48438	FALSE
PRPS2	-0.063833	0.88859	0.99926	FALSE	0.16498	0.63552	0.86868	FALSE	-0.044328	0.91331	0.96978	FALSE	-0.54675	0.088172	0.33899	FALSE
USH1C	-0.16314	0.85475	0.99913	FALSE	1.0133	0.30307	0.66625	FALSE	2.378	0.01665	0.083097	FALSE	1.1992	0.20954	0.51474	FALSE
MIF4GD	0.0058001	0.98514	0.99926	FALSE	0.46201	0.33897	0.69559	FALSE	-0.0028857	0.99101	0.99693	FALSE	-0.13738	0.64843	0.84572	FALSE
FIBIN	-1.2091	0.12464	0.76186	FALSE	0.037579	0.97307	0.99121	FALSE	-1.6014	0.039044	0.15403	FALSE	1.6903	1	1	FALSE
DYNC2LI1	0.37822	0.48518	0.97505	FALSE	1.39	0.0060267	0.099784	FALSE	1.8279	6.93e-07	1.87e-05	UP	1.9332	0.0010862	0.021509	UP
SLC66A1	-0.014039	0.97861	0.99926	FALSE	-0.14645	0.74646	0.91806	FALSE	-0.25281	0.60678	0.82351	FALSE	-0.72559	0.078917	0.31929	FALSE
SST	1	1	1	FALSE	0.74892	0.85357	1	FALSE	5.2954	0.17596	0.42176	FALSE	1	1	1	FALSE
INSC	0.32518	0.49278	0.9755	FALSE	-1.6657	0.20837	0.57716	FALSE	-2.4067	5.55e-05	0.00082796	DOWN	-4.1674	1.79e-06	0.00016683	DOWN
POLR2H	0.5991	0.16278	0.81519	FALSE	0.18659	0.51876	0.81211	FALSE	0.21191	0.45173	0.71826	FALSE	0.02147	0.93107	0.97503	FALSE
TRPC4	-1.0867	0.58419	1	FALSE	-0.60784	0.71552	1	FALSE	0.33981	0.80945	0.92706	FALSE	2.7207	1	1	FALSE
ATP11B	-0.34587	0.21936	0.87826	FALSE	-0.79332	0.12366	0.45993	FALSE	-0.77484	0.0028535	0.021327	FALSE	-0.31836	0.37768	0.67377	FALSE
FRK	1.3615	0.017028	0.33801	FALSE	1.4436	0.14646	0.49746	FALSE	1.0524	0.054681	0.19449	FALSE	0.40883	0.68184	0.86353	FALSE
TLR5	1.436	0.019851	0.36598	FALSE	1.0845	0.26824	0.63556	FALSE	1.3531	0.024037	0.10912	FALSE	0.11189	0.90476	0.96403	FALSE
RANBP6	-0.1544	0.59256	0.98225	FALSE	-0.16967	0.58287	0.845	FALSE	-0.075003	0.7772	0.9125	FALSE	-0.036707	0.84921	0.94115	FALSE
PRSS56	1	1	1	FALSE	1	1	1	FALSE	-0.026523	0.99481	1	FALSE	1	1	1	FALSE
HSD17B7	1.5014	0.0025985	0.11355	FALSE	-1.0881	0.16735	0.52597	FALSE	-1.4464	0.00044756	0.0047477	DOWN	-1.1159	0.12967	0.4115	FALSE
NUBPL	-0.23383	0.6738	0.98885	FALSE	-0.88498	0.16909	0.52792	FALSE	-0.6609	0.21611	0.47928	FALSE	-0.49615	0.44607	0.72359	FALSE
SP5	-3.3062	0.4028	1	FALSE	-1.8166	0.59683	1	FALSE	-4.416	0.18565	1	FALSE	0.46027	0.86324	1	FALSE
LTB4R2	-2.2633	0.57141	1	FALSE	-0.19461	0.94607	1	FALSE	-0.93442	0.6919	1	FALSE	-1.3862	0.62074	1	FALSE
LRMP	0.73998	0.32965	0.94507	FALSE	-0.13575	0.87747	0.96497	FALSE	-0.074918	0.91479	0.97059	FALSE	0.41728	0.59485	0.81569	FALSE
ASMT	-2.6319	0.48871	1	FALSE	-2.5646	0.37346	1	FALSE	-1.2949	0.59467	1	FALSE	-1.2653	0.64011	1	FALSE
OR4K2	1	1	1	FALSE	1	1	1	FALSE	1	1	1	FALSE	1	1	1	FALSE
PGM5	-0.13851	0.77988	0.99885	FALSE	0.1788	0.79082	0.93284	FALSE	-0.67434	0.074627	0.24105	FALSE	1.488	1	1	FALSE
KIRREL2	-0.63874	0.79155	1	FALSE	1.8896	0.13449	0.47785	FALSE	1.5014	0.22312	0.48828	FALSE	1.0325	0.38989	0.6831	FALSE
CEACAM20	1.9084	0.38756	1	FALSE	2.2069	0.24822	1	FALSE	2.9309	0.065632	0.22087	FALSE	3.0684	0.028108	0.1824	FALSE
GDAP1	0.39662	0.5192	0.97656	FALSE	0.49391	0.39425	0.73375	FALSE	1.1713	0.01756	0.086343	FALSE	1.4458	0.086977	0.33677	FALSE
SERPINB7	-4.9424	1	1	FALSE	-6.0235	1	1	FALSE	-3.2345	1	1	FALSE	-5.8209	1	1	FALSE
SLC30A9	-0.14887	0.54478	0.97803	FALSE	-0.65453	0.0433	0.28837	FALSE	-0.70795	0.006487	0.040628	FALSE	-0.3885	0.064752	0.28747	FALSE
AGRN	0.35817	0.16735	0.82178	FALSE	0.80041	0.051255	0.31142	FALSE	0.9306	0.0007011	0.0067861	FALSE	0.043851	0.8693	0.94954	FALSE
CSF3R	-0.34554	0.71849	0.99344	FALSE	1.9877	0.029748	0.24129	FALSE	2.2551	0.0063174	0.039886	UP	3.1191	0.0040058	0.053388	FALSE
PDGFD	0.095582	0.81582	0.99913	FALSE	0.40276	0.4979	0.79956	FALSE	0.55295	0.13612	0.35897	FALSE	0.89916	0.2456	0.55212	FALSE
CLEC19A	1	1	1	FALSE	1	1	1	FALSE	1	1	1	FALSE	1	1	1	FALSE
SUOX	-0.86733	0.023826	0.39586	FALSE	-1.7456	4.91e-06	0.00044735	DOWN	-2.2749	1.31e-22	4.44e-20	DOWN	-1.8232	2.8e-09	9.34e-07	DOWN
EIF2AK4	0.057101	0.83071	0.99913	FALSE	0.13235	0.68661	0.89071	FALSE	0.47849	0.039076	0.15412	FALSE	0.14172	0.45599	0.72927	FALSE
CCR8	0.17942	0.90449	1	FALSE	0.49602	0.78764	0.93188	FALSE	1.9547	0.061699	0.2115	FALSE	0.22894	0.89925	0.96172	FALSE
RABIF	-0.42817	0.36383	0.95275	FALSE	-0.30211	0.4599	0.77547	FALSE	-0.20877	0.66233	0.85645	FALSE	-0.72141	0.12966	0.4115	FALSE
NPAS1	0.70547	0.74606	1	FALSE	0.84202	0.57505	1	FALSE	1.2594	0.41859	0.69118	FALSE	1.1295	0.60425	1	FALSE
DAB2IP	0.037763	0.92622	0.99926	FALSE	1.3091	0.045764	0.29509	FALSE	0.71852	0.0039274	0.027554	FALSE	0.65456	0.26	0.5674	FALSE
PMM1	0.13705	0.69681	0.99265	FALSE	0.099404	0.80118	0.93766	FALSE	-0.040551	0.90312	0.96612	FALSE	-0.04294	0.88659	0.95689	FALSE
RBM12B	-0.058089	0.84102	0.99913	FALSE	0.1474	0.63684	0.86943	FALSE	0.0706	0.7837	0.91493	FALSE	0.22724	0.38811	0.68138	FALSE
CAMSAP3	-0.86344	0.014925	0.31636	FALSE	-1.0567	0.43984	0.76312	FALSE	-0.64305	0.021197	0.099347	FALSE	-1.1157	0.33964	0.643	FALSE
FKBPL	0.089784	0.87674	0.99926	FALSE	-0.1449	0.7558	0.9219	FALSE	-0.1686	0.75114	0.90115	FALSE	-0.56417	0.20737	0.51326	FALSE
GBF1	-0.045043	0.90163	0.99926	FALSE	-0.66218	0.032223	0.25038	FALSE	-0.80175	0.00022963	0.0027342	FALSE	-1.0133	1.07e-05	0.00071969	DOWN
GPRASP2	-0.46154	0.25494	0.90729	FALSE	-0.32466	0.43791	0.7621	FALSE	-0.28232	0.41002	0.68389	FALSE	-0.20756	0.5478	0.78672	FALSE
CPB1	1	1	1	FALSE	0.188	0.96322	1	FALSE	1	1	1	FALSE	1	1	1	FALSE
BDNF	-0.58753	0.65692	1	FALSE	1.7652	0.082679	0.3889	FALSE	2.0349	0.0097631	0.055577	FALSE	0.64996	0.57236	0.80201	FALSE
SSR4	0.02493	0.94082	0.99926	FALSE	-1.6469	4.17e-06	0.00038573	DOWN	-1.5064	1.16e-07	3.87e-06	DOWN	-1.5848	0.001294	0.024606	DOWN
HOXC10	-0.073078	0.92268	0.99926	FALSE	1.4436	0.091367	0.40613	FALSE	0.586	0.34967	0.63056	FALSE	1.9844	1	1	FALSE
PSMG2	0.72278	0.086594	0.69758	FALSE	-0.17118	0.6627	0.88075	FALSE	-0.33579	0.36844	0.64712	FALSE	-0.41747	0.093991	0.35073	FALSE
SYPL1	0.47937	0.1192	0.75433	FALSE	0.0089371	0.97279	0.99116	FALSE	-0.24148	0.36708	0.6458	FALSE	-0.4524	0.035031	0.2066	FALSE
PWWP3B	-1.9784	0.0022249	0.1023	FALSE	-0.87982	0.13973	0.48701	FALSE	-1.3064	0.00032757	0.0036624	DOWN	0.12601	0.78495	0.91474	FALSE
VWA1	0.81699	0.059606	0.6077	FALSE	1.5946	0.02467	0.21988	FALSE	1.333	0.00011692	0.0015481	UP	0.40395	0.32441	0.62998	FALSE
USP12	-0.14328	0.54244	0.97803	FALSE	-0.5467	0.022355	0.2094	FALSE	-0.55654	0.023759	0.10835	FALSE	-0.32105	0.078529	0.31836	FALSE
UBXN1	0.57945	0.14896	0.79563	FALSE	-0.13197	0.75862	0.92329	FALSE	0.026237	0.92581	0.97459	FALSE	0.39573	0.16931	0.46625	FALSE
CETN1	1	1	1	FALSE	1	1	1	FALSE	1	1	1	FALSE	1	1	1	FALSE
SLC22A2	-1.2263	0.44507	1	FALSE	-1.9332	0.22646	1	FALSE	-4.278	0.02967	0.12692	FALSE	-4.1492	0.020415	1	FALSE
NUFIP1	-0.10223	0.79407	0.99913	FALSE	0.061967	0.86189	0.95868	FALSE	-0.097037	0.73913	0.89564	FALSE	0.0096991	0.97172	0.98968	FALSE
PPP4R2	0.087832	0.74235	0.9957	FALSE	-0.54427	0.12707	0.46489	FALSE	-0.37674	0.18293	0.43238	FALSE	-0.17647	0.41737	0.70157	FALSE
PHETA2	-0.52982	0.48195	0.97448	FALSE	1.329	0.093769	0.41012	FALSE	0.57081	0.36045	0.64086	FALSE	1.4469	0.16752	0.46331	FALSE
PDS5B	-0.09807	0.69583	0.99265	FALSE	0.12958	0.65705	0.87815	FALSE	0.16258	0.57665	0.80572	FALSE	0.94416	0.00046053	0.011869	FALSE
CIZ1	-0.094093	0.71965	0.99344	FALSE	0.22371	0.39208	0.7323	FALSE	0.28997	0.24977	0.52203	FALSE	0.33852	0.14467	0.43114	FALSE
BASP1	0.19669	0.6048	0.98225	FALSE	0.91638	0.17817	0.54022	FALSE	1.2287	0.0007217	0.0069356	UP	1.2941	0.0017197	0.029866	UP
CLEC3B	-0.69326	0.072304	0.65613	FALSE	1.3613	1	1	FALSE	-0.82385	0.006779	0.041973	FALSE	0.58116	0.46469	0.73535	FALSE
NEUROG2	1	1	1	FALSE	1	1	1	FALSE	-0.026523	0.99481	1	FALSE	1.6129	0.68624	1	FALSE
KLF17	1	1	1	FALSE	0.188	0.96322	1	FALSE	0.86974	0.82945	1	FALSE	0.098284	0.98078	1	FALSE
SDAD1	0.21676	0.56358	0.97839	FALSE	0.037782	0.93233	0.98055	FALSE	0.33677	0.22057	0.48469	FALSE	0.65686	0.056308	0.26712	FALSE
WDR20	-0.26643	0.425	0.96733	FALSE	-0.078287	0.78629	0.93165	FALSE	-0.083211	0.74775	0.89911	FALSE	-0.22456	0.49561	0.75526	FALSE
OGDH	-0.27991	0.30621	0.93212	FALSE	0.075834	0.87104	0.96274	FALSE	-0.42228	0.13635	0.35941	FALSE	-0.4219	0.17529	0.47481	FALSE
UCN2	-0.84245	0.83643	1	FALSE	-1.7116	0.67487	1	FALSE	-1.9501	0.63272	1	FALSE	-1.8253	0.65465	1	FALSE
ARSI	-0.89548	0.36658	0.95357	FALSE	-0.51927	0.62908	0.86484	FALSE	-0.36641	0.7099	0.8805	FALSE	0.15879	0.8816	0.9548	FALSE
VSTM2A	1	1	1	FALSE	1	1	1	FALSE	1	1	1	FALSE	1	1	1	FALSE
HRH3	1	1	1	FALSE	2.6483	0.50306	1	FALSE	1	1	1	FALSE	1	1	1	FALSE
RRP9	-0.023169	0.96387	0.99926	FALSE	-0.010037	0.98674	0.99524	FALSE	0.082011	0.84609	0.94122	FALSE	0.17165	0.74524	0.89516	FALSE
FOXN3	0.079143	0.87131	0.99913	FALSE	0.44493	0.3782	0.72242	FALSE	0.34296	0.35661	0.63761	FALSE	0.20503	0.52577	0.77373	FALSE
VSNL1	0.69687	0.089674	0.70288	FALSE	1.2182	0.23442	0.60442	FALSE	2.452	3.2e-15	4.41e-13	UP	1.0689	0.33818	0.64127	FALSE
DYNLT3	0.23768	0.41752	0.96733	FALSE	0.04558	0.90145	0.97189	FALSE	-0.066181	0.82069	0.93192	FALSE	0.041626	0.89032	0.95828	FALSE
XRN2	0.30167	0.45358	0.97338	FALSE	0.06148	0.86168	0.95864	FALSE	0.19301	0.41698	0.68985	FALSE	0.23836	0.48794	0.75091	FALSE
GMIP	0.69108	0.079088	0.67523	FALSE	0.8287	0.094077	0.41071	FALSE	1.1131	0.00011931	0.0015751	UP	0.23176	0.41289	0.69944	FALSE
CDK2	0.095301	0.82025	0.99913	FALSE	0.43117	0.32026	0.67982	FALSE	0.52496	0.1186	0.32848	FALSE	0.55416	0.12175	0.39897	FALSE
BAALC	1.3735	0.42244	1	FALSE	3.7215	0.017919	0.1886	FALSE	1.7819	0.21019	0.47142	FALSE	3.4347	0.07813	0.31753	FALSE
GTF3C4	-0.58956	0.17138	0.82523	FALSE	0.21144	0.57534	0.8418	FALSE	0.098301	0.74065	0.89639	FALSE	0.069914	0.78556	0.91503	FALSE
COG6	-0.081924	0.75215	0.99722	FALSE	-0.36976	0.26198	0.6299	FALSE	-0.46294	0.060271	0.20822	FALSE	-0.049478	0.8334	0.93513	FALSE
RAF1	-0.18118	0.47137	0.97441	FALSE	0.037899	0.91198	0.97504	FALSE	-0.054613	0.8426	0.93997	FALSE	-0.1945	0.38335	0.67808	FALSE
LRRC14B	1	1	1	FALSE	3.2432	0.41025	1	FALSE	-0.026523	0.99481	1	FALSE	0.098284	0.98078	1	FALSE
ATP6AP1	0.63668	0.026809	0.41817	FALSE	0.74282	0.066066	0.34844	FALSE	0.54257	0.058437	0.20372	FALSE	-0.070547	0.77418	0.90941	FALSE
CD247	-0.23218	0.7009	0.99265	FALSE	0.37909	0.49677	0.7989	FALSE	1.0127	0.0026754	0.020253	UP	0.65661	0.12433	0.40319	FALSE
COMT	-0.31559	0.39625	0.96509	FALSE	0.15759	0.57248	0.84011	FALSE	0.019404	0.94162	0.98037	FALSE	-0.20765	0.5304	0.77615	FALSE
STK19	0.04063	0.92877	0.99926	FALSE	0.39923	0.49699	0.79901	FALSE	-0.026745	0.95193	0.98384	FALSE	-0.23907	0.53735	0.78121	FALSE
TMEM121B	1.8746	0.64331	1	FALSE	1	1	1	FALSE	0.84785	0.83376	1	FALSE	1	1	1	FALSE
HPSE2	-0.41433	0.67735	0.98969	FALSE	0.41287	0.70644	0.9005	FALSE	-1.3244	0.21037	0.47152	FALSE	0.74513	0.57934	0.8065	FALSE
MECR	0.29266	0.41686	0.96733	FALSE	-0.26816	0.56184	0.83489	FALSE	0.0061078	0.98577	0.99551	FALSE	-0.77153	0.099716	0.36139	FALSE
TRNT1	0.3026	0.34997	0.95113	FALSE	-0.32775	0.52214	0.81392	FALSE	-0.12193	0.64801	0.84734	FALSE	0.11962	0.58891	0.81232	FALSE
PACSIN3	-0.062816	0.86319	0.99913	FALSE	0.73812	0.089663	0.40294	FALSE	0.92675	0.004896	0.032713	FALSE	-0.019672	0.9722	0.98974	FALSE
STX11	0.038997	0.94605	0.99926	FALSE	1.4016	0.086801	0.39717	FALSE	0.56118	0.31231	0.59492	FALSE	-0.35953	0.52689	0.77409	FALSE
ANKRD22	0.074116	0.90844	0.99926	FALSE	-2.0543	0.056207	0.32496	FALSE	-2.113	3.9e-05	0.0006114	DOWN	-3.0796	0.00094381	0.019482	DOWN
KLRF2	1	1	1	FALSE	1	1	1	FALSE	1	1	1	FALSE	1	1	1	FALSE
PPP1R10	-0.7983	0.020425	0.37233	FALSE	-0.37529	0.21121	0.58046	FALSE	-0.2859	0.26932	0.54587	FALSE	-0.14132	0.70219	0.87273	FALSE
ZNF391	-0.9224	0.27947	0.92057	FALSE	-0.19573	0.77345	0.92878	FALSE	-0.38637	0.60096	0.82018	FALSE	0.44894	0.63847	0.84028	FALSE
BGN	-0.31053	0.64524	0.98584	FALSE	-0.27867	0.7076	0.90104	FALSE	0.013993	0.97835	0.9929	FALSE	-0.12594	0.90581	0.96471	FALSE
SMS	0.42859	0.3277	0.94507	FALSE	-0.23387	0.57104	0.83933	FALSE	-0.042165	0.86676	0.94918	FALSE	0.13408	0.43579	0.71614	FALSE
EWSR1	-0.18856	0.40249	0.96519	FALSE	0.22733	0.35051	0.70298	FALSE	0.44644	0.029281	0.12581	FALSE	0.38951	0.024267	0.16801	FALSE
CRIP2	0.073495	0.78204	0.99905	FALSE	1.3846	0.065154	0.34597	FALSE	0.44566	0.074765	0.24136	FALSE	0.6873	0.24544	0.55212	FALSE
KLHL23	0.73388	0.25171	0.9045	FALSE	1.119	0.021331	0.20515	FALSE	1.5261	0.0012379	0.010804	UP	2.2236	9.62e-06	0.00065282	UP
AP1G1	-0.0044411	0.98455	0.99926	FALSE	-0.052875	0.83714	0.95106	FALSE	-0.12209	0.57619	0.80544	FALSE	-0.12452	0.43481	0.71562	FALSE
EPHX2	-0.79461	0.053022	0.57445	FALSE	-0.4462	0.44734	0.76783	FALSE	-0.54025	0.11331	0.31841	FALSE	-0.75875	0.10839	0.37704	FALSE
DENND4B	-0.64029	0.18407	0.84369	FALSE	0.81482	0.21761	0.58702	FALSE	0.25448	0.51321	0.7628	FALSE	-0.09841	0.77248	0.9086	FALSE
JARID2	-0.21394	0.55516	0.97803	FALSE	-0.03815	0.91355	0.9758	FALSE	0.10395	0.69422	0.8724	FALSE	-0.24083	0.44233	0.72084	FALSE
SLC35A2	-0.76187	0.046563	0.54273	FALSE	-1.6126	0.00038659	0.014645	DOWN	-1.7788	0.00016333	0.0020537	DOWN	-1.8838	1.61e-07	2.47e-05	DOWN
ZXDC	-0.23143	0.51311	0.97656	FALSE	0.26411	0.55624	0.83188	FALSE	-0.0087286	0.97972	0.99358	FALSE	-0.1196	0.69183	0.86822	FALSE
FCHSD2	0.52334	0.030479	0.44117	FALSE	-0.47098	0.30878	0.67023	FALSE	-1.1992	4.92e-08	1.8e-06	DOWN	-0.049423	0.91691	0.96908	FALSE
SMARCC1	0.015555	0.95983	0.99926	FALSE	-0.18338	0.72793	0.90993	FALSE	0.185	0.4678	0.7307	FALSE	0.43315	0.31528	0.62208	FALSE
COG2	0.18118	0.46631	0.97415	FALSE	-0.10234	0.72587	0.90899	FALSE	-0.18206	0.43905	0.70734	FALSE	-0.14291	0.51946	0.77046	FALSE
SPARCL1	0.016862	0.96187	0.99926	FALSE	0.7772	0.24951	0.61846	FALSE	-0.03356	0.93021	0.97569	FALSE	2.3917	1	1	FALSE
NIT1	0.66655	0.1186	0.75384	FALSE	0.30329	0.56529	0.83669	FALSE	0.060749	0.87654	0.95389	FALSE	-0.36771	0.37896	0.67439	FALSE
DIP2A	0.032755	0.94662	0.99926	FALSE	1.2347	0.11446	0.44599	FALSE	0.20307	0.53961	0.78084	FALSE	0.20387	0.61811	0.82943	FALSE
RNF122	0.42137	0.70933	0.99344	FALSE	1.4568	0.038063	0.27206	FALSE	2.1484	0.0066902	0.04155	UP	-0.79494	0.29282	0.59911	FALSE
NEDD4L	-0.79883	0.001545	0.080033	FALSE	-0.41136	0.1734	0.53368	FALSE	0.25447	0.27795	0.55571	FALSE	-0.51353	0.20849	0.51415	FALSE
PASK	0.22152	0.74476	0.9957	FALSE	1.2612	0.021435	0.20587	FALSE	1.5744	0.0024235	0.018735	UP	0.79599	0.091774	0.34645	FALSE
RTN4	0.10978	0.74535	0.9957	FALSE	-0.79853	0.079251	0.38189	FALSE	-0.5649	0.053731	0.19213	FALSE	-0.8282	0.04165	0.22794	FALSE
HPD	1	1	1	FALSE	1	1	1	FALSE	1	1	1	FALSE	1	1	1	FALSE
UCN3	1	1	1	FALSE	1	1	1	FALSE	1	1	1	FALSE	1	1	1	FALSE
CELF4	0.552	0.59898	0.98225	FALSE	0.76571	0.46207	0.77756	FALSE	0.78839	0.39859	0.67417	FALSE	1.9305	0.12972	0.4115	FALSE
PHEX	-0.56845	0.88859	1	FALSE	-1.3901	0.73152	1	FALSE	-0.77933	0.82058	1	FALSE	-0.071436	0.98565	1	FALSE
ATP10A	0.086276	0.89125	0.99926	FALSE	1.7508	0.040298	0.27852	FALSE	1.1118	0.043381	0.16559	FALSE	1.4177	0.086982	0.33677	FALSE
TMTC3	0.3251	0.23673	0.89301	FALSE	0.13789	0.59048	0.84775	FALSE	0.18396	0.49531	0.74893	FALSE	0.35587	0.25401	0.56009	FALSE
COX14	0.1646	0.74232	0.9957	FALSE	-0.15898	0.5858	0.84571	FALSE	-0.30862	0.24326	0.51421	FALSE	-0.29205	0.40335	0.69219	FALSE
GPR152	1	1	1	FALSE	1	1	1	FALSE	1	1	1	FALSE	1	1	1	FALSE
MYSM1	-0.39818	0.15916	0.80912	FALSE	-0.31849	0.27796	0.64383	FALSE	-0.61662	0.016333	0.081923	FALSE	-0.12172	0.62174	0.83131	FALSE
RNF13	0.54828	0.17137	0.82523	FALSE	0.50862	0.21545	0.58523	FALSE	0.45374	0.14803	0.37851	FALSE	0.6868	0.037217	0.21456	FALSE
CNP	0.29113	0.44649	0.97072	FALSE	0.78514	0.058061	0.3287	FALSE	1.1411	0.0024559	0.018947	UP	0.42616	0.31883	0.6251	FALSE
SLC39A8	0.93728	0.0045804	0.16035	FALSE	-0.98329	1	1	FALSE	-1.7327	0.043945	0.16691	FALSE	-2.5398	0.012809	0.11401	FALSE
DNAAF1	0.75148	0.65171	1	FALSE	0.22617	0.89556	1	FALSE	1.5023	0.28314	0.562	FALSE	-0.042267	0.97621	1	FALSE
LMOD1	0.41273	0.35207	0.95126	FALSE	0.27088	0.48998	0.79526	FALSE	-0.15788	0.59606	0.81756	FALSE	1.6506	0.088765	0.3401	FALSE
SLC7A8	0.1318	0.90013	0.99926	FALSE	1.8034	0.054627	0.32012	FALSE	2.1722	0.00027986	0.0032359	UP	1.1253	0.20059	0.50602	FALSE
AIDA	0.10003	0.72254	0.99407	FALSE	-0.059119	0.8762	0.96418	FALSE	-0.46381	0.13994	0.36493	FALSE	0.37077	0.34183	0.64475	FALSE
GZMA	-1.6766	0.23784	1	FALSE	-0.49111	0.62632	0.86317	FALSE	0.23388	0.7909	0.91841	FALSE	1.0797	0.46169	0.73332	FALSE
PABPC4L	-0.099791	0.88117	0.99926	FALSE	0.48626	0.4255	0.7549	FALSE	0.74502	0.16073	0.39874	FALSE	0.86374	0.15168	0.442	FALSE
ADAM10	0.393	0.12544	0.76318	FALSE	0.78704	0.0041213	0.079415	FALSE	0.71842	0.00086941	0.0081147	FALSE	0.80742	0.0026552	0.040377	FALSE
TPRG1L	0.53961	0.1045	0.73499	FALSE	-0.12549	0.80557	0.93822	FALSE	-0.55546	0.033456	0.13767	FALSE	-0.77052	0.029889	0.18956	FALSE
TNNT3	0.07564	0.93137	0.99926	FALSE	0.67434	0.31285	0.67388	FALSE	0.94479	0.21842	0.48236	FALSE	2.0881	0.0055115	0.065925	FALSE
POLE	-0.35941	0.51786	0.97656	FALSE	0.43178	0.55489	0.83131	FALSE	0.94627	0.031769	0.13325	FALSE	-0.47075	0.38736	0.6807	FALSE
SNX2	0.24202	0.43231	0.96883	FALSE	-0.19523	0.40755	0.74398	FALSE	-0.12601	0.61182	0.82598	FALSE	0.74182	0.0060366	0.069565	FALSE
FGFR3	-2.5273	0.00082041	0.050888	FALSE	-1.7763	0.02175	0.20723	FALSE	-0.5633	0.35334	0.63382	FALSE	-0.73108	0.41775	0.70174	FALSE
ABCG1	-1.3355	0.18547	0.84416	FALSE	2.9168	0.0083287	0.1217	FALSE	0.93638	0.1757	0.42162	FALSE	0.63134	0.61579	0.82869	FALSE
SAFB	0.092502	0.71705	0.99344	FALSE	-0.027575	0.9149	0.97637	FALSE	0.070249	0.78141	0.91407	FALSE	0.31242	0.11923	0.39556	FALSE
PPP1R12A	-0.14803	0.6245	0.98479	FALSE	-0.1857	0.46602	0.78003	FALSE	-0.20474	0.4997	0.7524	FALSE	0.95023	0.11258	0.38429	FALSE
TLL2	-0.14853	0.86167	0.99913	FALSE	0.70114	0.53179	0.81914	FALSE	-0.42559	0.63582	0.83995	FALSE	1.7918	1	1	FALSE
NADSYN1	0.65568	0.071019	0.65115	FALSE	0.84478	0.057435	0.32766	FALSE	0.2523	0.49292	0.74732	FALSE	-0.22415	0.56012	0.79504	FALSE
KLF13	-0.34323	0.32338	0.94359	FALSE	0.3966	0.33388	0.691	FALSE	-0.18245	0.4738	0.73473	FALSE	0.46829	0.27813	0.58417	FALSE
GLI1	-1.4045	0.4874	1	FALSE	1.6201	0.22075	0.58957	FALSE	-0.39833	0.78579	0.91646	FALSE	1.1119	0.51956	0.77047	FALSE
PDE4B	0.23046	0.65984	0.98777	FALSE	1.9753	1.17e-05	0.00093165	UP	2.6718	6.15e-18	1.15e-15	UP	1.7183	5.74e-06	0.00042387	UP
HIPK1	0.28701	0.37846	0.96021	FALSE	0.086058	0.78933	0.93232	FALSE	-0.045893	0.84844	0.94196	FALSE	-0.35703	0.26694	0.57349	FALSE
SCRT1	1	1	1	FALSE	1	1	1	FALSE	1	1	1	FALSE	1	1	1	FALSE
COCH	0.32391	0.65573	0.98777	FALSE	1.0325	0.50679	0.80533	FALSE	1.8691	0.00060548	0.0060411	UP	1.1866	0.33984	0.64303	FALSE
GPLD1	-4.3038	0.18193	1	FALSE	-1.175	0.58526	0.84564	FALSE	-1.5522	0.44069	0.7087	FALSE	-1.6172	0.63001	1	FALSE
COL26A1	-0.36773	0.64557	0.98584	FALSE	-1.2537	0.27296	0.63983	FALSE	-0.52705	0.30276	0.58513	FALSE	0.17287	0.90085	0.9623	FALSE
ZDHHC18	-0.30591	0.48576	0.97505	FALSE	0.6529	0.28894	0.65388	FALSE	0.1198	0.82348	0.93316	FALSE	-0.36422	0.29697	0.60281	FALSE
NHLH2	1	1	1	FALSE	1	1	1	FALSE	1	1	1	FALSE	1	1	1	FALSE
CAMK1D	-0.44045	0.50953	0.97656	FALSE	-0.073406	0.91421	0.97619	FALSE	0.32534	0.49067	0.74589	FALSE	-0.56075	0.30521	0.61205	FALSE
P2RY14	-0.14325	0.8322	0.99913	FALSE	-2.2399	0.018359	0.19109	FALSE	-4.4043	5.49e-10	3.24e-08	DOWN	-3.2317	0.0029389	0.043435	DOWN
BICDL2	-0.52442	0.19339	0.85292	FALSE	-0.5857	0.65968	0.87925	FALSE	-0.34358	0.21977	0.48362	FALSE	-0.65086	0.59875	0.81821	FALSE
APEH	0.25299	0.30581	0.93212	FALSE	0.087739	0.75741	0.92287	FALSE	0.049023	0.85185	0.94384	FALSE	0.065829	0.72205	0.88378	FALSE
E2F2	-0.50666	0.65861	0.98777	FALSE	1.3736	0.2225	0.59165	FALSE	2.3451	0.00071682	0.0069034	UP	1.1626	0.11416	0.38719	FALSE
RAB3A	0.82662	0.4792	1	FALSE	1.733	0.059841	0.33237	FALSE	1.2839	0.20963	0.47064	FALSE	0.47924	0.64143	0.84191	FALSE
MAB21L2	-0.84245	0.83643	1	FALSE	-1.7116	0.67487	1	FALSE	3.4315	0.1794	0.42676	FALSE	-0.8635	0.83241	1	FALSE
RGS9BP	-1.3193	0.46736	1	FALSE	1.0133	0.43531	0.76064	FALSE	0.76569	0.5077	0.75864	FALSE	0.52608	0.72737	0.88602	FALSE
PCCA	0.10579	0.69894	0.99265	FALSE	-0.60836	0.15974	0.51456	FALSE	-0.22306	0.37115	0.6498	FALSE	-0.26089	0.42587	0.70702	FALSE
SLC25A12	-0.039812	0.92781	0.99926	FALSE	0.64107	0.10923	0.43857	FALSE	0.66873	0.065667	0.22089	FALSE	0.69547	0.24045	0.54739	FALSE
REP15	1	1	1	FALSE	1	1	1	FALSE	-0.026523	0.99481	1	FALSE	1	1	1	FALSE
RBM6	0.16293	0.48934	0.97505	FALSE	-0.0013676	0.99581	0.99824	FALSE	-0.0030263	0.99108	0.99693	FALSE	0.45244	0.013139	0.11557	FALSE
HOXC12	1	1	1	FALSE	1	1	1	FALSE	1	1	1	FALSE	1	1	1	FALSE
ANK1	0.098433	0.87971	0.99926	FALSE	2.3302	1	1	FALSE	0.70493	0.18547	0.43578	FALSE	0.13704	0.86313	0.94647	FALSE
HSPB6	-1.3316	0.24684	0.9026	FALSE	2.1193	0.056556	0.32574	FALSE	-0.28543	0.75679	0.90318	FALSE	3.7387	1	1	FALSE
GAPVD1	-0.14896	0.5656	0.97839	FALSE	-0.27509	0.40382	0.74147	FALSE	-0.44819	0.031619	0.1328	FALSE	-0.38815	0.12609	0.40597	FALSE
PTAR1	-0.087786	0.85434	0.99913	FALSE	0.1158	0.81081	0.94026	FALSE	-0.11756	0.78792	0.91715	FALSE	-0.5014	0.24408	0.55065	FALSE
PCDH8	1	1	1	FALSE	0.188	0.96322	1	FALSE	2.1962	0.57692	1	FALSE	1	1	1	FALSE
EZH2	-0.48663	0.14258	0.78905	FALSE	-0.18799	0.75038	0.91919	FALSE	0.56402	0.027732	0.12084	FALSE	-0.082219	0.78877	0.91609	FALSE
GJB6	-2.5068	0.52928	1	FALSE	-3.3672	0.39816	1	FALSE	-3.6115	0.36479	1	FALSE	-3.4877	0.38145	1	FALSE
TTC9B	2.599	0.096661	1	FALSE	5.7924	1	1	FALSE	1.7633	0.26662	0.54253	FALSE	2.6297	0.096322	0.35496	FALSE
PHF23	-0.12125	0.78075	0.99895	FALSE	0.7317	0.011026	0.14406	FALSE	0.78392	0.0039183	0.027516	FALSE	0.64441	0.0057886	0.067746	FALSE
EXOSC6	0.066937	0.8866	0.99926	FALSE	0.58062	0.15988	0.5146	FALSE	0.39957	0.36156	0.64204	FALSE	0.060426	0.87996	0.9541	FALSE
CTXN3	0.48778	0.77644	1	FALSE	-4.0766	0.23062	1	FALSE	-0.4311	0.80889	1	FALSE	-2.3444	0.28339	1	FALSE
TMEM267	-0.099424	0.87211	0.99913	FALSE	-0.60394	0.44828	0.76828	FALSE	-0.38027	0.42654	0.69752	FALSE	-1.1625	0.1046	0.36942	FALSE
FANCF	1.4405	0.044824	0.53454	FALSE	0.87095	0.21922	0.58845	FALSE	1.1354	0.089229	0.27111	FALSE	-0.036384	0.95805	0.98445	FALSE
OR4E1	1	1	1	FALSE	1	1	1	FALSE	1	1	1	FALSE	1	1	1	FALSE
PPIP5K1	-0.014754	0.9714	0.99926	FALSE	-0.016585	0.97456	0.99164	FALSE	-0.61388	0.052647	0.18945	FALSE	-0.26065	0.45639	0.72935	FALSE
RASSF3	0.044263	0.89945	0.99926	FALSE	-0.5994	0.24432	0.61429	FALSE	-1.0308	0.0001823	0.0022577	DOWN	-1.3727	0.00033328	0.0093705	DOWN
OLIG2	1	1	1	FALSE	1.1631	0.77311	1	FALSE	-0.026523	0.99481	1	FALSE	1	1	1	FALSE
FGF11	-0.47948	0.71814	0.99344	FALSE	0.33162	0.66502	0.88181	FALSE	-0.25482	0.78609	0.9165	FALSE	-0.18969	0.78877	0.91609	FALSE
VWA5B2	1	1	1	FALSE	0.188	0.96322	1	FALSE	0.84785	0.83376	1	FALSE	0.95022	0.81414	1	FALSE
NPY	-1.9156	0.38809	1	FALSE	0.70756	0.68728	0.89115	FALSE	-0.93243	0.53991	0.78114	FALSE	0.54796	0.77597	0.91016	FALSE
MAP7D2	0.87894	0.82825	1	FALSE	-0.21286	0.95816	1	FALSE	0.90231	0.78763	1	FALSE	0.074354	0.98152	1	FALSE
TFPI	-2.2877	0.00086569	0.053251	FALSE	0.37846	0.6927	0.89358	FALSE	-1.7864	0.012812	0.068406	FALSE	0.22229	0.78414	0.9143	FALSE
TMEM205	1.1814	0.031023	0.44555	FALSE	0.27822	0.67979	0.88798	FALSE	0.17043	0.72582	0.88941	FALSE	-0.91228	0.10655	0.37378	FALSE
DNALI1	0.14068	0.93805	1	FALSE	0.71398	0.66117	1	FALSE	3.5107	0.00077493	0.0073644	UP	3.0815	0.0070946	0.077753	FALSE
PFN3	1	1	1	FALSE	1	1	1	FALSE	1	1	1	FALSE	1	1	1	FALSE
PPP2R2A	0.0079988	0.97736	0.99926	FALSE	-0.037261	0.88372	0.96717	FALSE	-0.041242	0.88325	0.9573	FALSE	0.093577	0.68968	0.86747	FALSE
RHOH	-0.4968	0.7292	0.99481	FALSE	-0.18995	0.90054	0.97189	FALSE	1.0025	0.2134	0.47566	FALSE	0.30044	0.72598	0.88531	FALSE
PCYT2	0.32974	0.37684	0.95889	FALSE	-0.69995	0.10143	0.42551	FALSE	-0.76852	0.030082	0.12829	FALSE	-1.1776	0.017292	0.13749	FALSE
PLCB2	0.54903	0.18797	0.8463	FALSE	0.80187	0.26065	0.62912	FALSE	1.5389	2.55e-05	0.00042578	UP	1.2389	0.00010274	0.0039631	UP
FUT8	0.12684	0.65177	0.98753	FALSE	0.018149	0.95907	0.98754	FALSE	0.11538	0.64272	0.84392	FALSE	0.082368	0.82707	0.93263	FALSE
PTH1R	-0.23117	0.74497	0.9957	FALSE	1.4806	0.097472	0.41606	FALSE	-0.070042	0.91092	0.96892	FALSE	0.49091	0.5845	0.80945	FALSE
ZBTB42	-0.92707	0.037912	0.48799	FALSE	-1.5224	8.26e-05	0.0044882	DOWN	-1.8423	4.69e-09	2.25e-07	DOWN	-1.8534	0.0039261	0.052862	FALSE
TSHB	1	1	1	FALSE	1	1	1	FALSE	1	1	1	FALSE	1	1	1	FALSE
MAIP1	0.10016	0.82481	0.99913	FALSE	-0.027575	0.94129	0.98327	FALSE	0.094689	0.80531	0.92479	FALSE	0.17591	0.62087	0.83085	FALSE
ADRB1	-0.17471	0.88683	0.99926	FALSE	-1.3736	0.40838	0.74447	FALSE	-1.3103	0.30089	0.58263	FALSE	-1.0698	0.33354	0.63723	FALSE
CCAR2	-0.36704	0.098558	0.72204	FALSE	-0.09578	0.71091	0.90252	FALSE	0.046695	0.84788	0.94195	FALSE	-0.33653	0.17588	0.47538	FALSE
HIC2	-0.51573	0.45523	0.97344	FALSE	0.53436	0.41786	0.75039	FALSE	0.76946	0.14228	0.36856	FALSE	0.28569	0.62348	0.83217	FALSE
FZD5	-0.11565	0.90266	0.99926	FALSE	-2.2116	0.047775	0.302	FALSE	-1.4199	0.013799	0.071956	FALSE	-1.9124	0.044594	0.23638	FALSE
ZNF672	-0.44562	0.5099	0.97656	FALSE	0.64189	0.24207	0.61248	FALSE	0.62197	0.19353	0.44772	FALSE	-0.5523	0.38116	0.67602	FALSE
RETSAT	-0.14573	0.70324	0.99301	FALSE	-0.31157	0.58928	0.84738	FALSE	-0.81047	0.010737	0.059761	FALSE	-0.5455	0.33559	0.63923	FALSE
IGIP	-0.6463	0.57047	1	FALSE	0.26594	0.75526	0.9215	FALSE	0.4713	0.61208	0.82619	FALSE	0.0055403	0.99491	0.9982	FALSE
MRC2	-0.18624	0.74889	0.99616	FALSE	0.79274	0.24316	0.61363	FALSE	0.77684	0.077852	0.24823	FALSE	1.9773	0.0092775	0.092165	FALSE
EPS8	0.11209	0.74236	0.9957	FALSE	0.48511	0.24193	0.6124	FALSE	-0.046483	0.85421	0.94468	FALSE	0.40486	0.1916	0.49624	FALSE
GPR85	1.0811	0.79105	1	FALSE	1	1	1	FALSE	1	1	1	FALSE	1	1	1	FALSE
PTHLH	0.28325	0.79747	0.99913	FALSE	-3.971	0.00013257	0.0064556	DOWN	-3.1422	2.14e-17	3.67e-15	DOWN	-3.0331	1.08e-06	0.00011734	DOWN
AMOTL1	-0.32138	0.43483	0.96883	FALSE	-0.31665	0.40366	0.74147	FALSE	-0.37579	0.17363	0.41813	FALSE	-0.091063	0.79638	0.91954	FALSE
EXO5	-0.35286	0.49875	0.9755	FALSE	0.55556	0.38316	0.72566	FALSE	0.085485	0.8553	0.94532	FALSE	0.58589	0.42154	0.70467	FALSE
LRRC74A	1	1	1	FALSE	1.372	0.73293	1	FALSE	1	1	1	FALSE	0.098284	0.98078	1	FALSE
BTAF1	-0.15399	0.58161	0.98174	FALSE	-0.36283	0.28762	0.65241	FALSE	-0.4514	0.071099	0.23359	FALSE	-0.0090351	0.96954	0.98849	FALSE
VPS36	-0.01065	0.97312	0.99926	FALSE	-0.64904	0.039865	0.27723	FALSE	-0.5191	0.022135	0.10268	FALSE	-0.17803	0.44521	0.72297	FALSE
CCDC142	-0.47075	0.43078	0.96883	FALSE	0.9628	0.19082	0.55557	FALSE	0.2291	0.66104	0.85566	FALSE	-0.30908	0.5514	0.78901	FALSE
CYFIP2	-1.5614	0.00032613	0.02626	DOWN	-2.1634	0.0067464	0.10701	FALSE	-1.857	5.4e-07	1.52e-05	DOWN	-1.2208	0.17865	0.48014	FALSE
GPR34	0.76403	0.11213	0.74908	FALSE	0.80538	0.55204	0.82924	FALSE	0.77601	0.079544	0.25156	FALSE	0.076025	0.87952	0.95396	FALSE
ATP5IF1	0.33682	0.33887	0.9476	FALSE	-0.10519	0.75363	0.92061	FALSE	-0.051348	0.82014	0.93185	FALSE	0.41729	0.168	0.46393	FALSE
BRD3	-0.53034	0.088734	0.70109	FALSE	0.40453	0.1359	0.47972	FALSE	0.53559	0.030275	0.12879	FALSE	0.60078	0.047864	0.24438	FALSE
FOXC1	0.27675	0.47818	0.97448	FALSE	0.77357	0.055706	0.32353	FALSE	0.78838	0.025139	0.11294	FALSE	0.056122	0.89211	0.95871	FALSE
ADAP1	0.63313	0.082208	0.68141	FALSE	0.20531	0.71376	0.90402	FALSE	0.41271	0.27775	0.55558	FALSE	-0.28382	0.57244	0.80206	FALSE
TSPAN2	0.063525	0.92287	0.99926	FALSE	0.33031	0.65216	0.87557	FALSE	-0.36202	0.56614	0.79818	FALSE	-0.64289	0.3669	0.66545	FALSE
GAS1	-0.47573	0.27742	0.92057	FALSE	-0.10021	0.83432	0.94945	FALSE	0.9686	0.011372	0.062465	FALSE	0.17683	0.73684	0.8915	FALSE
DYSF	-0.3273	0.46666	0.97415	FALSE	1.351	1	1	FALSE	-0.52066	0.037174	0.14873	FALSE	0.23532	0.73357	0.88997	FALSE
SFXN3	0.15445	0.84481	0.99913	FALSE	1.5301	0.15629	0.50966	FALSE	0.47558	0.52099	0.76829	FALSE	1.7793	0.12189	0.39923	FALSE
SLC16A12	-3.6952	0.00018993	0.017209	DOWN	-2.9808	0.019477	0.19603	FALSE	-4.545	2.48e-07	7.54e-06	DOWN	-2.3456	0.025769	0.17415	FALSE
PTH	1	1	1	FALSE	1	1	1	FALSE	1	1	1	FALSE	1	1	1	FALSE
POU3F1	-2.8251	0.47664	1	FALSE	-3.6854	0.35324	1	FALSE	-2.9772	0.35378	1	FALSE	-3.8059	0.33767	1	FALSE
ARRDC2	0.76366	0.19942	0.85882	FALSE	2.342	0.011695	0.14913	FALSE	0.53132	0.23203	0.49997	FALSE	1.5296	0.068009	0.2946	FALSE
ZNF518B	0.10948	0.77034	0.99834	FALSE	0.99565	0.0010572	0.0303	FALSE	0.96504	0.0011578	0.010217	FALSE	0.85763	0.0031937	0.046108	FALSE
TCAF1	-0.74826	0.08639	0.6967	FALSE	0.43602	0.40315	0.74116	FALSE	0.31471	0.34739	0.62867	FALSE	0.65735	0.032285	0.19699	FALSE
C3AR1	-0.20753	0.82652	0.99913	FALSE	0.287	0.76153	0.92428	FALSE	0.32812	0.65941	0.85457	FALSE	0.99158	0.15512	0.44699	FALSE
PAXX	0.48419	0.24779	0.90296	FALSE	0.59327	0.084302	0.39208	FALSE	0.58201	0.12969	0.34743	FALSE	-0.13558	0.75081	0.89753	FALSE
RNF8	0.22139	0.48874	0.97505	FALSE	-0.077173	0.8623	0.9589	FALSE	0.23865	0.32932	0.61106	FALSE	0.4147	0.3176	0.62406	FALSE
RNF121	0.29665	0.27411	0.92022	FALSE	-0.25434	0.42143	0.75265	FALSE	-0.17503	0.47087	0.73316	FALSE	-0.14747	0.61201	0.82666	FALSE
CDH4	-3.3095	0.12386	1	FALSE	-0.25437	0.88072	0.96631	FALSE	-2.1998	0.16295	0.40222	FALSE	0.87039	0.61516	0.82837	FALSE
TMEM117	0.3287	0.52465	0.97661	FALSE	1.0787	0.092789	0.40876	FALSE	0.93877	0.034356	0.14026	FALSE	1.2897	0.033136	0.20037	FALSE
H2AFJ	-0.74099	0.027171	0.42108	FALSE	-1.0896	0.021668	0.20664	FALSE	-0.63959	0.023063	0.10587	FALSE	-0.70817	0.25917	0.56631	FALSE
IGSF11	1.0811	0.79105	1	FALSE	0.188	0.96322	1	FALSE	1	1	1	FALSE	0.098284	0.98078	1	FALSE
ZBTB12	-0.4263	0.7141	0.99344	FALSE	2.0726	0.04447	0.29144	FALSE	1.9302	0.018019	0.087948	FALSE	0.71956	0.37656	0.67312	FALSE
GRIP1	0.86132	0.29238	0.92651	FALSE	1.1768	0.41766	0.75029	FALSE	2.2612	0.00040893	0.0043988	UP	0.88675	0.42768	0.70873	FALSE
OTC	1	1	1	FALSE	1	1	1	FALSE	1	1	1	FALSE	0.098284	0.98078	1	FALSE
AK4	-0.7473	0.44468	0.9701	FALSE	0.75403	0.39122	0.73155	FALSE	0.46332	0.5192	0.7668	FALSE	-0.50406	0.63749	0.83994	FALSE
SH3BP5	-0.050822	0.90247	0.99926	FALSE	-0.014497	0.98488	0.99489	FALSE	-0.45349	0.27373	0.5512	FALSE	-0.15625	0.76453	0.90493	FALSE
FKBP6	1	1	1	FALSE	1	1	1	FALSE	1	1	1	FALSE	1	1	1	FALSE
USP37	-0.46767	0.14383	0.78937	FALSE	0.069632	0.80974	0.9401	FALSE	-0.064151	0.84401	0.94047	FALSE	0.21773	0.32306	0.6288	FALSE
GPR1	-3.3962	3.15e-12	4.85e-09	DOWN	-3.6353	9.36e-06	0.0007687	DOWN	-3.0123	3.09e-10	1.91e-08	DOWN	0.4976	0.44332	0.72143	FALSE
TFAP2B	0.17914	0.65283	0.98777	FALSE	0.16592	0.90221	0.97209	FALSE	1.5474	1.47e-06	3.61e-05	UP	-0.7888	0.48967	0.75219	FALSE
ACO1	-0.39394	0.28229	0.92057	FALSE	-1.6059	0.0034594	0.070579	FALSE	-2.4441	2.51e-22	8.13e-20	DOWN	-2.0268	2.34e-07	3.39e-05	DOWN
HIST2H2BF	-0.61149	0.19095	0.85103	FALSE	-2.7734	0.0013687	0.036367	DOWN	-3.5549	6.14e-10	3.57e-08	DOWN	-2.7983	2.98e-07	4.12e-05	DOWN
LY6G6C	-20.726	1	1	FALSE	-21.596	1	1	FALSE	-6.0053	1	1	FALSE	-7.4812	1	1	FALSE
PLS1	2.8292	6.42e-08	3.12e-05	UP	0.54124	0.56962	0.83873	FALSE	0.91151	0.14038	0.36563	FALSE	-1.2545	0.062049	0.28154	FALSE
SLIT3	-0.8197	0.15598	0.80364	FALSE	0.64978	0.44738	0.76783	FALSE	-0.049425	0.91167	0.96905	FALSE	0.8594	0.24437	0.55096	FALSE
CCDC182	1	1	1	FALSE	1	1	1	FALSE	1	1	1	FALSE	1	1	1	FALSE
SLC22A12	1	1	1	FALSE	1	1	1	FALSE	1	1	1	FALSE	1	1	1	FALSE
SAMD9	-0.33679	0.31573	0.93931	FALSE	0.52358	0.20764	0.57655	FALSE	0.40298	0.19269	0.44633	FALSE	0.38266	0.057464	0.2703	FALSE
TOMM20	0.3251	0.3044	0.93206	FALSE	-0.6798	0.15276	0.50573	FALSE	-0.53697	0.033589	0.13799	FALSE	-0.39829	0.23975	0.54682	FALSE
ARX	1	1	1	FALSE	1	1	1	FALSE	0.84785	0.83376	1	FALSE	4.1647	0.28823	1	FALSE
RXFP2	-0.84245	0.83643	1	FALSE	-1.7116	0.67487	1	FALSE	-1.9501	0.63272	1	FALSE	0.61811	0.87703	1	FALSE
TP53I3	0.53318	0.46776	0.97415	FALSE	0.41952	0.59459	0.8502	FALSE	0.61156	0.33124	0.61291	FALSE	0.56664	0.30978	0.61677	FALSE
UNC5C	1.2861	0.38833	1	FALSE	2.5931	0.073347	0.36619	FALSE	2.2161	0.036197	0.14576	FALSE	2.8051	0.021496	0.15659	FALSE
DIMT1	0.3384	0.4267	0.96873	FALSE	0.24457	0.56663	0.83731	FALSE	0.15445	0.70219	0.87678	FALSE	0.17296	0.63249	0.83768	FALSE
CLEC6A	0.88366	0.27006	0.91755	FALSE	-0.20112	0.85643	0.95711	FALSE	1.1132	0.10149	0.29624	FALSE	-0.14059	0.85687	0.94385	FALSE
ERGIC3	0.32679	0.24136	0.89797	FALSE	-0.1997	0.55539	0.83154	FALSE	-0.06508	0.7999	0.92235	FALSE	-0.29467	0.35433	0.6544	FALSE
OR4N2	1	1	1	FALSE	1	1	1	FALSE	1	1	1	FALSE	1	1	1	FALSE
SMG5	0.18017	0.53323	0.9775	FALSE	0.36849	0.23531	0.60566	FALSE	0.2212	0.43809	0.70619	FALSE	0.19433	0.46179	0.73341	FALSE
ZFR	0.12183	0.59756	0.98225	FALSE	-0.19337	0.56668	0.83731	FALSE	-0.11781	0.62602	0.83404	FALSE	0.15642	0.39445	0.68498	FALSE
PTCHD4	1	1	1	FALSE	1	1	1	FALSE	1	1	1	FALSE	1	1	1	FALSE
ARC	0.62744	0.61943	0.98463	FALSE	0.037351	0.98515	0.99489	FALSE	0.46892	0.67122	0.86137	FALSE	-0.64791	0.69269	0.86828	FALSE
THAP3	0.17402	0.62755	0.98479	FALSE	0.39019	0.37207	0.71866	FALSE	0.18173	0.60118	0.8203	FALSE	-0.20276	0.47891	0.74484	FALSE
RAB27A	0.54962	0.16654	0.82111	FALSE	0.2222	0.56638	0.83719	FALSE	-0.012519	0.96313	0.9877	FALSE	0.0032574	0.98992	0.99671	FALSE
PARD3B	-0.19562	0.47827	0.97448	FALSE	-0.86988	0.0049311	0.08904	FALSE	-0.56147	0.026974	0.11856	FALSE	0.20164	0.56932	0.80039	FALSE
ZMYND12	-0.63461	0.67699	1	FALSE	-2.0441	0.13971	0.48701	FALSE	-1.0039	0.41648	0.68922	FALSE	-2.5269	0.10864	0.37761	FALSE
SENP7	0.15603	0.61758	0.98442	FALSE	0.23075	0.42362	0.75371	FALSE	0.20956	0.40508	0.67966	FALSE	0.29523	0.16572	0.46071	FALSE
NGF	-0.78812	0.72107	1	FALSE	-0.054941	0.97497	1	FALSE	0.21265	0.90087	1	FALSE	-0.48833	0.78172	1	FALSE
GJB1	-1.3361	0.31285	0.93572	FALSE	-1.3156	0.35984	0.71083	FALSE	-0.94555	0.3788	0.65649	FALSE	-4.4206	0.0056439	0.066799	FALSE
DCAF1	0.095132	0.70879	0.99344	FALSE	0.13724	0.65006	0.87426	FALSE	0.19212	0.43337	0.70296	FALSE	0.34965	0.19168	0.49639	FALSE
BORA	0.12844	0.84239	0.99913	FALSE	1.2598	0.049463	0.30584	FALSE	1.2722	0.0074305	0.045018	UP	0.79404	0.12717	0.4074	FALSE
KIF7	-0.40309	0.42022	0.96733	FALSE	1.3529	0.034942	0.26042	FALSE	1.1219	7.32e-05	0.0010381	UP	1.6757	0.021249	0.15556	FALSE
KIAA0355	-0.31731	0.39429	0.96454	FALSE	1.3366	1	1	FALSE	-0.068175	0.78501	0.91601	FALSE	0.040681	0.92418	0.97187	FALSE
TBL3	0.30251	0.40944	0.96568	FALSE	0.7299	0.070598	0.35957	FALSE	0.56293	0.23133	0.49898	FALSE	0.017925	0.95976	0.9851	FALSE
CNR1	0.41035	0.80594	1	FALSE	3.5079	0.022589	0.21013	FALSE	-0.32367	0.8498	1	FALSE	-0.32971	0.86246	1	FALSE
ZSWIM4	-0.51758	0.35703	0.95146	FALSE	0.69711	0.10971	0.43941	FALSE	1.2306	0.0010452	0.0093753	UP	0.14912	0.71013	0.87676	FALSE
TMEM214	-0.22518	0.33284	0.94507	FALSE	-0.8206	0.042102	0.28434	FALSE	-1.2254	6.42e-06	0.00013045	DOWN	-0.94434	0.0014845	0.027054	FALSE
DDX27	0.41808	0.15263	0.80011	FALSE	-0.14798	0.74673	0.91824	FALSE	-0.028115	0.91471	0.97054	FALSE	0.56255	0.058184	0.27277	FALSE
TBC1D22A	-0.0010866	0.99669	0.99992	FALSE	0.032079	0.92434	0.97903	FALSE	-0.2952	0.2299	0.49729	FALSE	-0.39325	0.095496	0.35371	FALSE
CORIN	-2.1936	0.35303	1	FALSE	-4.1655	0.095476	1	FALSE	-2.5047	0.15602	0.39137	FALSE	-1.3657	0.6036	1	FALSE
LIPN	-4.1972	0.20189	1	FALSE	-1.3027	0.67431	0.88612	FALSE	0.99081	0.75274	0.90154	FALSE	-3.3245	0.20652	1	FALSE
CPED1	-0.077199	0.89027	0.99926	FALSE	0.8519	0.18477	0.54742	FALSE	0.16776	0.73245	0.89225	FALSE	1.8484	0.049476	0.2481	FALSE
NUMA1	-0.27866	0.4329	0.96883	FALSE	0.31515	0.37742	0.72223	FALSE	0.12675	0.58673	0.81252	FALSE	0.077347	0.67193	0.858	FALSE
CX3CR1	0.39389	0.56015	0.97803	FALSE	1.3105	0.26593	0.63362	FALSE	1.5729	0.0051406	0.033963	UP	-0.85826	0.39675	0.68664	FALSE
RGS7BP	-0.45924	0.73756	1	FALSE	1.2076	0.32437	0.68334	FALSE	-0.33119	0.76927	0.90884	FALSE	0.64633	0.52989	0.77587	FALSE
OXTR	1.8889	0.019037	0.35915	FALSE	0.93168	0.3427	0.69766	FALSE	1.2954	0.026174	0.11616	FALSE	0.44268	0.65846	0.85027	FALSE
NOC4L	0.13531	0.77125	0.99844	FALSE	0.27105	0.52059	0.81315	FALSE	0.19206	0.71128	0.88116	FALSE	-0.27919	0.45955	0.73195	FALSE
PIWIL4	1.0811	0.79105	1	FALSE	1.1631	0.77311	1	FALSE	-0.026523	0.99481	1	FALSE	1	1	1	FALSE
IER5L	0.056117	0.94339	0.99926	FALSE	2.1948	0.0056872	0.096582	FALSE	1.8912	0.000127	0.0016633	UP	1.0579	0.25883	0.56602	FALSE
TRBV12-5	1	1	1	FALSE	0.188	0.96322	1	FALSE	1.462	0.71433	1	FALSE	1.5502	0.6981	1	FALSE
CHST4	-0.84245	0.83643	1	FALSE	2.6967	0.43823	1	FALSE	-0.9883	0.80862	1	FALSE	0.033193	0.99344	1	FALSE
SCP2D1	0.11933	0.97667	1	FALSE	-1.7116	0.67487	1	FALSE	-1.9501	0.63272	1	FALSE	-1.8253	0.65465	1	FALSE
IRGC	-0.011511	0.99705	1	FALSE	1.9163	0.30357	1	FALSE	2.1168	0.25716	0.53081	FALSE	1.7523	0.36316	1	FALSE
PAPSS1	-0.2995	0.21668	0.87638	FALSE	-0.25905	0.46069	0.77626	FALSE	-0.025749	0.92815	0.97509	FALSE	-0.27248	0.21212	0.51622	FALSE
RD3	1	1	1	FALSE	1	1	1	FALSE	1	1	1	FALSE	1	1	1	FALSE
SAXO2	1.2095	0.23242	0.89108	FALSE	1.6759	0.080914	0.38551	FALSE	2.1681	0.016649	0.083097	FALSE	1.2142	0.14113	0.42721	FALSE
HYPK	0.39504	0.2997	0.92916	FALSE	-0.89751	0.073227	0.36619	FALSE	-0.81737	0.003654	0.026058	FALSE	0.22488	0.49569	0.75526	FALSE
ITPR3	0.43695	0.302	0.93068	FALSE	1.1156	0.014635	0.16831	FALSE	1.1997	0.00064544	0.0063491	UP	0.12209	0.78952	0.9164	FALSE
MAGEL2	-3.8465	0.043377	1	FALSE	-0.035528	0.97726	0.99218	FALSE	-0.80119	0.51052	0.76106	FALSE	1.3181	0.32634	0.63163	FALSE
PDP2	-0.26029	0.63551	0.98479	FALSE	-0.035509	0.9407	0.98327	FALSE	-0.53117	0.18283	0.4322	FALSE	-0.19098	0.62958	0.83618	FALSE
MTRF1L	0.36944	0.43196	0.96883	FALSE	-0.034925	0.9442	0.98327	FALSE	-0.11217	0.71983	0.88568	FALSE	-0.083623	0.80254	0.92182	FALSE
SOBP	0.60443	0.59476	0.98225	FALSE	1.4663	0.12556	0.46324	FALSE	1.2106	0.15929	0.39672	FALSE	2.6841	0.015548	0.12818	FALSE
NANOS3	0.34242	0.90428	1	FALSE	-1.2501	0.68014	1	FALSE	-0.055863	0.98361	1	FALSE	-1.2031	0.67709	1	FALSE
PDIA6	-0.0076757	0.97554	0.99926	FALSE	-0.40222	0.40295	0.74111	FALSE	-0.86822	0.00013276	0.0017241	FALSE	-0.58614	0.063939	0.28605	FALSE
RSC1A1	0.014356	0.97069	0.99926	FALSE	-0.228	0.46446	0.77883	FALSE	-0.24745	0.39734	0.67264	FALSE	-0.28647	0.35766	0.65694	FALSE
JUNB	0.02132	0.97502	0.99926	FALSE	1.0782	0.17038	0.52943	FALSE	1.9046	0.00034988	0.0038574	UP	1.238	0.1956	0.50057	FALSE
VARS2	-0.20266	0.54687	0.97803	FALSE	0.58402	0.051685	0.31254	FALSE	0.52511	0.13056	0.34903	FALSE	0.048666	0.85646	0.94384	FALSE
NAGS	-0.84245	0.83643	1	FALSE	-0.70553	0.86253	1	FALSE	-1.9501	0.63272	1	FALSE	-1.8253	0.65465	1	FALSE
GPR33	1	1	1	FALSE	1	1	1	FALSE	1	1	1	FALSE	1	1	1	FALSE
FOXP4	-0.18293	0.53994	0.97773	FALSE	0.3705	0.24612	0.61585	FALSE	1.3826	4.08e-06	8.83e-05	UP	-0.14424	0.70814	0.87543	FALSE
RAB11FIP3	0.5915	0.04156	0.51111	FALSE	0.85205	0.0070316	0.10967	FALSE	0.98719	0.0004201	0.0044916	FALSE	0.85958	0.0034146	0.048127	FALSE
TMEM249	-0.39519	0.73352	0.99557	FALSE	0.48894	0.57084	0.83926	FALSE	0.4983	0.56427	0.79702	FALSE	0.055467	0.9444	0.98	FALSE
B3GNT5	-0.32966	0.69391	0.99265	FALSE	0.79012	0.2666	0.63404	FALSE	0.83271	0.25532	0.52871	FALSE	0.30665	0.72591	0.88529	FALSE
ACO2	-0.26192	0.37674	0.95889	FALSE	-0.29481	0.42458	0.7543	FALSE	-0.62624	0.018954	0.09144	FALSE	-0.53829	0.0033827	0.047823	FALSE
AMIGO3	0.30884	0.73951	0.9957	FALSE	-0.5771	0.54248	0.82425	FALSE	-1.1141	0.23628	0.50605	FALSE	-1.8673	0.068126	0.29487	FALSE
MRPL27	0.47556	0.21677	0.87656	FALSE	-0.023397	0.94284	0.98327	FALSE	-0.24739	0.45744	0.72268	FALSE	-0.56968	0.0087021	0.088498	FALSE
YRDC	-0.18712	0.67909	0.99023	FALSE	-0.47084	0.26597	0.63362	FALSE	-0.46412	0.30379	0.58652	FALSE	-0.59412	0.090244	0.34277	FALSE
KCNT1	0.24745	0.66378	0.98777	FALSE	1.4139	0.024474	0.21912	FALSE	0.8557	0.082982	0.25814	FALSE	0.13878	0.73772	0.89197	FALSE
TCOF1	0.18474	0.52608	0.97661	FALSE	0.48011	0.18149	0.54308	FALSE	0.62308	0.019237	0.092477	FALSE	0.70493	0.047874	0.24438	FALSE
FCAR	1.0811	0.79105	1	FALSE	2.8825	0.44555	1	FALSE	3.3413	0.20147	1	FALSE	4.9016	0.21064	1	FALSE
DUSP14	-0.58729	0.5739	0.98002	FALSE	1.109	0.16106	0.51672	FALSE	1.7864	0.010359	0.058135	FALSE	-0.016072	0.98569	0.99444	FALSE
LAP3	0.061701	0.81069	0.99913	FALSE	-0.92197	0.00074833	0.023687	FALSE	-1.1411	1.32e-06	3.29e-05	DOWN	-0.6916	0.066587	0.29199	FALSE
MAGEE2	-1.6928	0.04787	0.54686	FALSE	-1.3989	0.055081	0.32129	FALSE	-1.3407	0.07136	0.23411	FALSE	-1.2214	0.082004	0.3262	FALSE
CCRL2	0.90411	0.23832	0.89465	FALSE	1.8857	0.013647	0.16238	FALSE	0.68353	0.36224	0.6428	FALSE	-0.16505	0.81475	0.92714	FALSE
CACNG6	1	1	1	FALSE	0.74892	0.85357	1	FALSE	3.037	0.34677	1	FALSE	1	1	1	FALSE
PARD6A	1.0745	0.75327	1	FALSE	2.2049	0.28501	1	FALSE	2.3712	0.28774	1	FALSE	0.073934	0.98129	1	FALSE
BNIP1	-0.0089468	0.98632	0.99926	FALSE	-0.14677	0.75428	0.92093	FALSE	-0.15652	0.72805	0.89091	FALSE	-0.13479	0.71391	0.87885	FALSE
OR5K3	1	1	1	FALSE	1	1	1	FALSE	1	1	1	FALSE	1	1	1	FALSE
NEUROD2	1	1	1	FALSE	1	1	1	FALSE	1	1	1	FALSE	1	1	1	FALSE
FAHD1	-0.30256	0.37016	0.95439	FALSE	-0.67785	0.059868	0.33237	FALSE	-0.41382	0.15449	0.38922	FALSE	-0.23039	0.56554	0.7984	FALSE
TWIST2	-1.5186	0.14911	0.79563	FALSE	0.17534	0.84391	0.95328	FALSE	0.65883	0.38173	0.65886	FALSE	0.30328	0.71624	0.88058	FALSE
PCBP1	0.10754	0.71121	0.99344	FALSE	0.33675	0.37755	0.72223	FALSE	0.05745	0.82391	0.93351	FALSE	-0.20692	0.3855	0.67953	FALSE
DPP9	-0.15793	0.62615	0.98479	FALSE	0.60012	0.04131	0.28206	FALSE	0.74478	0.015801	0.079813	FALSE	0.25169	0.34597	0.64843	FALSE
TNKS	-0.26335	0.38914	0.96224	FALSE	-0.24039	0.43304	0.75934	FALSE	-0.16696	0.52902	0.77365	FALSE	-0.10614	0.70573	0.87415	FALSE
RAB10	0.11748	0.65979	0.98777	FALSE	-0.47341	0.24568	0.61566	FALSE	-0.28341	0.22372	0.48908	FALSE	0.14338	0.48576	0.74977	FALSE
RFXAP	0.077189	0.81886	0.99913	FALSE	0.084359	0.79941	0.93727	FALSE	0.33524	0.21711	0.48057	FALSE	0.18496	0.41939	0.70325	FALSE
ALDH1L1	1.0811	0.79105	1	FALSE	3.4166	0.18835	1	FALSE	1	1	1	FALSE	3.5716	0.30558	1	FALSE
PROK1	-1.4263	0.32887	0.94507	FALSE	-7.2588	4.22e-08	9.6e-06	DOWN	-5.0732	0.00030453	0.0034551	DOWN	-2.3828	0.08663	0.33615	FALSE
SBK1	0.38414	0.68216	0.99138	FALSE	1.3642	0.087681	0.39882	FALSE	2.064	0.0021096	0.016724	UP	0.42126	0.61945	0.83	FALSE
SPTLC3	-1.9123	4.38e-06	0.0010786	DOWN	-2.5651	2.48e-15	4.45e-12	DOWN	-2.5047	3.23e-26	1.81e-23	DOWN	-2.2582	6.91e-05	0.0030016	DOWN
ANKRD34A	0.11933	0.97667	1	FALSE	3.1725	0.12481	1	FALSE	1.2254	0.65092	1	FALSE	1.3371	0.63838	1	FALSE
ZBTB40	-0.19323	0.63168	0.98479	FALSE	0.32318	0.2713	0.63763	FALSE	0.22917	0.40155	0.67668	FALSE	0.20731	0.38828	0.68162	FALSE
GPR12	1	1	1	FALSE	1	1	1	FALSE	1	1	1	FALSE	1	1	1	FALSE
SCAP	-0.074262	0.81436	0.99913	FALSE	0.63778	0.12187	0.45755	FALSE	0.44362	0.15063	0.38269	FALSE	-0.073786	0.79392	0.91854	FALSE
KCNC3	-0.77287	0.32812	0.94507	FALSE	-0.6198	0.42834	0.75658	FALSE	-0.57344	0.38112	0.65828	FALSE	-0.8353	0.39247	0.68424	FALSE
ZNF622	0.24724	0.51209	0.97656	FALSE	-0.21129	0.59438	0.85012	FALSE	-0.18164	0.41246	0.68568	FALSE	0.1196	0.57978	0.80669	FALSE
LCP1	0.37362	0.30505	0.93212	FALSE	0.82555	0.32528	0.68453	FALSE	1.517	1.68e-09	9.15e-08	UP	1.0884	6.18e-05	0.0027637	UP
OR13C4	1	1	1	FALSE	1	1	1	FALSE	1	1	1	FALSE	1	1	1	FALSE
EID2	1.4908	0.12353	0.76103	FALSE	2.107	0.0057542	0.096988	FALSE	2.1318	0.0084101	0.049416	UP	1.7691	0.039331	0.22138	FALSE
MVP	0.46176	0.15889	0.80912	FALSE	0.96126	0.0067742	0.10729	FALSE	0.72263	0.0037404	0.02656	FALSE	0.45876	0.11662	0.39129	FALSE
AMHR2	0.05203	0.95492	0.99926	FALSE	1.4288	0.083518	0.39087	FALSE	0.44075	0.58586	0.81213	FALSE	0.21765	0.77453	0.90941	FALSE
RAD18	1.3946	0.0026574	0.11493	FALSE	0.079511	0.91183	0.97502	FALSE	0.71854	0.13319	0.35363	FALSE	-0.26369	0.60235	0.81994	FALSE
NACC2	-0.053068	0.87075	0.99913	FALSE	0.57555	0.18095	0.5425	FALSE	0.29976	0.29237	0.57278	FALSE	0.47416	0.15065	0.4401	FALSE
RNPEPL1	-0.024368	0.93352	0.99926	FALSE	0.57372	0.38992	0.7307	FALSE	-0.39203	0.17289	0.41717	FALSE	-0.5145	0.099429	0.36066	FALSE
TIFAB	1	1	1	FALSE	0.188	0.96322	1	FALSE	0.89066	0.82534	1	FALSE	0.99656	0.80505	1	FALSE
METTL11B	1	1	1	FALSE	1	1	1	FALSE	1	1	1	FALSE	1	1	1	FALSE
SF3B5	0.89033	0.041859	0.51383	FALSE	0.57654	0.26044	0.62912	FALSE	0.38556	0.20428	0.46276	FALSE	-0.37254	0.20402	0.50976	FALSE
GCC2	-0.079306	0.75711	0.99722	FALSE	-0.52366	0.33922	0.69563	FALSE	-0.58612	0.032156	0.13443	FALSE	-0.36856	0.23853	0.54521	FALSE
MLNR	1	1	1	FALSE	0.25625	0.94985	1	FALSE	1	1	1	FALSE	0.098284	0.98078	1	FALSE
DDI1	1.0811	0.79105	1	FALSE	1	1	1	FALSE	1	1	1	FALSE	1	1	1	FALSE
IER2	-0.90314	0.05065	0.56432	FALSE	0.56768	0.33559	0.69244	FALSE	0.57224	0.13964	0.36443	FALSE	0.00075712	0.99899	0.99973	FALSE
GPR63	-0.080755	0.94724	1	FALSE	1.8702	0.10883	0.43815	FALSE	0.56372	0.58871	0.81405	FALSE	1.768	0.21939	0.52438	FALSE
PSME3	0.29499	0.31415	0.93748	FALSE	0.061532	0.9116	0.97502	FALSE	0.0010121	0.99654	0.99839	FALSE	0.15349	0.60737	0.82362	FALSE
TAF1C	-0.054522	0.89048	0.99926	FALSE	0.98969	0.050318	0.30847	FALSE	0.68008	0.048443	0.17877	FALSE	0.25188	0.4581	0.73048	FALSE
MB	2.4427	0.5417	1	FALSE	4.3213	0.031176	1	FALSE	3.5808	0.19641	1	FALSE	4.4452	0.1529	1	FALSE
OR11H6	-0.84245	0.83643	1	FALSE	-1.7116	0.67487	1	FALSE	-1.9501	0.63272	1	FALSE	-1.8253	0.65465	1	FALSE
PHRF1	-0.11127	0.73633	0.9957	FALSE	0.3593	0.26252	0.63019	FALSE	0.17372	0.51108	0.76131	FALSE	0.047221	0.86069	0.94528	FALSE
SERINC2	1.1869	7.09e-05	0.008719	UP	-0.10838	0.89809	0.97145	FALSE	-0.59013	0.03518	0.14262	FALSE	-1.5525	0.014954	0.12514	FALSE
ZBTB43	-0.043744	0.91577	0.99926	FALSE	0.045932	0.91141	0.97502	FALSE	0.025357	0.94435	0.98145	FALSE	0.16479	0.65494	0.84885	FALSE
SLC25A23	0.052597	0.92514	0.99926	FALSE	0.60368	0.39254	0.73279	FALSE	-0.11692	0.80368	0.92433	FALSE	0.094967	0.87771	0.95325	FALSE
KLF9	-0.37659	0.27567	0.92057	FALSE	-0.071976	0.89874	0.97167	FALSE	-0.82578	0.0080218	0.047658	FALSE	0.013583	0.97035	0.98894	FALSE
BCAT2	-0.81376	0.051588	0.57033	FALSE	-1.6434	0.0048995	0.088769	FALSE	-2.047	5.9e-11	4.15e-09	DOWN	-1.9067	0.0014039	0.026013	DOWN
PLLP	0.46516	0.31369	0.93717	FALSE	-1.861	0.08759	0.39872	FALSE	-1.1301	0.0049008	0.032736	DOWN	-1.6641	0.1177	0.3935	FALSE
RER1	0.28626	0.25329	0.90493	FALSE	-0.71631	0.070366	0.35882	FALSE	-0.93354	0.00015974	0.0020119	FALSE	-0.95574	0.0020552	0.03361	FALSE
GCDH	-0.16067	0.6728	0.98885	FALSE	-0.54009	0.10309	0.42939	FALSE	-0.91694	0.002997	0.022234	FALSE	-0.6899	0.10711	0.375	FALSE
TRPV2	0.017489	0.9735	0.99926	FALSE	0.89954	0.076132	0.37364	FALSE	0.8763	0.042275	0.16258	FALSE	1.1624	0.11817	0.3942	FALSE
CTLA4	1.2905	0.049635	0.5577	FALSE	0.91358	0.31435	0.67518	FALSE	1.6264	0.0040136	0.027988	UP	1.1967	0.028105	0.1824	FALSE
ZFAND2B	-0.136	0.7019	0.99285	FALSE	0.089987	0.87519	0.96397	FALSE	-0.44741	0.11783	0.32715	FALSE	-0.3807	0.37284	0.66997	FALSE
CCDC71L	-0.22231	0.77985	0.99885	FALSE	0.5637	0.36425	0.71409	FALSE	0.6013	0.30099	0.58276	FALSE	0.32579	0.55914	0.79438	FALSE
HYAL2	-0.78669	0.17776	0.83416	FALSE	1.3895	0.040025	0.27771	FALSE	0.69101	0.15252	0.38627	FALSE	0.44565	0.45413	0.7289	FALSE
ZBTB3	-0.59518	0.54338	0.97803	FALSE	0.17714	0.81402	0.94148	FALSE	0.68067	0.3965	0.67188	FALSE	0.14081	0.84806	0.94078	FALSE
SUSD5	1.6996	0.41992	1	FALSE	3.3168	0.025557	0.22353	FALSE	2.1223	0.16133	0.39963	FALSE	3.9974	1	1	FALSE
NAV1	0.45785	0.46253	0.97344	FALSE	1.878	0.0085729	0.12434	FALSE	1.072	0.0018113	0.014772	UP	0.92149	0.13352	0.41708	FALSE
P2RY13	0.75053	0.27173	0.91795	FALSE	0.82813	0.39899	0.73806	FALSE	0.9545	0.078273	0.24905	FALSE	0.25335	0.59253	0.81441	FALSE
TICRR	-1.7638	0.1149	0.74924	FALSE	0.52282	0.71128	0.9027	FALSE	1.7777	0.0014843	0.012555	UP	-0.033937	0.96123	0.98531	FALSE
LRATD1	0.548	0.17105	0.82523	FALSE	1.0806	0.20781	0.57686	FALSE	1.9674	1.11e-07	3.72e-06	UP	0.16886	0.79989	0.92086	FALSE
NRP1	-0.052628	0.84535	0.99913	FALSE	1.3691	0.091407	0.40613	FALSE	-0.061346	0.80444	0.92447	FALSE	0.45593	0.4218	0.70493	FALSE
IL6ST	0.35067	0.31398	0.93742	FALSE	1.7149	0.037075	0.26806	FALSE	0.011411	0.9739	0.99103	FALSE	1.1007	0.13981	0.42576	FALSE
PARP10	-0.26131	0.43556	0.96883	FALSE	1.1561	0.029507	0.2403	FALSE	0.81601	0.0087609	0.051015	FALSE	0.51406	0.11338	0.38549	FALSE
YBEY	0.52159	0.2534	0.90493	FALSE	0.36686	0.5834	0.84531	FALSE	0.017462	0.96952	0.98938	FALSE	0.27947	0.45124	0.72669	FALSE
AFP	1	1	1	FALSE	0.188	0.96322	1	FALSE	1	1	1	FALSE	0.098284	0.98078	1	FALSE
KIF27	-0.31692	0.32875	0.94507	FALSE	0.20913	0.64845	0.87362	FALSE	1.0596	0.00021941	0.0026374	UP	0.47609	0.3593	0.65863	FALSE
NIBAN2	0.33476	0.16972	0.82523	FALSE	0.14663	0.75844	0.92324	FALSE	-0.30651	0.20332	0.4614	FALSE	-0.85268	0.0052864	0.063969	FALSE
IFNE	1	1	1	FALSE	1	1	1	FALSE	1	1	1	FALSE	1	1	1	FALSE
MED25	0.019343	0.95406	0.99926	FALSE	0.74366	0.074755	0.36955	FALSE	0.53608	0.0369	0.14786	FALSE	-0.010156	0.96545	0.98718	FALSE
GPRIN3	-0.15746	0.87371	0.99918	FALSE	-0.86356	0.4816	0.78996	FALSE	-0.28897	0.7526	0.90154	FALSE	-0.35977	0.642	0.84207	FALSE
TREM2	1.3248	0.18285	0.84189	FALSE	0.82618	0.38712	0.7288	FALSE	2.1927	0.00023729	0.0028101	UP	0.66043	0.51804	0.76952	FALSE
EFNB1	0.47904	0.23435	0.8914	FALSE	1.4869	0.0665	0.34938	FALSE	0.58612	0.11176	0.31551	FALSE	0.27161	0.59872	0.81821	FALSE
ESS2	0.15742	0.62808	0.98479	FALSE	0.13197	0.6788	0.8878	FALSE	0.036263	0.89617	0.96385	FALSE	0.11259	0.65262	0.84792	FALSE
MGME1	-0.16154	0.63753	0.98479	FALSE	-0.27218	0.71246	0.90344	FALSE	-0.024234	0.93349	0.97728	FALSE	-0.38413	0.47696	0.74386	FALSE
MESP1	2.0412	0.61276	1	FALSE	4.3309	0.13407	1	FALSE	3.5787	0.13534	1	FALSE	1.9471	0.62426	1	FALSE
POLK	0.063278	0.82868	0.99913	FALSE	-0.29699	0.5585	0.83347	FALSE	-0.40387	0.2083	0.46877	FALSE	-0.34856	0.23404	0.54023	FALSE
LRFN5	-2.341	0.39627	1	FALSE	0.40263	0.84248	1	FALSE	-3.4438	0.18675	1	FALSE	-0.83183	0.75657	1	FALSE
LRRN2	-0.22437	0.69683	0.99265	FALSE	1.761	0.053035	0.31709	FALSE	0.67029	0.20136	0.45901	FALSE	0.28315	0.67536	0.85941	FALSE
GPR182	-0.78175	0.82439	1	FALSE	-1.6153	0.61217	1	FALSE	0.60739	0.80663	1	FALSE	0.72358	0.69876	1	FALSE
MYLK4	1	1	1	FALSE	1.1874	0.76844	1	FALSE	1.8808	0.63588	1	FALSE	2.0193	0.61116	1	FALSE
GLYCTK	0.61812	0.40046	0.96519	FALSE	3.1856	1	1	FALSE	0.44898	0.55848	0.79347	FALSE	0.74593	0.40176	0.69059	FALSE
SUCNR1	-0.8247	0.48165	0.97448	FALSE	-0.49084	0.67799	0.88741	FALSE	-1.1033	0.30445	0.58716	FALSE	-0.66392	0.60109	0.81944	FALSE
CBL	-0.46569	0.33749	0.94748	FALSE	0.38131	0.31461	0.67521	FALSE	0.22976	0.45454	0.72021	FALSE	0.38747	0.18425	0.48663	FALSE
LRRC59	-0.016322	0.94852	0.99926	FALSE	-0.73297	0.20932	0.57803	FALSE	-0.83449	0.0015324	0.012881	FALSE	-0.49733	0.12646	0.40621	FALSE
PSMD11	0.24928	0.39228	0.96429	FALSE	-0.28667	0.33561	0.69244	FALSE	-0.1977	0.36512	0.64494	FALSE	-0.31191	0.10069	0.36327	FALSE
SMKR1	2.8839	0.00062627	0.041942	UP	0.28821	0.84506	0.95366	FALSE	0.8749	0.3355	0.61721	FALSE	-0.64123	0.59418	0.81529	FALSE
SC5D	1.0795	0.00054446	0.037977	UP	-0.86418	0.11329	0.44429	FALSE	-1.4578	4.5e-06	9.64e-05	DOWN	-1.0025	0.0058836	0.068364	FALSE
APOLD1	-0.48602	0.58496	0.98174	FALSE	0.97986	1	1	FALSE	-2.0861	0.0017799	0.014555	DOWN	0.15403	0.8663	0.94801	FALSE
RNF40	-0.076777	0.7436	0.9957	FALSE	0.026388	0.91879	0.9778	FALSE	0.13628	0.57119	0.80177	FALSE	0.29891	0.21111	0.51561	FALSE
EXOSC8	0.74439	0.097122	0.72077	FALSE	0.13757	0.69086	0.89268	FALSE	0.19594	0.53408	0.77714	FALSE	0.35785	0.18744	0.49057	FALSE
MACF1	0.074432	0.8318	0.99913	FALSE	0.35488	0.33126	0.68933	FALSE	0.17404	0.43381	0.70337	FALSE	0.60862	0.11042	0.38044	FALSE
RNF224	1	1	1	FALSE	1	1	1	FALSE	1	1	1	FALSE	1	1	1	FALSE
ACKR4	-0.46164	0.62135	0.98463	FALSE	0.32074	0.73938	0.9152	FALSE	0.93531	0.20871	0.46924	FALSE	0.8205	0.47657	0.74353	FALSE
SVBP	0.67081	0.13525	0.77929	FALSE	0.29155	0.41574	0.74971	FALSE	0.80896	0.0057321	0.036968	FALSE	1.0844	0.0086803	0.088364	FALSE
GDF9	1.1976	0.067376	0.63677	FALSE	-1.7297	0.045735	0.29509	FALSE	-0.52821	0.50946	0.76008	FALSE	-0.2151	0.70858	0.87551	FALSE
OR8D4	1	1	1	FALSE	1	1	1	FALSE	1	1	1	FALSE	1	1	1	FALSE
INSYN2B	1	1	1	FALSE	1	1	1	FALSE	1	1	1	FALSE	1	1	1	FALSE
RSPH14	-0.84245	0.83643	1	FALSE	1.9913	0.45014	1	FALSE	1.7244	0.49268	1	FALSE	-0.8635	0.83241	1	FALSE
CUL3	-0.10154	0.71836	0.99344	FALSE	-0.4815	0.12383	0.46008	FALSE	-0.39995	0.092098	0.27741	FALSE	-0.04006	0.83375	0.93519	FALSE
UBTD2	-0.16511	0.65645	0.98777	FALSE	0.43586	0.29497	0.65759	FALSE	0.65256	0.061068	0.21012	FALSE	0.68822	0.019605	0.14873	FALSE
VMO1	2.4545	0.53967	1	FALSE	3.7565	0.23964	1	FALSE	3.8486	0.16151	1	FALSE	0.098284	0.98078	1	FALSE
FLRT2	-0.27875	0.6266	0.98479	FALSE	1.3221	1	1	FALSE	0.028052	0.95132	0.98374	FALSE	1.2928	1	1	FALSE
PTRH1	-0.21458	0.81354	0.99913	FALSE	0.034766	0.96194	0.9887	FALSE	0.13753	0.86257	0.94816	FALSE	0.030017	0.96444	0.98677	FALSE
SPG21	0.56434	0.32048	0.94311	FALSE	1.0463	0.012495	0.15466	FALSE	1.3173	0.0002318	0.002755	UP	0.92412	0.028153	0.18258	FALSE
KCNA3	-0.60105	0.51921	0.97656	FALSE	-0.32681	0.67479	0.88638	FALSE	0.11108	0.87653	0.95389	FALSE	-0.8286	0.26808	0.5749	FALSE
OR5B3	1	1	1	FALSE	1	1	1	FALSE	1	1	1	FALSE	1	1	1	FALSE
HOXA13	-0.84245	0.83643	1	FALSE	-1.7116	0.67487	1	FALSE	-0.11393	0.9775	1	FALSE	0.98932	0.72487	1	FALSE
GFRAL	0.15043	0.95811	1	FALSE	-3.0444	0.44714	1	FALSE	-2.333	0.46837	1	FALSE	-2.2142	0.43546	1	FALSE
ATF7IP2	-0.84245	0.83643	1	FALSE	0.603	0.84792	1	FALSE	-0.11393	0.9775	1	FALSE	-0.8635	0.83241	1	FALSE
RHBDL1	-0.92187	0.33674	0.94748	FALSE	1.4785	0.017719	0.18723	FALSE	1.4786	0.020062	0.095626	FALSE	1.4075	0.014637	0.12333	FALSE
FAM43A	-0.36575	0.42314	0.96733	FALSE	1.579	0.075973	0.37317	FALSE	0.2147	0.59596	0.81756	FALSE	0.50071	0.45766	0.73028	FALSE
BTG3	0.42839	0.22932	0.88747	FALSE	0.59633	0.2872	0.65221	FALSE	0.31089	0.34737	0.62867	FALSE	0.41257	0.24892	0.55543	FALSE
ARL5C	-2.2633	0.57141	1	FALSE	-1.4022	0.56217	1	FALSE	-3.367	0.36843	1	FALSE	-2.2832	0.41995	1	FALSE
PPFIA3	-0.71848	0.33205	0.94507	FALSE	0.12785	0.88998	0.96841	FALSE	1.4644	0.0083299	0.049058	UP	-0.16069	0.83939	0.93761	FALSE
ALK	-1.7552	0.66373	1	FALSE	-0.30072	0.93868	1	FALSE	-2.8573	0.47916	1	FALSE	-1.7652	0.66203	1	FALSE
POU3F2	1	1	1	FALSE	1	1	1	FALSE	1	1	1	FALSE	1	1	1	FALSE
PDHA2	1	1	1	FALSE	1	1	1	FALSE	1	1	1	FALSE	1	1	1	FALSE
BHLHA15	-0.6411	0.16821	0.82276	FALSE	-1.8856	0.20426	0.57195	FALSE	-3.5902	2.09e-28	1.46e-25	DOWN	-1.064	0.41726	0.70157	FALSE
TERT	-1.2284	0.70623	1	FALSE	-0.69508	0.80763	1	FALSE	0.34873	0.86527	1	FALSE	-2.2145	0.43293	1	FALSE
FAT2	-1.6472	0.0015519	0.080128	FALSE	-0.59736	0.60072	0.85289	FALSE	0.26704	0.41468	0.68765	FALSE	-0.45748	0.75362	0.89909	FALSE
SLC25A46	-0.020151	0.94521	0.99926	FALSE	0.053264	0.85636	0.95711	FALSE	-0.0014876	0.99556	0.99817	FALSE	0.00015969	0.99956	0.99986	FALSE
PDE6D	0.55721	0.23729	0.89401	FALSE	0.68124	0.15344	0.50653	FALSE	0.54962	0.20176	0.45955	FALSE	0.71207	0.098529	0.35911	FALSE
DRD4	1	1	1	FALSE	1	1	1	FALSE	1	1	1	FALSE	1	1	1	FALSE
SOX12	0.29935	0.69249	0.99265	FALSE	1.7969	0.012934	0.15791	FALSE	1.723	0.00019779	0.0024235	UP	1.2516	0.0033627	0.04766	UP
HIST3H3	1	1	1	FALSE	0.188	0.96322	1	FALSE	1	1	1	FALSE	1	1	1	FALSE
UNG	-0.48956	0.091118	0.70439	FALSE	-0.093137	0.75226	0.91985	FALSE	-0.012942	0.95831	0.98595	FALSE	-0.26105	0.49049	0.75249	FALSE
ALDH7A1	0.0099243	0.9645	0.99926	FALSE	0.061889	0.87996	0.96614	FALSE	0.025388	0.90761	0.96801	FALSE	0.11652	0.65955	0.85057	FALSE
TM4SF4	1	1	1	FALSE	1	1	1	FALSE	1	1	1	FALSE	0.098284	0.98078	1	FALSE
POSTN	-2.1388	1	1	FALSE	-3.1515	1	1	FALSE	-0.95648	0.46861	0.7313	FALSE	-0.14653	0.90174	0.9625	FALSE
APOA5	-2.1928	0.23943	1	FALSE	-5.3988	0.010975	1	FALSE	-5.6413	0.0050942	0.033763	DOWN	-4.5588	0.014807	1	FALSE
FADD	-0.15491	0.67779	0.98969	FALSE	0.40079	0.3133	0.67414	FALSE	0.16558	0.59953	0.81945	FALSE	0.24764	0.39103	0.68356	FALSE
FBXO39	1	1	1	FALSE	1	1	1	FALSE	1	1	1	FALSE	1	1	1	FALSE
LTB4R	2.2257	0.31166	1	FALSE	2.615	0.14068	1	FALSE	1.4923	0.4965	1	FALSE	-0.63702	0.83185	1	FALSE
PRR15L	-0.44452	0.35966	0.95244	FALSE	-0.93214	0.48669	0.79354	FALSE	0.049148	0.88173	0.95633	FALSE	-1.0378	0.47569	0.74311	FALSE
FABP4	-0.34729	0.37008	0.95439	FALSE	-0.2004	0.8577	0.95752	FALSE	-2.726	0.00062236	0.0061667	DOWN	0.90648	0.22109	0.52639	FALSE
NCALD	0.73612	0.21409	0.87547	FALSE	1.0533	0.029278	0.23961	FALSE	1.8211	8.68e-06	0.00016933	UP	1.1444	0.13183	0.41448	FALSE
ATP8A1	-0.5455	0.15675	0.80489	FALSE	-0.23295	0.64205	0.87089	FALSE	-0.14305	0.65849	0.85413	FALSE	-0.17573	0.778	0.91134	FALSE
PRPS1L1	1	1	1	FALSE	1	1	1	FALSE	1	1	1	FALSE	1	1	1	FALSE
CTXN1	1.4889	0.64015	1	FALSE	0.22558	0.95539	1	FALSE	3.7666	0.043865	0.16675	FALSE	1.0347	0.7163	1	FALSE
LETMD1	0.26077	0.52811	0.97743	FALSE	-0.47032	0.28593	0.65071	FALSE	-0.34959	0.34962	0.63056	FALSE	-0.33803	0.34996	0.65133	FALSE
TREX1	0.47462	0.39356	0.96454	FALSE	-0.90174	0.16459	0.52136	FALSE	-1.0706	0.028431	0.12307	FALSE	-1.5405	0.0057285	0.067374	FALSE
PLEKHM3	-0.20116	0.69423	0.99265	FALSE	-0.62743	0.17942	0.54077	FALSE	-0.21523	0.61648	0.82921	FALSE	-0.33533	0.34942	0.6511	FALSE
CCDC174	0.69993	0.13178	0.76911	FALSE	-0.12259	0.73434	0.91345	FALSE	-0.12528	0.67418	0.8621	FALSE	0.45533	0.094161	0.35099	FALSE
KCNJ4	1	1	1	FALSE	1	1	1	FALSE	1	1	1	FALSE	1	1	1	FALSE
NSG1	0.66821	0.55743	0.97803	FALSE	3.1926	1	1	FALSE	1.5589	0.12372	0.33737	FALSE	1.8471	1	1	FALSE
GHDC	-0.15719	0.69869	0.99265	FALSE	0.67536	0.13104	0.47221	FALSE	0.315	0.37509	0.6535	FALSE	0.17687	0.60898	0.82435	FALSE
FBXO43	-0.84245	0.83643	1	FALSE	-1.7116	0.67487	1	FALSE	-0.9883	0.80862	1	FALSE	0.033193	0.99344	1	FALSE
CFAP52	0.11933	0.97667	1	FALSE	-1.7116	0.67487	1	FALSE	1.7279	0.53741	1	FALSE	-0.8635	0.83241	1	FALSE
ZBTB16	0.19715	0.58584	0.98191	FALSE	1.1919	0.062311	0.33936	FALSE	0.62921	0.05682	0.1999	FALSE	1.8493	0.0042791	0.055962	FALSE
KCNJ16	1.0811	0.79105	1	FALSE	0.25625	0.94985	1	FALSE	-0.026523	0.99481	1	FALSE	1	1	1	FALSE
SOX30	-0.6851	0.84771	1	FALSE	-2.5056	0.53595	1	FALSE	-1.7884	0.61923	1	FALSE	-1.6689	0.5846	1	FALSE
TAS2R7	1	1	1	FALSE	1	1	1	FALSE	1	1	1	FALSE	1	1	1	FALSE
C3	2.8906	7.32e-10	5.41e-07	UP	3.157	1	1	FALSE	2.5188	5.33e-09	2.51e-07	UP	1.8541	7.52e-05	0.0031817	UP
ZPBP	0.47963	0.79697	1	FALSE	0.75562	0.57196	0.83982	FALSE	0.59817	0.6452	0.84515	FALSE	0.1641	0.8997	0.96186	FALSE
SLITRK1	1	1	1	FALSE	1	1	1	FALSE	1	1	1	FALSE	1	1	1	FALSE
GTF2I	0.17807	0.4655	0.97415	FALSE	0.27644	0.40206	0.74028	FALSE	0.32684	0.12063	0.33183	FALSE	0.042525	0.88361	0.95563	FALSE
ASB14	-0.84245	0.83643	1	FALSE	-1.7116	0.67487	1	FALSE	-0.9883	0.80862	1	FALSE	-0.8635	0.83241	1	FALSE
SIPA1	0.10378	0.71998	0.99344	FALSE	0.9918	0.015279	0.17291	FALSE	0.81765	0.01249	0.067112	FALSE	0.019409	0.94867	0.98109	FALSE
FOXB1	1	1	1	FALSE	1	1	1	FALSE	1	1	1	FALSE	1	1	1	FALSE
LTBP2	0.1589	0.74677	0.9957	FALSE	0.84551	0.23285	0.60319	FALSE	0.51025	0.20537	0.46446	FALSE	0.20167	0.78667	0.91553	FALSE
TSTA3	-0.32983	0.25844	0.90897	FALSE	-1.7432	0.0038094	0.075641	FALSE	-1.7666	7.56e-11	5.19e-09	DOWN	-1.6276	0.0056113	0.066728	FALSE
IPO13	-0.034798	0.92762	0.99926	FALSE	0.37892	0.42111	0.75226	FALSE	0.095884	0.78943	0.91802	FALSE	-0.33893	0.40028	0.68918	FALSE
MINDY2	0.29242	0.33422	0.94588	FALSE	0.22795	0.4461	0.76716	FALSE	-0.14278	0.58794	0.81341	FALSE	0.51796	0.074281	0.30831	FALSE
KCNA6	-1.7449	0.66565	1	FALSE	1.8148	0.39044	1	FALSE	-0.0032111	0.99904	1	FALSE	2.216	0.42654	1	FALSE
PTPN5	0.11933	0.97667	1	FALSE	0.011755	0.99733	1	FALSE	-0.10286	0.97909	1	FALSE	0.71169	0.8584	1	FALSE
TRIM58	1	1	1	FALSE	1	1	1	FALSE	1	1	1	FALSE	1	1	1	FALSE
CAPN6	0.25219	0.77367	0.99885	FALSE	0.26671	0.77601	0.92985	FALSE	0.69702	0.27277	0.55018	FALSE	1.6877	0.028032	0.18218	FALSE
EMC6	0.03211	0.92028	0.99926	FALSE	-0.72766	0.12494	0.46198	FALSE	-0.80641	0.0069195	0.042664	FALSE	-0.73919	0.063713	0.2857	FALSE
MATN1	2.4545	0.53967	1	FALSE	0.97023	0.81041	1	FALSE	1	1	1	FALSE	1.9949	0.61558	1	FALSE
IL17RC	-0.16335	0.59536	0.98225	FALSE	1.0488	0.051622	0.31246	FALSE	0.33975	0.3304	0.61195	FALSE	-0.081936	0.72726	0.88595	FALSE
MYADM	-0.20056	0.58146	0.98174	FALSE	1.2731	0.13046	0.47076	FALSE	0.30532	0.48387	0.74153	FALSE	0.12695	0.85892	0.94462	FALSE
SCARF1	0.23986	0.61388	0.98391	FALSE	1.481	0.05092	0.31064	FALSE	-0.0638	0.8547	0.94484	FALSE	0.15139	0.78363	0.91413	FALSE
MAP7	-0.16168	0.54983	0.97803	FALSE	-1.2036	0.26647	0.63404	FALSE	-0.95443	3.79e-05	0.00059745	FALSE	-0.79628	0.45599	0.72927	FALSE
MGAT3	-0.21526	0.89098	1	FALSE	-0.38435	0.78385	1	FALSE	2.0331	0.036449	0.14655	FALSE	0.2876	0.84042	0.93801	FALSE
SPRY2	-0.33244	0.38974	0.96224	FALSE	-0.28246	0.43099	0.75876	FALSE	-0.14804	0.6249	0.83381	FALSE	-0.31543	0.4509	0.72664	FALSE
ECEL1	1	1	1	FALSE	1.7204	0.66687	1	FALSE	3.677	0.14467	1	FALSE	4.6381	0.029147	1	FALSE
ACER1	-5.9285	0.12986	0.76492	FALSE	-5.236	0.025108	0.2214	FALSE	-3.3456	0.3252	0.6074	FALSE	-6.9119	0.014088	0.12059	FALSE
SPTBN5	0.019868	0.97262	0.99926	FALSE	1.7361	0.072323	0.36363	FALSE	-0.21644	0.69019	0.87071	FALSE	0.27784	0.64819	0.8457	FALSE
HDX	1.0811	0.79105	1	FALSE	0.74892	0.85357	1	FALSE	2.8811	0.37783	1	FALSE	2.2585	0.56865	1	FALSE
SYNGR2	0.043804	0.85481	0.99913	FALSE	-0.19126	0.70691	0.90071	FALSE	-0.045689	0.88908	0.96077	FALSE	-0.79011	0.1663	0.4616	FALSE
TMEM139	-0.05982	0.95158	0.99926	FALSE	0.63103	0.60861	0.85661	FALSE	2.0008	7.88e-05	0.0011092	UP	2.2676	0.07307	0.30566	FALSE
FAM120A	-0.11473	0.64298	0.98534	FALSE	-0.38882	0.24977	0.6185	FALSE	-0.40983	0.054572	0.19429	FALSE	-0.26634	0.32251	0.6282	FALSE
DCT	-1.5302	0.70609	1	FALSE	-2.3962	0.55481	1	FALSE	-2.6377	0.51562	1	FALSE	-2.5148	0.53535	1	FALSE
HHLA2	-2.5068	0.52928	1	FALSE	-0.73331	0.83775	1	FALSE	0.21009	0.92033	1	FALSE	2.0071	0.29446	1	FALSE
CCDC54	1	1	1	FALSE	1	1	1	FALSE	1	1	1	FALSE	1	1	1	FALSE
TMEM74	-1.1213	0.68642	1	FALSE	0.54252	0.8342	1	FALSE	2.3496	0.084351	0.26091	FALSE	-1.0635	0.53711	1	FALSE
ELFN2	-0.20529	0.901	1	FALSE	0.21174	0.87337	0.96336	FALSE	0.69156	0.53272	0.77635	FALSE	0.9081	0.32047	0.62655	FALSE
METTL18	0.43389	0.29442	0.92706	FALSE	-0.5204	0.27356	0.6403	FALSE	0.17916	0.66576	0.85854	FALSE	-0.052864	0.88782	0.95752	FALSE
SBNO1	-0.11886	0.58861	0.98225	FALSE	-0.31351	0.40495	0.74225	FALSE	-0.26159	0.34026	0.62226	FALSE	0.099048	0.74693	0.89542	FALSE
OR6N1	0.4312	0.89062	1	FALSE	-1.515	0.63766	1	FALSE	-1.7884	0.61923	1	FALSE	-2.6188	0.5177	1	FALSE
SCAF4	-0.31164	0.2415	0.89797	FALSE	0.12695	0.63321	0.86755	FALSE	0.12062	0.62005	0.83143	FALSE	0.30092	0.18904	0.49308	FALSE
NMT1	0.40627	0.19141	0.85194	FALSE	0.1434	0.72194	0.90723	FALSE	0.15116	0.52837	0.77306	FALSE	0.10249	0.63096	0.83689	FALSE
NEDD8	0.68808	0.05665	0.59221	FALSE	-0.39565	0.2722	0.63871	FALSE	0.12961	0.6286	0.83578	FALSE	0.50657	0.11033	0.38044	FALSE
GPR15	-2.4693	0.2887	1	FALSE	-1.8711	0.36564	1	FALSE	-0.23133	0.87616	0.95376	FALSE	-1.9424	0.25417	1	FALSE
C16orf72	-0.16588	0.67953	0.99034	FALSE	-0.76393	0.015751	0.17585	FALSE	-0.85268	0.00082434	0.0077444	FALSE	-1.0419	2.14e-06	0.00019357	DOWN
CACNA1G	1.2729	0.086753	0.69758	FALSE	3.7895	0.00040344	0.015028	UP	5.322	1.46e-33	1.75e-30	UP	2.8797	6.34e-06	0.00046275	UP
MAPK8IP2	-0.1252	0.84875	0.99913	FALSE	0.050554	0.94246	0.98327	FALSE	0.62159	0.31495	0.59738	FALSE	-0.43288	0.46346	0.73455	FALSE
KRTAP7-1	-2.5068	0.52928	1	FALSE	-3.3672	0.39816	1	FALSE	-3.6115	0.36479	1	FALSE	-3.4877	0.38145	1	FALSE
OLFM3	1.3062	0.48761	0.97505	FALSE	-1.9113	0.1852	0.54786	FALSE	-2.0773	0.068038	0.22661	FALSE	-1.8923	0.1945	0.49932	FALSE
LRRTM1	1	1	1	FALSE	1	1	1	FALSE	-0.026523	0.99481	1	FALSE	1.8979	0.63325	1	FALSE
MYOM3	-1.4782	0.57916	1	FALSE	1.4437	0.44854	0.76839	FALSE	-0.15564	0.92295	0.97394	FALSE	1.1935	0.56888	0.80011	FALSE
TMEM215	1.8407	0.64959	1	FALSE	1	1	1	FALSE	-0.026523	0.99481	1	FALSE	1	1	1	FALSE
SSTR2	0.20787	0.91029	1	FALSE	-2.1138	0.27337	1	FALSE	-0.23855	0.88674	1	FALSE	-3.968	0.1115	1	FALSE
DRD5	1.7918	0.3256	1	FALSE	-0.091362	0.97255	1	FALSE	0.83917	0.66921	1	FALSE	-0.38841	0.88762	1	FALSE
DES	-0.4692	0.19691	0.85762	FALSE	1.2065	0.085035	0.39319	FALSE	0.058449	0.84402	0.94047	FALSE	4.3558	1	1	FALSE
OR5M3	1	1	1	FALSE	1	1	1	FALSE	1	1	1	FALSE	1	1	1	FALSE
COL10A1	2.9158	0.24325	1	FALSE	1.9181	0.47424	1	FALSE	1.5	0.61193	1	FALSE	-1.8253	0.65465	1	FALSE
MTMR12	-0.16938	0.62619	0.98479	FALSE	0.73812	0.11351	0.4445	FALSE	0.85362	0.0094743	0.054202	FALSE	0.15505	0.59818	0.81789	FALSE
MON2	-0.17556	0.54749	0.97803	FALSE	-0.56248	0.053672	0.31817	FALSE	-0.60362	0.02201	0.10216	FALSE	-0.6334	0.0027905	0.04192	FALSE
NKRF	-0.066985	0.88631	0.99926	FALSE	0.45651	0.23948	0.60954	FALSE	0.49886	0.13004	0.34809	FALSE	0.88894	0.011317	0.10471	FALSE
PI4KA	-0.092978	0.72913	0.99481	FALSE	0.39352	0.3132	0.67414	FALSE	-0.034726	0.90434	0.96662	FALSE	-0.31828	0.058494	0.27341	FALSE
FAM172A	-0.097597	0.75537	0.99722	FALSE	0.20613	0.60294	0.85427	FALSE	0.049483	0.86561	0.94879	FALSE	0.58135	0.0042186	0.055312	FALSE
TRIM24	-0.56561	0.030554	0.44157	FALSE	0.047618	0.92551	0.97932	FALSE	-0.31129	0.20744	0.46753	FALSE	-0.23291	0.40005	0.6889	FALSE
TNFAIP8L2	0.73037	0.49074	0.9755	FALSE	1.8381	0.050433	0.30863	FALSE	2.3635	0.00078797	0.0074545	UP	1.5324	0.02201	0.15921	FALSE
KALRN	-0.11134	0.74049	0.9957	FALSE	1.0122	0.092681	0.40853	FALSE	0.39593	0.13109	0.34979	FALSE	0.48488	0.2911	0.5974	FALSE
TMEM87A	0.47604	0.12493	0.76288	FALSE	-0.25714	0.69824	0.89602	FALSE	-0.1743	0.45549	0.72084	FALSE	-0.12512	0.82775	0.93298	FALSE
AFF1	-0.2558	0.55086	0.97803	FALSE	-0.24558	0.42675	0.75538	FALSE	-0.353	0.16077	0.39877	FALSE	0.13665	0.70537	0.87386	FALSE
ASF1A	-0.060605	0.89323	0.99926	FALSE	0.042333	0.90706	0.97399	FALSE	0.20668	0.55183	0.78841	FALSE	-0.074631	0.79454	0.91878	FALSE
ELP6	-0.47895	0.50881	0.97656	FALSE	0.72409	0.22967	0.60043	FALSE	0.71048	0.25735	0.53105	FALSE	0.5218	0.39033	0.68328	FALSE
SETD6	0.28659	0.39869	0.96519	FALSE	0.043061	0.92938	0.97983	FALSE	0.068014	0.84132	0.93957	FALSE	0.35041	0.41521	0.70053	FALSE
ARL4C	-0.60902	0.37098	0.95454	FALSE	0.77475	0.27733	0.64351	FALSE	1.8936	0.00042245	0.0045105	UP	0.66824	0.21065	0.51561	FALSE
SUB1	0.46147	0.26129	0.91227	FALSE	-0.40846	0.39647	0.73553	FALSE	-0.14143	0.5655	0.79797	FALSE	0.19576	0.24601	0.55241	FALSE
SLC35E1	-0.047538	0.88941	0.99926	FALSE	-0.67201	0.17762	0.53921	FALSE	-1.0194	0.00067684	0.006593	DOWN	-0.87845	0.03807	0.21737	FALSE
PET117	-0.094855	0.73138	0.99547	FALSE	-0.51588	0.47177	0.7839	FALSE	-0.45602	0.17007	0.41346	FALSE	-0.078912	0.79848	0.92041	FALSE
C15orf62	1.2537	0.25811	1	FALSE	1.1259	0.36019	0.71124	FALSE	0.96038	0.37645	0.65445	FALSE	0.65728	0.49489	0.75476	FALSE
RREB1	-0.35119	0.40678	0.96568	FALSE	-0.011393	0.96802	0.99012	FALSE	-0.086589	0.75747	0.90368	FALSE	-0.39114	0.22998	0.5359	FALSE
ADAMTS3	0.35	0.37099	0.95454	FALSE	-0.20566	0.75207	0.91985	FALSE	-0.51215	0.23817	0.50816	FALSE	-0.019303	0.96526	0.98715	FALSE
NFKB1	0.25888	0.33517	0.94654	FALSE	0.49676	0.12568	0.46344	FALSE	0.32088	0.13911	0.36367	FALSE	0.3573	0.098594	0.35911	FALSE
TSPYL5	-0.079155	0.89123	0.99926	FALSE	1.2018	0.0088403	0.12685	FALSE	1.2355	0.016893	0.084008	FALSE	0.56019	0.35682	0.65635	FALSE
KBTBD6	0.68199	0.54574	0.97803	FALSE	1.5479	0.068043	0.35333	FALSE	1.9149	0.030701	0.13005	FALSE	0.85873	0.31583	0.62264	FALSE
SHISA9	-0.2636	0.87501	1	FALSE	0.71633	0.63981	0.87033	FALSE	2.9448	0.0006557	0.0064279	UP	0.56362	0.71263	0.87809	FALSE
FGFBP1	3.5312	0.060768	0.61346	FALSE	-1.9961	0.19158	0.55634	FALSE	0.0026324	0.99828	0.99914	FALSE	-1.7558	0.36862	0.66672	FALSE
BVES	0.63466	0.77666	1	FALSE	-1.2495	0.65952	1	FALSE	-1.1781	0.67121	1	FALSE	4.2396	1	1	FALSE
BLMH	0.22979	0.51798	0.97656	FALSE	-0.15441	0.67191	0.88524	FALSE	-0.36367	0.21674	0.48015	FALSE	-0.17138	0.59935	0.81834	FALSE
VPS29	0.57889	0.11423	0.74908	FALSE	-0.37589	0.23081	0.60134	FALSE	-0.055055	0.82498	0.93419	FALSE	0.17913	0.37576	0.67264	FALSE
SLC5A9	0.5669	0.32463	0.94393	FALSE	-1.3405	0.35267	0.70452	FALSE	-2.9224	3.37e-11	2.48e-09	DOWN	-1.972	0.1547	0.44665	FALSE
GLS	-0.096704	0.79488	0.99913	FALSE	0.9172	0.15106	0.50388	FALSE	0.53459	0.083803	0.25974	FALSE	1.297	0.048982	0.2467	FALSE
EPOP	0.1869	0.93892	1	FALSE	1.3389	0.38437	1	FALSE	1.4713	0.3743	0.65293	FALSE	1.2075	0.5624	1	FALSE
ANAPC5	-0.094779	0.75347	0.99722	FALSE	-0.36386	0.16773	0.52632	FALSE	-0.6699	0.01193	0.064724	FALSE	-0.63787	0.022671	0.16164	FALSE
CARM1	0.27333	0.40962	0.96568	FALSE	0.51134	0.14588	0.49673	FALSE	0.62467	0.028622	0.12371	FALSE	0.13593	0.65509	0.84889	FALSE
C2orf88	-1.7552	0.66373	1	FALSE	0.043399	0.98836	1	FALSE	-1.8955	0.63491	1	FALSE	-1.7652	0.66203	1	FALSE
DUOX1	-1.7475	0.27063	1	FALSE	-1.2804	0.40637	0.74327	FALSE	0.1782	0.87104	0.95147	FALSE	-0.36479	0.79467	0.91878	FALSE
SLC2A2	1	1	1	FALSE	1	1	1	FALSE	1	1	1	FALSE	1	1	1	FALSE
AMN	0.11933	0.97667	1	FALSE	2.0164	0.35968	1	FALSE	0.91338	0.78472	1	FALSE	0.12278	0.9757	1	FALSE
USP15	0.12023	0.71481	0.99344	FALSE	-0.45578	0.21381	0.58327	FALSE	-0.44967	0.098721	0.29115	FALSE	-0.0011919	0.99551	0.9982	FALSE
KIF13A	0.13702	0.66092	0.98777	FALSE	0.69936	0.041921	0.28401	FALSE	0.57953	0.007457	0.045134	FALSE	0.63972	0.0052241	0.063471	FALSE
ANKRD55	0.80192	0.82349	1	FALSE	1.4048	0.50523	1	FALSE	-0.76057	0.84519	1	FALSE	4.7592	1	1	FALSE
STEAP4	0.58671	0.16119	0.81161	FALSE	0.21525	0.60976	0.85697	FALSE	0.68785	0.01335	0.070387	FALSE	0.67297	0.025066	0.17127	FALSE
CMTR2	0.26283	0.60508	0.98225	FALSE	0.023671	0.94057	0.98327	FALSE	0.2167	0.4998	0.7524	FALSE	-0.036843	0.88439	0.95601	FALSE
SLC35D3	-1.3821	0.13799	0.78355	FALSE	-2.5113	0.029826	0.24153	FALSE	-1.426	0.044622	0.16898	FALSE	-2.2035	0.15394	0.44526	FALSE
DNAJC1	-0.091853	0.7335	0.99557	FALSE	-0.69674	0.16626	0.52409	FALSE	-0.73631	0.001193	0.01048	FALSE	-0.34375	0.30126	0.60702	FALSE
UTP11	0.42449	0.23167	0.8905	FALSE	-0.36646	0.28401	0.64872	FALSE	-0.18716	0.46806	0.73078	FALSE	0.11537	0.56529	0.79821	FALSE
FBXO46	-0.24122	0.58406	0.98174	FALSE	0.56706	0.11573	0.44754	FALSE	0.51699	0.18988	0.44225	FALSE	-0.098592	0.79189	0.91755	FALSE
RNF181	0.39641	0.2987	0.92836	FALSE	-0.059207	0.86901	0.96199	FALSE	-0.37066	0.18529	0.4355	FALSE	-0.59341	0.032882	0.19948	FALSE
HCFC1R1	0.23256	0.55624	0.97803	FALSE	0.88217	0.18019	0.54177	FALSE	0.26422	0.43977	0.70796	FALSE	-0.21554	0.68679	0.86644	FALSE
SLC10A7	0.16622	0.70288	0.99301	FALSE	-1.1969	0.041993	0.28416	FALSE	-1.1968	0.00046919	0.0049248	DOWN	-0.62859	0.19194	0.49678	FALSE
CYB5D2	-0.051361	0.88028	0.99926	FALSE	-0.15269	0.75097	0.91935	FALSE	-0.23619	0.4832	0.74094	FALSE	-0.54572	0.05276	0.25796	FALSE
TRAM1	-0.020641	0.93227	0.99926	FALSE	-1.4188	0.016053	0.17776	FALSE	-1.4556	1.97e-08	8.04e-07	DOWN	-1.3485	0.021021	0.15498	FALSE
TSGA10	0.1141	0.85311	0.99913	FALSE	0.40186	0.50103	0.80137	FALSE	0.56558	0.27992	0.55795	FALSE	0.81296	0.15546	0.44727	FALSE
FZD10	-1.0886	0.37194	0.95491	FALSE	-0.42604	0.66187	0.88031	FALSE	-0.098655	0.91914	0.97237	FALSE	-2.3132	0.050922	0.25238	FALSE
GPR171	-0.015337	0.98682	0.99926	FALSE	0.41867	0.70655	0.9005	FALSE	0.61007	0.38107	0.65828	FALSE	0.31849	0.64195	0.84207	FALSE
ZFP69	0.22913	0.54968	0.97803	FALSE	0.31191	0.43784	0.7621	FALSE	0.36489	0.31037	0.59297	FALSE	0.39865	0.24421	0.55071	FALSE
MRM1	-0.083773	0.85714	0.99913	FALSE	0.258	0.49567	0.79818	FALSE	-0.0016733	0.99654	0.99839	FALSE	-0.18519	0.567	0.79917	FALSE
C1orf194	1.2032	0.34673	1	FALSE	1.5508	0.21042	0.57952	FALSE	2.3523	0.017699	0.086818	FALSE	-0.14688	0.92826	1	FALSE
MARF1	0.029391	0.91648	0.99926	FALSE	-0.018356	0.95114	0.98546	FALSE	-0.23576	0.2938	0.57466	FALSE	-0.14107	0.52608	0.77393	FALSE
MAD2L1BP	-0.82789	0.25961	0.91048	FALSE	0.53961	0.33456	0.6918	FALSE	0.63029	0.27933	0.5573	FALSE	0.28049	0.57719	0.80541	FALSE
MLX	0.13785	0.6676	0.98802	FALSE	-0.4401	0.25617	0.6259	FALSE	-0.89164	0.000573	0.0057874	FALSE	-0.451	0.21023	0.51538	FALSE
OR8K1	1	1	1	FALSE	1	1	1	FALSE	1	1	1	FALSE	1	1	1	FALSE
TCF12	-0.19122	0.45042	0.97213	FALSE	0.074617	0.78834	0.93206	FALSE	0.13645	0.53862	0.7805	FALSE	0.06579	0.78041	0.91228	FALSE
ARNTL	0.43431	0.40275	0.96519	FALSE	0.74216	0.11491	0.44633	FALSE	0.16786	0.70668	0.87843	FALSE	-0.040708	0.94604	0.98016	FALSE
RIMS3	0.35274	0.67751	0.98969	FALSE	0.47718	0.49185	0.79623	FALSE	0.1655	0.79674	0.92086	FALSE	-0.31542	0.72047	0.88332	FALSE
TMED3	0.059995	0.86821	0.99913	FALSE	-0.75892	0.1827	0.54487	FALSE	-1.4245	4.26e-05	0.00065884	DOWN	-1.0377	0.042278	0.22974	FALSE
SFRP4	-3.087	0.00028588	0.02397	DOWN	0.15185	0.89652	0.97064	FALSE	-1.5544	0.085425	0.26321	FALSE	1.8739	1	1	FALSE
TMEM60	0.59436	0.23038	0.88895	FALSE	0.017213	0.9704	0.99052	FALSE	-0.12599	0.81357	0.92922	FALSE	-0.59845	0.17512	0.47449	FALSE
TMEM37	-3.1124	0.3542	1	FALSE	1.7878	0.18242	0.54451	FALSE	2.0912	0.084298	0.26086	FALSE	-0.20979	0.9128	1	FALSE
FLRT3	-2.2924	0.016434	0.3309	FALSE	0.30523	0.77424	0.92922	FALSE	0.05793	0.93667	0.97854	FALSE	-0.25617	0.82593	0.9322	FALSE
LIPT1	0.041819	0.93556	0.99926	FALSE	-0.41762	0.56216	0.83511	FALSE	-0.0010378	0.99785	0.99903	FALSE	-0.15181	0.71493	0.87975	FALSE
NDUFS7	-0.59271	0.046398	0.54224	FALSE	-0.34594	0.46339	0.77854	FALSE	-0.87935	0.022846	0.10519	FALSE	-0.72096	0.008828	0.089303	FALSE
CEP85	0.66182	0.25244	0.90469	FALSE	0.15779	0.78403	0.93112	FALSE	0.5055	0.16628	0.40718	FALSE	0.050679	0.90252	0.96265	FALSE
AKAP8	0.10562	0.67078	0.98875	FALSE	0.085196	0.79714	0.93604	FALSE	0.10328	0.62505	0.83382	FALSE	0.24351	0.3021	0.60811	FALSE
FYCO1	-0.50655	0.13795	0.78355	FALSE	-0.065555	0.83381	0.94927	FALSE	-0.21142	0.3453	0.62717	FALSE	-0.016134	0.95702	0.98405	FALSE
EPOR	-0.88405	0.79839	1	FALSE	0.36074	0.85623	1	FALSE	0.93446	0.66025	1	FALSE	0.82883	0.69472	1	FALSE
GCNT4	0.18079	0.89228	0.99926	FALSE	1.121	0.33421	0.69122	FALSE	0.4434	0.69301	0.87226	FALSE	0.23153	0.85078	0.94163	FALSE
ZNF740	-0.27409	0.31748	0.94065	FALSE	-0.20013	0.50997	0.80736	FALSE	-0.22821	0.35764	0.63825	FALSE	-0.32177	0.35322	0.6534	FALSE
EFNA4	-0.011737	0.98229	0.99926	FALSE	1.0197	0.091645	0.40655	FALSE	0.62314	0.14153	0.36733	FALSE	-0.33649	0.50602	0.76235	FALSE
ZCCHC12	1	1	1	FALSE	2.0126	0.61312	1	FALSE	2.8667	0.30945	1	FALSE	2.3563	0.55166	1	FALSE
PDXK	0.60122	0.06297	0.62223	FALSE	0.19104	0.83815	0.95164	FALSE	0.031274	0.90842	0.96854	FALSE	0.58288	0.54039	0.78309	FALSE
SOCS4	0.21394	0.55999	0.97803	FALSE	0.40634	0.37767	0.72223	FALSE	0.79658	0.01311	0.069407	FALSE	0.37627	0.12252	0.40055	FALSE
IKZF2	-0.24254	0.54191	0.97803	FALSE	-1.5162	0.23051	0.60117	FALSE	-1.5451	1.42e-06	3.5e-05	DOWN	-1.8555	0.0026338	0.040139	DOWN
IMPG1	1	1	1	FALSE	1	1	1	FALSE	1	1	1	FALSE	1	1	1	FALSE
CDKL1	-0.35754	0.75698	0.99722	FALSE	-0.13317	0.9151	0.97653	FALSE	-0.43074	0.6576	0.85352	FALSE	0.36561	0.78116	0.91262	FALSE
SPSB4	0.64436	0.63547	1	FALSE	2.4504	0.12231	0.45808	FALSE	0.51518	0.68726	0.86949	FALSE	1.555	0.17733	0.47788	FALSE
TEX47	1	1	1	FALSE	1	1	1	FALSE	1	1	1	FALSE	1	1	1	FALSE
WDR18	-0.12024	0.69871	0.99265	FALSE	0.13178	0.69887	0.89648	FALSE	0.14014	0.6712	0.86137	FALSE	-0.28663	0.22956	0.53531	FALSE
CLEC14A	0.78538	0.023923	0.39623	FALSE	2.5236	0.00439	0.082972	FALSE	0.80305	0.004997	0.033243	FALSE	1.2231	0.058305	0.27303	FALSE
MBD5	-0.062964	0.84988	0.99913	FALSE	0.27046	0.46436	0.77879	FALSE	0.51114	0.090546	0.27396	FALSE	0.36664	0.26627	0.57319	FALSE
HIST1H2BA	1	1	1	FALSE	1	1	1	FALSE	1	1	1	FALSE	1	1	1	FALSE
IPPK	-0.25933	0.57905	0.98174	FALSE	-0.049332	0.9165	0.9772	FALSE	0.14001	0.74011	0.89625	FALSE	0.12487	0.74145	0.89327	FALSE
SAT2	0.30361	0.6432	0.98534	FALSE	1.5807	0.018944	0.19376	FALSE	1.2685	0.020799	0.098161	FALSE	1.2563	0.046356	0.23998	FALSE
CDSN	-21.624	1	1	FALSE	-6.5245	1	1	FALSE	-4.8412	1	1	FALSE	-8.497	1	1	FALSE
NGEF	0.16604	0.79782	0.99913	FALSE	0.0053829	0.99602	0.99824	FALSE	0.34424	0.26014	0.53455	FALSE	0.61368	0.55144	0.78901	FALSE
SLCO2B1	-0.64268	0.12036	0.75801	FALSE	0.36506	0.59493	0.85037	FALSE	-0.28193	0.36529	0.64496	FALSE	-1.2624	0.0088121	0.089186	FALSE
HRK	1	1	1	FALSE	1	1	1	FALSE	1	1	1	FALSE	1	1	1	FALSE
SMC1A	-0.34551	0.28942	0.925	FALSE	-0.42255	0.37917	0.72305	FALSE	-0.31658	0.25739	0.53109	FALSE	0.19367	0.53979	0.78286	FALSE
ALKBH8	0.32073	0.50822	0.97656	FALSE	0.32799	0.52518	0.81529	FALSE	0.27229	0.50158	0.75392	FALSE	0.6638	0.13499	0.41823	FALSE
GEM	0.21604	0.57916	0.98174	FALSE	0.045003	0.92937	0.97983	FALSE	0.56473	0.091234	0.27521	FALSE	1.667	0.092525	0.34784	FALSE
DUSP18	0.62589	0.61527	1	FALSE	2.4555	0.031796	0.24908	FALSE	1.4244	0.17351	0.41806	FALSE	0.2467	0.8292	0.93351	FALSE
TMEM203	-0.078332	0.88033	0.99926	FALSE	0.20887	0.7658	0.92548	FALSE	-0.22768	0.66835	0.85975	FALSE	-0.71143	0.1296	0.4115	FALSE
CUEDC1	0.24918	0.40273	0.96519	FALSE	-0.4908	0.19456	0.55941	FALSE	-0.55903	0.12193	0.33415	FALSE	-0.15658	0.81357	0.92657	FALSE
PLPPR2	0.16049	0.95956	1	FALSE	1.1988	0.65064	1	FALSE	1.8164	0.36481	1	FALSE	0.45529	0.83411	1	FALSE
SHPRH	-0.12662	0.69173	0.99265	FALSE	-0.24756	0.45566	0.77189	FALSE	-0.28785	0.23651	0.50622	FALSE	0.012979	0.95894	0.98473	FALSE
CARMIL3	-0.18721	0.891	1	FALSE	2.2823	0.052642	0.31535	FALSE	1.8909	0.051624	0.18684	FALSE	1.5404	0.11174	0.38304	FALSE
ADORA3	1.205	0.085253	0.69252	FALSE	0.50455	0.53613	0.82062	FALSE	0.74835	0.19815	0.45373	FALSE	0.30373	0.64064	0.8415	FALSE
OR51G1	1	1	1	FALSE	1	1	1	FALSE	1	1	1	FALSE	1	1	1	FALSE
ADRA2C	0.62756	0.78637	1	FALSE	4.3629	0.015953	0.17725	FALSE	3.5578	0.015774	0.079749	FALSE	1.8741	0.32804	1	FALSE
S1PR1	0.32727	0.35419	0.95146	FALSE	2.2005	1	1	FALSE	-0.71385	0.033767	0.13844	FALSE	0.44385	0.49022	0.75242	FALSE
NR2C2	-0.18318	0.64584	0.98593	FALSE	0.1407	0.70701	0.90072	FALSE	-0.032753	0.90744	0.968	FALSE	0.04758	0.84004	0.93788	FALSE
BLOC1S4	-0.25066	0.57613	0.98038	FALSE	0.45544	0.32724	0.68596	FALSE	0.19924	0.60207	0.82102	FALSE	-0.41735	0.27431	0.58075	FALSE
SLC39A6	-0.34756	0.33025	0.94507	FALSE	-0.70677	0.19015	0.55501	FALSE	-0.19639	0.49865	0.7514	FALSE	-0.12576	0.74871	0.89614	FALSE
UPF3A	0.32092	0.30327	0.93113	FALSE	0.69466	0.079176	0.38173	FALSE	0.99191	0.00078798	0.0074545	FALSE	1.1173	0.023902	0.16623	FALSE
GFOD2	-0.09218	0.81336	0.99913	FALSE	1.404	0.066747	0.34998	FALSE	0.15547	0.66687	0.85878	FALSE	0.098275	0.8268	0.93255	FALSE
GPR82	0.56462	0.52218	0.97656	FALSE	1.2831	0.36531	0.71481	FALSE	0.94822	0.21926	0.48311	FALSE	1.5113	0.192	0.49678	FALSE
OR6K2	1	1	1	FALSE	1	1	1	FALSE	1	1	1	FALSE	1	1	1	FALSE
RNF112	-0.34084	0.35599	0.95146	FALSE	-0.14818	0.81372	0.94142	FALSE	-0.29216	0.39712	0.67244	FALSE	-0.38153	0.36239	0.66116	FALSE
DCTPP1	0.44433	0.47717	0.97448	FALSE	0.52353	0.4129	0.74771	FALSE	0.70975	0.21544	0.47858	FALSE	0.22544	0.73701	0.89157	FALSE
DHRS1	-0.0084317	0.97241	0.99926	FALSE	-0.45076	0.21429	0.58384	FALSE	-0.70372	0.0067036	0.041622	FALSE	-0.80323	0.0034166	0.048127	FALSE
HELT	1	1	1	FALSE	1	1	1	FALSE	1	1	1	FALSE	1	1	1	FALSE
CNTN5	-0.044791	0.96885	1	FALSE	1.2351	0.46232	0.77766	FALSE	1.7692	0.033888	0.13885	FALSE	1.9341	0.0049804	0.061541	FALSE
LMBRD1	0.23469	0.44866	0.97213	FALSE	0.02428	0.93744	0.9822	FALSE	-0.20893	0.40602	0.68033	FALSE	-0.18965	0.35492	0.655	FALSE
TRIQK	-0.61081	0.43059	0.96883	FALSE	0.45356	0.54208	0.82399	FALSE	0.78534	0.24944	0.52194	FALSE	0.44743	0.51757	0.76932	FALSE
CHST1	-1.434	0.11277	0.74908	FALSE	1.1373	0.24526	0.61533	FALSE	-0.24556	0.66517	0.85845	FALSE	-0.73215	0.28006	0.58623	FALSE
DUSP7	-0.63792	0.092853	0.71127	FALSE	0.78436	0.1932	0.55813	FALSE	0.17986	0.56984	0.80095	FALSE	-0.085469	0.85531	0.94348	FALSE
TEPP	0.11933	0.97667	1	FALSE	1.8473	0.49378	1	FALSE	2.9217	0.16811	1	FALSE	-0.8635	0.83241	1	FALSE
ODF3L2	1	1	1	FALSE	1	1	1	FALSE	1	1	1	FALSE	1	1	1	FALSE
TSACC	1.2433	0.16598	0.82015	FALSE	0.44902	0.63633	0.86906	FALSE	-0.15094	0.86946	0.95068	FALSE	-0.42758	0.62579	0.83346	FALSE
ELL2	0.45685	0.29446	0.92706	FALSE	-1.472	0.10118	0.42492	FALSE	-1.5844	0.00037258	0.0040629	DOWN	-2.2249	9.59e-08	1.64e-05	DOWN
MIS18A	0.73975	0.67834	1	FALSE	2.3441	0.23952	0.60954	FALSE	3.8531	0.00016287	0.0020502	UP	2.3828	0.046721	0.24118	FALSE
MEPCE	-0.42915	0.22041	0.87978	FALSE	0.30616	0.34611	0.70043	FALSE	0.28798	0.35238	0.63284	FALSE	-0.44393	0.034597	0.20531	FALSE
MYH8	-0.84245	0.83643	1	FALSE	-1.7116	0.67487	1	FALSE	-1.9501	0.63272	1	FALSE	-0.8635	0.83241	1	FALSE
PLPPR3	-0.22717	0.81501	0.99913	FALSE	2.0806	0.020821	0.20315	FALSE	1.3849	0.042652	0.16349	FALSE	0.27866	0.69761	0.87045	FALSE
STRIP2	2.2375	0.0041291	0.15113	FALSE	0.39204	0.61216	0.85798	FALSE	0.37018	0.54758	0.78593	FALSE	-0.40559	0.5607	0.79537	FALSE
ADGRF5	-0.042111	0.93137	0.99926	FALSE	0.44411	1	1	FALSE	-1.7442	5.67e-10	3.33e-08	DOWN	-0.62278	0.27379	0.58023	FALSE
ZBTB5	-0.2919	0.44364	0.9701	FALSE	0.5745	0.23083	0.60134	FALSE	0.99163	0.0012528	0.010914	FALSE	0.48883	0.21428	0.51881	FALSE
NIPA1	0.76798	0.52436	0.97656	FALSE	0.70504	0.48117	0.78954	FALSE	1.2652	0.19393	0.44833	FALSE	0.65745	0.55913	0.79438	FALSE
MCOLN2	0.36235	0.23855	0.89465	FALSE	-1.5712	0.20925	0.57803	FALSE	-0.7755	0.006128	0.038942	FALSE	-1.0803	0.28642	0.59245	FALSE
CCDC9	0.029314	0.91143	0.99926	FALSE	0.14418	0.64524	0.87191	FALSE	0.20475	0.47922	0.73883	FALSE	0.45492	0.062969	0.28382	FALSE
CCDC18	0.046461	0.89414	0.99926	FALSE	0.47565	0.34942	0.70229	FALSE	1.0924	0.0007059	0.0068212	UP	1.1553	0.0028476	0.042595	UP
TNF	0.95732	0.45004	1	FALSE	2.7981	0.010853	0.14296	FALSE	4.0199	1.12e-07	3.75e-06	UP	1.2883	0.20609	0.51196	FALSE
RLF	-0.03556	0.91763	0.99926	FALSE	-0.15392	0.65259	0.87587	FALSE	0.062553	0.81725	0.93073	FALSE	0.2305	0.3108	0.61796	FALSE
TMEM204	0.51905	0.28416	0.92062	FALSE	1.955	1	1	FALSE	0.22587	0.67997	0.866	FALSE	0.21478	0.69832	0.87098	FALSE
XIRP2	0.10846	0.94017	0.99926	FALSE	0.27089	0.89229	0.96924	FALSE	2.8238	0.11592	0.3234	FALSE	-2.8332	0.14554	0.43256	FALSE
KLRG1	0.36956	0.71163	0.99344	FALSE	-0.034902	0.96566	0.9897	FALSE	0.072772	0.93952	0.97936	FALSE	0.0065075	0.99342	0.99769	FALSE
C1orf146	1	1	1	FALSE	1	1	1	FALSE	0.88023	0.82739	1	FALSE	1.5799	0.69247	1	FALSE
TIGD2	0.14251	0.70833	0.99344	FALSE	-0.39507	0.48516	0.79269	FALSE	-0.10386	0.7647	0.90752	FALSE	-0.47916	0.12846	0.40965	FALSE
NPHP4	0.53547	0.61726	0.98442	FALSE	1.4878	0.035031	0.26081	FALSE	2.3631	0.0016998	0.014042	UP	1.3313	0.058941	0.27455	FALSE
RAB18	-0.69509	0.053	0.57445	FALSE	-3.2068	5.82e-08	1.19e-05	DOWN	-3.3651	9.89e-24	3.67e-21	DOWN	-1.9671	0.00020867	0.0066595	DOWN
BIRC6	-0.16346	0.56438	0.97839	FALSE	-0.0078024	0.97692	0.99208	FALSE	-0.16908	0.42782	0.6987	FALSE	-0.21359	0.21909	0.5241	FALSE
CREB3L1	-0.023971	0.9529	0.99926	FALSE	-1.4107	0.039183	0.27445	FALSE	-1.6696	3.34e-12	2.93e-10	DOWN	-0.92015	0.0034721	0.048649	FALSE
NPR2	-0.17443	0.64405	0.98534	FALSE	1.3978	0.053997	0.31842	FALSE	0.66018	0.046512	0.17391	FALSE	1.0737	0.015437	0.12761	FALSE
MAP3K12	-0.17845	0.69358	0.99265	FALSE	1.5532	0.038173	0.27206	FALSE	0.89456	0.016501	0.082448	FALSE	0.97663	0.13981	0.42576	FALSE
LPCAT1	0.11971	0.75428	0.99722	FALSE	1.695	0.014227	0.16601	FALSE	0.92749	0.0047806	0.032189	FALSE	0.5589	0.33565	0.63923	FALSE
ARF6	-0.20285	0.57003	0.98002	FALSE	-0.015988	0.96024	0.98797	FALSE	-0.14073	0.68228	0.8671	FALSE	-0.51889	0.13656	0.42087	FALSE
NDN	-0.94297	0.21319	0.87534	FALSE	1.312	0.16336	0.51968	FALSE	0.61142	0.317	0.59906	FALSE	0.83066	0.34859	0.65067	FALSE
APCDD1L	-2.8251	0.47664	1	FALSE	-3.6854	0.35324	1	FALSE	-3.9318	0.29459	1	FALSE	-3.8059	0.33767	1	FALSE
PLXND1	-0.085755	0.8416	0.99913	FALSE	1.9057	1	1	FALSE	0.43378	0.1772	0.42367	FALSE	0.37486	0.57898	0.80636	FALSE
SIGLEC15	1.8746	0.64331	1	FALSE	0.25625	0.94985	1	FALSE	-0.026523	0.99481	1	FALSE	0.098284	0.98078	1	FALSE
RMND5B	0.24331	0.46026	0.97344	FALSE	0.17686	0.6433	0.87097	FALSE	0.051886	0.85899	0.9468	FALSE	-0.34743	0.16581	0.46078	FALSE
DRC3	1.4946	0.68856	1	FALSE	1.1754	0.76461	1	FALSE	1.221	0.65573	1	FALSE	1.829	0.48625	1	FALSE
TAX1BP1	-0.067259	0.78962	0.99913	FALSE	-1.4286	0.010724	0.1416	FALSE	-1.4155	3.38e-07	9.98e-06	DOWN	-0.52396	0.25619	0.56276	FALSE
PPP1R3A	1	1	1	FALSE	1	1	1	FALSE	1	1	1	FALSE	1	1	1	FALSE
UBXN2A	0.12092	0.6599	0.98777	FALSE	-0.17605	0.78057	0.93047	FALSE	-0.11244	0.794	0.91992	FALSE	0.022065	0.94566	0.98005	FALSE
RIPOR1	-0.027083	0.9503	0.99926	FALSE	1.7441	0.026517	0.22752	FALSE	0.56985	0.026147	0.11607	FALSE	0.68991	0.20804	0.51377	FALSE
SLC30A7	-0.26551	0.34784	0.94998	FALSE	-0.51008	0.38741	0.72912	FALSE	-0.72002	0.011136	0.061521	FALSE	-0.92972	0.01225	0.11053	FALSE
IGSF1	0.02164	0.99464	1	FALSE	1.4553	0.53618	1	FALSE	1.0107	0.64457	1	FALSE	2.6522	0.33648	1	FALSE
CD1D	0.20326	0.72814	0.99444	FALSE	2.3348	1	1	FALSE	0.42917	0.42007	0.69258	FALSE	0.36273	0.65348	0.84822	FALSE
SLTM	0.028034	0.90702	0.99926	FALSE	-0.43724	0.31854	0.6781	FALSE	-0.26067	0.24407	0.51492	FALSE	0.065582	0.80369	0.92252	FALSE
IWS1	0.092571	0.71516	0.99344	FALSE	-0.15511	0.65288	0.8761	FALSE	0.090458	0.72135	0.88639	FALSE	0.47688	0.019866	0.14968	FALSE
CEBPG	-0.29819	0.49057	0.9755	FALSE	-0.63871	0.11668	0.44943	FALSE	-0.75665	0.01485	0.076061	FALSE	-0.79522	0.0275	0.18018	FALSE
DHRS3	0.36338	0.14705	0.79408	FALSE	1.2068	0.03288	0.2533	FALSE	0.55518	0.01972	0.094364	FALSE	0.80818	4.84e-05	0.0023326	FALSE
P3H1	0.046954	0.91049	0.99926	FALSE	0.85344	0.24393	0.614	FALSE	0.055972	0.88504	0.95848	FALSE	0.47484	0.48701	0.75017	FALSE
TMX4	-0.079465	0.78266	0.99913	FALSE	0.074003	0.77574	0.92985	FALSE	-0.0077875	0.97732	0.99205	FALSE	0.2818	0.23716	0.54345	FALSE
NPLOC4	0.24509	0.34349	0.94876	FALSE	0.05991	0.8429	0.95328	FALSE	-0.10083	0.6777	0.86453	FALSE	-0.20975	0.33139	0.63533	FALSE
KLF2	0.33174	0.51375	0.97656	FALSE	1.8785	1	1	FALSE	-0.44802	0.32854	0.61053	FALSE	0.19789	0.82321	0.93121	FALSE
CXCL14	0.97049	1.45e-05	0.0025986	FALSE	0.1575	0.91659	0.97725	FALSE	1.1262	9.32e-06	0.00017992	UP	-1.1486	0.0051459	0.062883	FALSE
GJC1	-0.098204	0.87055	0.99913	FALSE	1.0236	0.24889	0.61806	FALSE	-0.065268	0.87952	0.95524	FALSE	0.80282	0.34661	0.64917	FALSE
SLC25A2	1.4938	0.69717	1	FALSE	2.2423	0.41463	1	FALSE	1.2299	0.73478	1	FALSE	1.6465	0.44125	1	FALSE
BANF2	0.11933	0.97667	1	FALSE	-0.77378	0.84947	1	FALSE	0.49266	0.87695	1	FALSE	-0.8635	0.83241	1	FALSE
ZNF70	-0.068137	0.8819	0.99926	FALSE	0.098553	0.79622	0.93544	FALSE	0.48035	0.26679	0.54273	FALSE	-0.049409	0.88867	0.9579	FALSE
CTSV	0.10676	0.75631	0.99722	FALSE	0.11766	0.81502	0.942	FALSE	-0.24344	0.47369	0.73468	FALSE	0.85555	0.18812	0.49159	FALSE
B3GNTL1	-0.28862	0.62178	0.98463	FALSE	0.2514	0.59041	0.84772	FALSE	0.41987	0.33486	0.61658	FALSE	0.50687	0.29058	0.59721	FALSE
TAGAP	-0.25158	0.65836	0.98777	FALSE	0.044539	0.95186	0.98559	FALSE	0.85878	0.089398	0.27138	FALSE	-0.13965	0.76936	0.90734	FALSE
COPZ1	-0.021244	0.93862	0.99926	FALSE	-0.83228	0.0021979	0.05131	FALSE	-0.80101	0.00061378	0.0060956	FALSE	-0.70603	0.010172	0.097773	FALSE
POLR3GL	0.64087	0.027434	0.42133	FALSE	0.13446	0.61956	0.86015	FALSE	0.19376	0.58455	0.81109	FALSE	1.1216	0.0016232	0.02871	UP
ELSPBP1	1	1	1	FALSE	1	1	1	FALSE	1	1	1	FALSE	1	1	1	FALSE
RAD54L2	-0.010401	0.97644	0.99926	FALSE	0.5638	0.1459	0.49673	FALSE	0.65784	0.024928	0.11217	FALSE	0.53355	0.07191	0.30268	FALSE
PIWIL1	1	1	1	FALSE	2.6833	0.48145	1	FALSE	2.1914	0.51781	1	FALSE	1	1	1	FALSE
GABRR1	2.2232	0.58008	1	FALSE	1	1	1	FALSE	2.1727	0.58328	1	FALSE	2.2184	0.57568	1	FALSE
ICAM3	0.11189	0.81127	0.99913	FALSE	0.76517	0.28649	0.65142	FALSE	-0.35219	0.48205	0.74029	FALSE	-0.26269	0.68267	0.86386	FALSE
TNK1	0.2204	0.61863	0.98463	FALSE	-0.25769	0.7624	0.9246	FALSE	0.075787	0.81421	0.92931	FALSE	-0.55564	0.47742	0.74395	FALSE
SFSWAP	-0.098131	0.68817	0.99213	FALSE	0.22312	0.41296	0.74775	FALSE	0.050421	0.83188	0.93608	FALSE	0.29574	0.11482	0.38817	FALSE
DENND3	-0.45082	0.21303	0.87518	FALSE	-0.65491	0.11994	0.45408	FALSE	-1.2716	6.86e-06	0.00013815	DOWN	-1.3347	9.36e-05	0.0036877	DOWN
LRRC6	0.25899	0.82782	0.99913	FALSE	1.1821	0.41969	0.75182	FALSE	2.6571	5.38e-05	0.00080716	UP	1.5373	0.17595	0.4755	FALSE
ZNF7	-0.32239	0.40747	0.96568	FALSE	-0.30763	0.44519	0.76653	FALSE	-0.25617	0.44593	0.71288	FALSE	-0.15263	0.69433	0.86873	FALSE
OR56B4	1	1	1	FALSE	1	1	1	FALSE	1	1	1	FALSE	1	1	1	FALSE
FPGS	-0.25609	0.507	0.97656	FALSE	-0.6946	0.028903	0.23746	FALSE	-1.1137	0.0044812	0.030654	DOWN	-1.1032	0.033536	0.20166	FALSE
B4GALT2	0.14553	0.71775	0.99344	FALSE	0.66641	0.26529	0.63316	FALSE	0.3974	0.35783	0.63833	FALSE	-0.27444	0.61777	0.82943	FALSE
DEPDC1B	-1.807	0.46559	1	FALSE	0.7476	0.69824	0.89602	FALSE	2.7489	0.003808	0.02693	UP	0.93265	0.41343	0.69961	FALSE
CDKL3	1	1	1	FALSE	1.88	0.63731	1	FALSE	1.4545	0.71578	1	FALSE	0.098284	0.98078	1	FALSE
GET1	0.46114	0.2886	0.92414	FALSE	0.098923	0.79033	0.93262	FALSE	0.1785	0.5694	0.80057	FALSE	-0.08994	0.78148	0.91282	FALSE
UPK2	-4.9411	0.0015387	0.080033	FALSE	-3.8243	0.00092045	0.027364	DOWN	-2.6929	0.0043583	0.02992	DOWN	-1.4708	0.23326	0.53932	FALSE
TNKS1BP1	-0.28664	0.30941	0.93359	FALSE	0.9369	0.00091058	0.027227	FALSE	0.96456	2.83e-05	0.0004668	FALSE	0.83618	0.015535	0.12818	FALSE
CCDC38	-0.84245	0.83643	1	FALSE	-0.21286	0.95816	1	FALSE	-0.092415	0.98059	1	FALSE	-0.8635	0.83241	1	FALSE
RGS8	1	1	1	FALSE	0.188	0.96322	1	FALSE	1	1	1	FALSE	1.9471	0.62426	1	FALSE
TMEM246	0.24254	0.6745	0.98893	FALSE	0.68833	0.3877	0.72925	FALSE	-0.71096	0.24174	0.5125	FALSE	-0.43672	0.53534	0.77996	FALSE
CLDN17	1	1	1	FALSE	2.5423	0.52067	1	FALSE	1.8921	0.6338	1	FALSE	1	1	1	FALSE
FAM171A1	0.052859	0.90481	0.99926	FALSE	1.9269	0.020422	0.20075	FALSE	1.2749	0.00060019	0.0060011	UP	0.72988	0.35577	0.65562	FALSE
STX8	0.60645	0.14275	0.78905	FALSE	-0.23469	0.59376	0.84984	FALSE	-0.13141	0.67815	0.86477	FALSE	0.13317	0.7084	0.87551	FALSE
HOXB6	-0.23811	0.82712	0.99913	FALSE	3.0071	0.016368	0.17938	FALSE	0.12335	0.89621	0.96385	FALSE	1.4034	0.27572	0.58168	FALSE
GZF1	-0.39531	0.23861	0.89465	FALSE	-0.096406	0.78931	0.93232	FALSE	-0.17478	0.51666	0.76511	FALSE	-0.26208	0.48315	0.74818	FALSE
NEK11	1.0858	0.17051	0.82523	FALSE	0.74085	0.32791	0.68657	FALSE	0.88843	0.22257	0.4875	FALSE	0.35284	0.6268	0.83421	FALSE
TEX37	1	1	1	FALSE	1	1	1	FALSE	1	1	1	FALSE	1	1	1	FALSE
OR3A2	1	1	1	FALSE	1	1	1	FALSE	1	1	1	FALSE	1	1	1	FALSE
CD9	1.2349	0.010517	0.25713	FALSE	0.4031	0.20039	0.5671	FALSE	0.36609	0.14621	0.37529	FALSE	-0.1625	0.5456	0.78552	FALSE
GRIK4	-1.2058	0.010135	0.25111	FALSE	-0.68371	0.27541	0.64155	FALSE	-0.49925	0.14673	0.37632	FALSE	-2.0139	3.29e-05	0.0017232	DOWN
PSPH	-0.066191	0.90127	0.99926	FALSE	-1.5322	0.02701	0.23024	FALSE	-2.83	7.52e-12	6.27e-10	DOWN	-2.0168	0.00026719	0.0079593	DOWN
PDLIM5	0.65335	0.029985	0.43849	FALSE	0.46919	0.15337	0.50645	FALSE	0.50083	0.048832	0.17974	FALSE	0.887	0.00071578	0.015997	FALSE
MTX2	0.36021	0.35512	0.95146	FALSE	-0.062991	0.86834	0.9619	FALSE	-0.11181	0.69851	0.87477	FALSE	-0.039212	0.89112	0.95862	FALSE
PTP4A3	-0.85666	0.25072	0.9045	FALSE	1.5446	0.084655	0.39307	FALSE	-0.017025	0.97511	0.99123	FALSE	-0.57994	0.2356	0.54188	FALSE
[truncated: 12,601 more rows]

## Sheet: Dataset S2
RR-associated genes
SYMBOL	Known regulators associated with mammary gland morphogenesis and cell proliferation	Description
FOSB	Yes	FosB proto-Oncogene, AP-1 transcription factor subunit; G0/G1 switch regulatory rrotein
FZD7	Yes	Frizzled class receptor 7
VANGL1	Yes	VANGL planar cell polarity protein 1
FRMD8	Yes	FERM Domain Containing 8
TGFBI	Yes	Transforming Growth Factor Beta Induced
TK1	Yes	Thymidine Kinase 1
UCHL1	Yes	Ubiquitin C-Terminal Hydrolase L1
RHOBTB1	Yes	Rho Related BTB Domain Containing 1
PREX1	Yes	Phosphatidylinositol-3,4,5-Trisphosphate Dependent Rac Exchange Factor 1
CSF1	Yes	Colony Stimulating Factor 1
GAS8	Yes	Growth Arrest Specific 8
ZNF703	Yes	Zinc Finger Protein 703
TUBB2B	Yes	Tubulin Beta 2B Class IIb
RARB	Yes	Retinoic Acid Receptor Beta
SOX9	Yes	SRY-Box Transcription Factor 9
SOX6	Yes	SRY-Box Transcription Factor 6
SORCS1	Yes	Sortilin Related VPS10 Domain Containing Receptor 1
SIK2	Yes	Salt Inducible Kinase 2
S100B	Yes	S100 Calcium Binding Protein B
RUNX1	Yes	RUNX Family Transcription Factor 1
RARG	Yes	Retinoic Acid Receptor Gamma
EPHA2	Yes	EPH Receptor A2
TNFRSF11B	Yes	TNF Receptor Superfamily Member 11b
PLOD1	Yes	Procollagen-Lysine,2-Oxoglutarate 5-Dioxygenase 1
PHLDA1	Yes	Pleckstrin Homology Like Domain Family A Member 1
FOXQ1	Yes	Forkhead Box Q1
PADI2	Yes	Peptidyl Arginine Deiminase 2
EPHB4	Yes	EPH Receptor B4
SATB1	Yes	SATB Homeobox 1
NFE2L3	Yes	NFE2 Like BZIP Transcription Factor 3
NKD1	Yes	NKD Inhibitor Of WNT Signaling Pathway 1
NFASC	Yes	Neurofascin
WNT4	Yes	Wnt Family Member 4
ESRRB	Yes	Estrogen Related Receptor Beta
LURAP1L	Yes	Leucine Rich Adaptor Protein 1 Like
PKDCC	Yes	Protein Kinase Domain Containing, Cytoplasmic
LGR5	Yes	Leucine Rich Repeat Containing G Protein-Coupled Receptor 5
KSR1	Yes	Kinase Suppressor Of Ras 1
KIFC3	Yes	Kinesin Family Member C3
KANK1	Yes	KN Motif And Ankyrin Repeat Domains 1
IQGAP3	Yes	IQ Motif Containing GTPase Activating Protein 3
CTNND2	Yes	Catenin Delta 2
FZD1	Yes	Frizzled Class Receptor 1
FNBP1	Yes	Formin Binding Protein 1
FGD1	Yes	FYVE, RhoGEF And PH Domain Containing 1
FGFR2	Yes	Factor Receptor 2
FAT1	Yes	FAT Atypical Cadherin 1
EPHB1	Yes	EPH Receptor B1
SEMA4D	Yes	Semaphorin 4D
KRT15	Yes	Keratin 15
CCDC102A	Yes	Coiled-Coil Domain Containing 102A
DCLK2	Yes	Doublecortin Like Kinase 2
CREB5	Yes	CAMP Responsive Element Binding Protein 5
COL11A1	Yes	Collagen Type XI Alpha 1 Chain
COL1A1	Yes	Collagen Type I Alpha 1 Chain
CENPE	Yes	Centromere Protein E
CDK19	Yes	Cyclin Dependent Kinase 19
CDCA2	Yes	Cell Division Cycle Associated 2
CD44	Yes	CD44 Molecule (IN Blood Group)
CAPG	Yes	Capping Actin Protein, Gelsolin Like
BTG1	Yes	BTG Anti-Proliferation Factor 1
DDR1	Yes	Discoidin Domain Receptor Tyrosine Kinase 1
ARHGEF19	Yes	Rho Guanine Nucleotide Exchange Factor 19
ANTXR1	Yes	ANTXR Cell Adhesion Molecule 1
RBP1	Yes	Retinol Binding Protein 1
AKAP6	Yes	A-Kinase Anchoring Protein 6
ENC1	Yes	Ectodermal-Neural Cortex 1
ABCD2	Yes	ATP Binding Cassette Subfamily D Member 2
IRF1	Yes	Interferon Regulatory Factor 1
EGR2	No	Early Growth Response 2
NAV2	No	Neuron Navigator 2
TCIM	No	Transcriptional And Immune Response Regulato
PJA1	No	Praja Ring Finger Ubiquitin Ligase 1
ARL10	No	ARF Like GTPase 10
ANO4	No	Anoctamin 4
EDN1	No	Endothelin 1
ITGB6	No	Integrin Subunit Beta 6
LYPD6B	No	LY6/PLAUR Domain Containing 6B
STAR	No	Steroidogenic Acute Regulatory Protein
UGT8	No	UDP Glycosyltransferase 8
STXBP6	No	Syntaxin Binding Protein 6
MLLT3	No	MLLT3 Super Elongation Complex Subunit
PNMT	No	Phenylethanolamine N-Methyltransferase
PIP4K2A	No	Phosphatidylinositol-5-Phosphate 4-Kinase Type 2 Alpha
ATP1B1	No	ATPase Na+/K+ Transporting Subunit Beta 1
MAT2B	No	Methionine Adenosyltransferase 2 Non-Catalytic Beta Subunit
ZNF462	No	Zinc Finger Protein 462
AKR1B1	No	Aldo-Keto Reductase Family 1 Member B
PLEKHA7	No	Pleckstrin Homology Domain Containing A7
TRABD2B	No	TraB Domain Containing 2B
AUTS2	No	Activator Of Transcription And Developmental Regulator AUTS2
MDGA1	No	MAM Domain Containing Glycosylphosphatidylinositol Anchor 1
MYBPH	No	Myosin Binding Protein H
HES1	No	Hes Family BHLH Transcription Factor 1
MAP1S	No	Microtubule Associated Protein 1S
APOE	No	Apolipoprotein E
A4GALT	No	Alpha 1,4-Galactosyltransferase (P1PK Blood Group)
ENTPD3	No	Ectonucleoside Triphosphate Diphosphohydrolase 3
SYNPO	No	Synaptopodin
ADGRB2	No	Adhesion G Protein-Coupled Receptor B2
ZFP36L2	No	ZFP36 Ring Finger Protein Like 2
SCARA3	No	Scavenger Receptor Class A Member 3
KANK4	No	KN Motif And Ankyrin Repeat Domains 4
ADA	No	Adenosine Deaminase
DOCK5	No	Dedicator Of Cytokinesis 5
IPCEF1	No	Interaction Protein For Cytohesin Exchange Factors 1
HS3ST1	No	Heparan Sulfate-Glucosamine 3-Sulfotransferase 1
CD247	No	CD247 Molecule
COCH	No	Cochlin
NAV1	No	Neuron Navigator 1
NCALD	No	Neurocalcin Delta
ARL4C	No	ARF Like GTPase 4C
SHISA9	No	Shisa Family Member 9
PIK3IP1	No	Phosphoinositide-3-Kinase Interacting Protein 1
RIMBP2	No	RIMS Binding Protein 2
COL2A1	No	Collagen Type II Alpha 1 Chain
HNMT	No	Histamine N-Methyltransferase
THRSP	No	Thyroid Hormone Responsive
QDPR	No	Quinoid Dihydropteridine Reductase
SLC24A3	No	Solute Carrier Family 24 Member 3
NAA40	No	N-Alpha-Acetyltransferase 40, NatD Catalytic Subunit
TGIF1	No	TGFB Induced Factor Homeobox 1
GCNT1	No	Glucosaminyl (N-Acetyl) Transferase 1
CWH43	No	Cell Wall Biogenesis 43 C-Terminal Homolog
MCM5	No	Minichromosome Maintenance Complex Component 5
MNS1	No	Meiosis Specific Nuclear Structural 1
TDP1	No	Tyrosyl-DNA Phosphodiesterase 1
SLC16A3	No	Solute Carrier Family 16 Member 3
GABRP	No	Gamma-Aminobutyric Acid Type A Receptor Subunit Pi
ARHGEF28	No	Rho Guanine Nucleotide Exchange Factor 28
ERRFI1	No	ERBB Receptor Feedback Inhibitor 1
BCAS1	No	Brain Enriched Myelin Associated Protein 1
TBC1D19	No	TBC1 Domain Family Member 19
ZNF362	No	Zinc Finger Protein 362
TTLL1	No	TTL Family Tubulin Polyglutamylase Complex Subunit L1
HPS1	No	HPS1 Biogenesis Of Lysosomal Organelles Complex 3 Subunit 1
CARHSP1	No	Calcium Regulated Heat Stable Protein 1
MPHOSPH6	No	M-Phase Phosphoprotein 6
PI15	No	Peptidase Inhibitor 15
FRMD6	No	FERM Domain Containing 6
LTF	No	Lactotransferrin
LPAR3	No	Lysophosphatidic Acid Receptor 3
LMNTD1	No	Lamin Tail Domain Containing 1
SPHKAP	No	SPHK1 Interactor, AKAP Domain Containing
BCL2L14	No	BCL2 Like 14
GPD2	No	Glycerol-3-Phosphate Dehydrogenase 2
DHDH	No	Dihydrodiol Dehydrogenase
ARHGAP32	No	Rho GTPase Activating Protein 32
ATP2A3	No	ATPase Sarcoplasmic/Endoplasmic Reticulum Ca2+ Transporting 3
INPP5D	No	Inositol Polyphosphate-5-Phosphatase D
FAM171A2	No	Family With Sequence Similarity 171 Member A2
ITGB8	No	Integrin Subunit Beta 8
NEFM	No	Neurofilament Medium Chain
F3	No	Coagulation Factor III, Tissue Factor
B4GALT4	No	Beta-1,4-Galactosyltransferase 4
BFSP2	No	Beaded Filament Structural Protein 2
MCM3	No	Minichromosome Maintenance Complex Component 3
ALOX5AP	No	Arachidonate 5-Lipoxygenase Activating Protein
ABHD5	No	Abhydrolase Domain Containing 5, Lysophosphatidic Acid Acyltransferase
KCNK2	No	Potassium Two Pore Domain Channel Subfamily K Member 2
PLB1	No	Phospholipase B1
KIF2C	No	Kinesin Family Member 2C
BARX2	No	BARX Homeobox 2
KCTD17	No	Potassium Channel Tetramerization Domain Containing 17
SLC12A3	No	Solute Carrier Family 12 Member 3
KIAA1217	No	KIAA1217
TGFB2	No	Transforming Growth Factor Beta 2
RALGAPA2	No	Ral GTPase Activating Protein Catalytic Subunit Alpha 2
DMRTA1	No	DMRT Like Family A1
ABCD3	No	ATP Binding Cassette Subfamily D Member 3
IRX4	No	Iroquois Homeobox 4
KIAA1755	No	KIAA1755
NEIL2	No	Nei Like DNA Glycosylase 2
ZSWIM6	No	Zinc Finger SWIM-Type Containing 6
ADCY7	No	Adenylate Cyclase 7
SESN3	No	Sestrin 3
BFSP1	No	Beaded Filament Structural Protein 1
GLDN	No	Gliomedin
CFAP54	No	Cilia And Flagella Associated Protein 54
BOC	No	BOC Cell Adhesion Associated, Oncogene Regulated
CDH20	No	Cadherin 20
PPARGC1A	No	PPARG Coactivator 1 Alpha
TCEA3	No	Transcription Elongation Factor A3
DTNBP1	No	Dystrobrevin Binding Protein 1
WDR17	No	WD Repeat Domain 17
RNF150	No	Ring Finger Protein 150
SPATS2L	No	Spermatogenesis Associated Serine Rich 2 Like

## Sheet: Dataset S3
Category	canonicalName	#COUNT_001	#GeneInGO	#GeneInGOAndHitList	#GeneInHitList	%InGO	_LogP_MyList	Description	Enrichment	BestEnrichmentInGroup	BestLogPInGroup	Hits		Log(q-value)	LogP	STDV %InGO	Z-score
GO Biological Processes	GO:0048729	18	579	18	100	18	-7.62521	tissue morphogenesis	9.41472	55.0618	-12.1911	DDR1|CD44|COL11A1|CSF1|EDN1|EPHA2|FAT1|FGFR2|GCNT1|HES1|RARG|SOX9|TGFB2|FZD1|LGR5|WNT4|NKD1|FOXQ1		-8.79718	-12.1911	3.84187	11.7672
GO Biological Processes	GO:0007423	20	609	20	100	20	-8.82803	sensory organ development	9.94548	12.7704	-13.9867	BFSP1|DDR1|COL2A1|COL11A1|EDN1|EPHA2|EPHB1|ESRRB|FAT1|FGFR2|HES1|KCNK2|RARB|RARG|SOX9|TGFB2|BFSP2|LGR5|DTNBP1|NKD1		-10.4167	-13.9867	4	12.836
GO Biological Processes	GO:0060828	11	277	11	100	11	-7.68598	regulation of canonical Wnt signaling pathway	12.0261	13.7655	-8.67366	APOE|COL1A1|CTNND2|FGFR2|SOX9|FZD1|FZD7|LGR5|KANK1|ZNF703|NKD1		-5.99294	-8.67366	3.1289	10.6112
GO Biological Processes	GO:0030097	13	690	13	100	13	-4.55909	hemopoiesis	5.70568	18.6363	-6.33704	ADA|ZFP36L2|RUNX1|CSF1|EPHA2|FGFR2|ITGB6|ITGB8|PIP4K2A|TGFB2|FZD7|WNT4|PREX1		-4.27218	-6.33704	3.36303	7.19708
GO Biological Processes	GO:0040007	14	441	14	100	14	-6.93386	growth	9.61397	19.3302	-9.65313	DDR1|RUNX1|CSF1|EDN1|FGFR2|RARB|RARG|S100B|SOX9|TGFB2|FZD7|AUTS2|NKD1|PKDCC		-6.78208	-9.65313	3.46987	10.4885
GO Biological Processes	GO:0030855	17	646	17	100	17	-6.9127	epithelial cell differentiation	7.96947	113.565	-10.3876	AKR1B1|BFSP1|EDN1|EPHA2|FAT1|FGFR2|HES1|KRT15|RARB|RARG|SOX9|TGFB2|FZD1|FZD7|BFSP2|WNT4|ZNF703		-7.41966	-10.3876	3.75633	10.3063
GO Biological Processes	GO:0000902	19	706	19	100	19	-11.6553	cell morphogenesis	8.15008	8.15008	-11.7638	DDR1|CTNND2|EDN1|EGR2|EPHA2|EPHB1|FAT1|FGFR2|HES1|ITGB6|S100B|TGFB2|UGT8|SEMA4D|NFASC|AUTS2|CDH20|ARHGEF28|DTNBP1		-8.5191	-11.7638	3.92301	11.0647
GO Biological Processes	GO:0016055	10	284	10	100	10	-5.76499	Wnt signaling pathway	10.6634	30.284	-7.43192	CTNND2|EDN1|RARG|SOX9|FZD1|FZD7|WNT4|VANGL1|NKD1|ARHGEF19		-5.16294	-7.43192	3	9.41757
GO Biological Processes	GO:0030217	5	187	5	100	5	-2.95335	T cell differentiation	8.09733	18.6363	-6.33704	ADA|ZFP36L2|FZD7|WNT4|PREX1		-1.99892	-3.39941	2.17945	5.60357
GO Biological Processes	GO:0046649	8	504	8	100	8	-2.91115	lymphocyte activation	4.80698	18.6363	-6.33704	ADA|ZFP36L2|CD44|EPHB1|HES1|FZD7|WNT4|PREX1		-2.13251	-3.56595	2.71293	4.96072
GO Biological Processes	GO:0042110	7	339	7	100	7	-3.55987	T cell activation	6.25333	18.6363	-6.33704	ADA|ZFP36L2|CD44|HES1|FZD7|WNT4|PREX1		-2.36098	-3.86654	2.55147	5.59865
GO Biological Processes	GO:0033077	4	65	4	100	4	-3.14851	T cell differentiation in thymus	18.6363	18.6363	-6.33704	ADA|ZFP36L2|FZD7|WNT4		-2.60662	-4.18764	1.95959	8.19286
GO Biological Processes	GO:1903131	8	360	8	100	8	-3.37005	mononuclear cell differentiation	6.72978	18.6363	-6.33704	ADA|ZFP36L2|CSF1|ITGB6|ITGB8|FZD7|WNT4|PREX1		-2.92394	-4.57619	2.71293	6.29492
GO Biological Processes	GO:0001775	12	754	12	100	12	-4.12447	cell activation	4.81973	18.6363	-6.33704	ADA|ZFP36L2|CD44|CSF1|EDN1|EPHB1|HES1|ITGB6|ITGB8|FZD7|WNT4|PREX1		-3.3544	-5.13202	3.24962	6.11362
GO Biological Processes	GO:0045785	10	499	10	100	10	-2.94342	positive regulation of cell adhesion	6.06894	18.6363	-6.33704	ADA|RUNX1|CD44|CSF1|GCNT1|HES1|TGFB2|WNT4|PREX1|DOCK5		-3.41888	-5.20714	3	6.57173
GO Biological Processes	GO:0002521	10	426	10	100	10	-4.12742	leukocyte differentiation	7.10892	18.6363	-6.33704	ADA|ZFP36L2|RUNX1|CSF1|EPHA2|ITGB6|ITGB8|FZD7|WNT4|PREX1		-3.87151	-5.81486	3	7.30887
GO Biological Processes	GO:0045321	12	626	12	100	12	-4.42141	leukocyte activation	5.80524	18.6363	-6.33704	ADA|ZFP36L2|CD44|CSF1|EDN1|EPHB1|HES1|ITGB6|ITGB8|FZD7|WNT4|PREX1		-3.9771	-5.95884	3.24962	6.99266
GO Biological Processes	GO:0060071	3	34	3	100	3	-2.91931	Wnt signaling pathway, planar cell polarity pathway	26.7212	30.284	-7.43192	FZD7|VANGL1|ARHGEF19		-2.24242	-3.71206	1.70587	8.63731
GO Biological Processes	GO:0060070	6	105	6	100	6	-4.30453	canonical Wnt signaling pathway	17.3051	30.284	-7.43192	EDN1|RARG|SOX9|FZD1|FZD7|WNT4		-3.90923	-5.8612	2.37487	9.63336
GO Biological Processes	GO:0035567	5	50	5	100	5	-4.84193	non-canonical Wnt signaling pathway	30.284	30.284	-7.43192	FZD1|FZD7|WNT4|VANGL1|ARHGEF19		-4.13651	-6.17505	2.17945	11.9283
GO Biological Processes	GO:0010812	3	66	3	100	3	-2.09845	negative regulation of cell-substrate adhesion	13.7655	13.7655	-8.67366	COL1A1|FZD7|KANK1		-1.58069	-2.86178	1.70587	5.97567
GO Biological Processes	GO:0090263	4	116	4	100	4	-2.22983	positive regulation of canonical Wnt signaling pathway	10.4428	13.7655	-8.67366	COL1A1|FGFR2|LGR5|KANK1		-1.86664	-3.21918	1.95959	5.86497
GO Biological Processes	GO:0030177	5	152	5	100	5	-3.42459	positive regulation of Wnt signaling pathway	9.96184	13.7655	-8.67366	COL1A1|FGFR2|LGR5|KANK1|NKD1		-2.32115	-3.81538	2.17945	6.37553
GO Biological Processes	GO:0007162	7	312	7	100	7	-3.12315	negative regulation of cell adhesion	6.79449	13.7655	-8.67366	RUNX1|COL1A1|TGFBI|FZD7|SEMA4D|KANK1|ZNF703		-2.53055	-4.08984	2.55147	5.92169
GO Biological Processes	GO:0030111	11	350	11	100	11	-7.3655	regulation of Wnt signaling pathway	9.51783	13.7655	-8.67366	APOE|COL1A1|CTNND2|FGFR2|SOX9|FZD1|FZD7|LGR5|KANK1|ZNF703|NKD1		-5.30886	-7.62361	3.1289	9.22554
GO Biological Processes	GO:1990138	4	82	4	100	4	-2.77165	neuron projection extension	14.7727	19.3302	-9.65313	DDR1|EDN1|S100B|AUTS2		-2.30783	-3.79409	1.95959	7.18818
GO Biological Processes	GO:1903053	4	74	4	100	4	-2.93691	regulation of extracellular matrix organization	16.3697	19.3302	-9.65313	DDR1|RUNX1|SOX9|ANTXR1		-2.4425	-3.96719	1.95959	7.61935
GO Biological Processes	GO:0016049	6	119	6	100	6	-5.01921	cell growth	15.2692	19.3302	-9.65313	DDR1|EDN1|RARG|S100B|SOX9|AUTS2		-3.67477	-5.54365	2.37487	8.97705
GO Biological Processes	GO:0048588	6	117	6	100	6	-5.0676	developmental cell growth	15.5303	19.3302	-9.65313	DDR1|EDN1|RARG|S100B|SOX9|AUTS2		-3.71326	-5.58648	2.37487	9.06382
GO Biological Processes	GO:0060560	9	141	9	100	9	-7.71167	developmental growth involved in morphogenesis	19.3302	19.3302	-9.65313	DDR1|CSF1|EDN1|FGFR2|RARG|S100B|SOX9|AUTS2|NKD1		-6.22448	-8.97666	2.86182	12.5573
GO Biological Processes	GO:0048589	14	441	14	100	14	-6.93386	developmental growth	9.61397	19.3302	-9.65313	DDR1|RUNX1|CSF1|EDN1|FGFR2|RARB|RARG|S100B|SOX9|TGFB2|FZD7|AUTS2|NKD1|PKDCC		-6.78208	-9.65313	3.46987	10.4885
GO Biological Processes	GO:0003151	6	81	6	100	6	-4.94675	outflow tract morphogenesis	22.4326	113.565	-10.3876	EDN1|FGFR2|HES1|RARB|TGFB2|FZD1		-4.42125	-6.52887	2.37487	11.1174
GO Biological Processes	GO:0048568	12	454	12	100	12	-5.25891	embryonic organ development	8.00458	113.565	-10.3876	ADA|COL2A1|COL11A1|EDN1|EPHA2|FGFR2|HES1|RARB|RARG|SOX9|TGFB2|PKDCC		-5.17415	-7.4486	3.24962	8.65555
GO Biological Processes	GO:0061061	13	529	13	100	13	-5.9358	muscle structure development	7.44219	113.565	-10.3876	COL11A1|EGR2|FGFR2|HES1|RARB|SOX9|TGFB2|FZD1|BARX2|WNT4|SOX6|DOCK5|NKD1		-5.32416	-7.66373	3.36303	8.60385
GO Biological Processes	GO:0072001	11	319	11	100	11	-5.28129	renal system development	10.4428	113.565	-10.3876	AKR1B1|EDN1|FGFR2|GCNT1|HES1|RARB|SOX9|TGFB2|LGR5|WNT4|DTNBP1		-5.5551	-8.03698	3.1289	9.75884
GO Biological Processes	GO:0097485	7	229	7	187	3.74332	-3.23792	neuron projection guidance	4.95033	8.15008	-11.7638	EDN1|EGR2|EPHB1|SEMA4D|NFASC|KIAA1755|BOC		-1.88211	-3.23792	1.38811	4.72989
GO Biological Processes	GO:0007411	7	228	7	187	3.74332	-3.24917	axon guidance	4.97204	8.15008	-11.7638	EDN1|EGR2|EPHB1|SEMA4D|NFASC|KIAA1755|BOC		-1.8888	-3.24917	1.38811	4.74542
GO Biological Processes	GO:0007409	14	370	14	187	7.48663	-7.06788	axonogenesis	6.12771	8.15008	-11.7638	EDN1|EGR2|EPHB1|FGFR2|S100B|UCHL1|SEMA4D|NFASC|LPAR3|AUTS2|MAP1S|ARHGEF28|KIAA1755|BOC		-4.87914	-7.06788	1.92453	7.8225
GO Biological Processes	GO:0061564	15	427	15	187	8.02139	-7.11492	axon development	5.68899	8.15008	-11.7638	DDR1|EDN1|EGR2|EPHB1|FGFR2|S100B|UCHL1|SEMA4D|NFASC|LPAR3|AUTS2|MAP1S|ARHGEF28|KIAA1755|BOC		-4.90497	-7.11492	1.98631	7.69181
GO Biological Processes	GO:0031175	15	717	15	100	15	-7.63908	neuron projection development	6.33556	8.15008	-11.7638	APOE|DDR1|CTNND2|EDN1|EGR2|EPHB1|FGFR2|HES1|S100B|UGT8|SEMA4D|NFASC|AUTS2|ARHGEF28|DTNBP1		-5.44922	-7.85357	3.57071	8.32238
GO Biological Processes	GO:0048858	18	510	18	187	9.62567	-8.4729	cell projection morphogenesis	5.71576	8.15008	-11.7638	DDR1|CTNND2|EDN1|EGR2|EPHB1|FGFR2|S100B|UCHL1|UGT8|SEMA4D|NFASC|LPAR3|AUTS2|MAP1S|ARHGEF28|DTNBP1|KIAA1755|BOC		-5.89188	-8.4729	2.15684	8.46597
GO Biological Processes	GO:0048667	17	449	17	187	9.09091	-8.47976	cell morphogenesis involved in neuron differentiation	6.13161	8.15008	-11.7638	CTNND2|EDN1|EGR2|EPHB1|FGFR2|HES1|S100B|UCHL1|SEMA4D|NFASC|LPAR3|AUTS2|MAP1S|ARHGEF28|DTNBP1|KIAA1755|BOC		-5.89188	-8.47976	2.10226	8.63519
GO Biological Processes	GO:0120039	18	503	18	187	9.62567	-8.56655	plasma membrane bounded cell projection morphogenesis	5.7953	8.15008	-11.7638	DDR1|CTNND2|EDN1|EGR2|EPHB1|FGFR2|S100B|UCHL1|UGT8|SEMA4D|NFASC|LPAR3|AUTS2|MAP1S|ARHGEF28|DTNBP1|KIAA1755|BOC		-5.96268	-8.56655	2.15684	8.54848
GO Biological Processes	GO:0048812	18	498	18	187	9.62567	-8.63441	neuron projection morphogenesis	5.85349	8.15008	-11.7638	DDR1|CTNND2|EDN1|EGR2|EPHB1|FGFR2|S100B|UCHL1|UGT8|SEMA4D|NFASC|LPAR3|AUTS2|MAP1S|ARHGEF28|DTNBP1|KIAA1755|BOC		-5.98085	-8.63441	2.15684	8.60838
GO Biological Processes	GO:0061180	7	59	7	100	7	-7.09932	mammary gland epithelium development	35.9302	55.0618	-12.1911	DDR1|CSF1|EPHA2|FGFR2|WNT4|ZNF703|IQGAP3		-6.22448	-8.98925	2.55147	15.458
GO Biological Processes	GO:0044344	9	134	9	100	9	-6.79134	cellular response to fibroblast growth factor stimulus	20.34	55.0618	-12.1911	ZFP36L2|DDR1|CD44|COL1A1|EPHA2|EPHB1|EPHB4|FGFR2|WNT4		-6.36315	-9.17349	2.86182	12.9145
GO Biological Processes	GO:0071559	10	170	10	100	10	-6.94167	response to transforming growth factor beta	17.8141	55.0618	-12.1911	ZFP36L2|COL1A1|EDN1|FGFR2|ITGB6|ITGB8|SOX9|TGFB2|WNT4|SOX6		-6.72415	-9.57401	3	12.6539
GO Biological Processes	GO:0071560	10	163	10	100	10	-7.11325	cellular response to transforming growth factor beta stimulus	18.5791	55.0618	-12.1911	ZFP36L2|COL1A1|EDN1|FGFR2|ITGB6|ITGB8|SOX9|TGFB2|WNT4|SOX6		-6.83672	-9.75352	3	12.9529
GO Biological Processes	GO:0048732	14	428	14	100	14	-6.30259	gland development	9.90598	55.0618	-12.1911	ADA|DDR1|CSF1|EDN1|EPHA2|FGFR2|HES1|RARG|SOX9|TGFB2|ERRFI1|WNT4|ZNF703|IQGAP3		-6.8811	-9.82273	3.46987	10.6807
GO Biological Processes	GO:0002009	15	462	15	100	15	-6.67486	morphogenesis of an epithelium	9.83247	55.0618	-12.1911	DDR1|CD44|CSF1|EDN1|EPHA2|FAT1|FGFR2|HES1|RARG|SOX9|TGFB2|LGR5|WNT4|NKD1|FOXQ1		-7.4612	-10.4572	3.57071	11.0115
GO Biological Processes	GO:0070848	17	562	17	100	17	-7.82225	response to growth factor	9.16064	55.0618	-12.1911	ZFP36L2|DDR1|CD44|COL1A1|COL2A1|EDN1|EPHA2|EPHB1|EPHB4|FGFR2|HES1|ITGB6|ITGB8|SOX9|TGFB2|WNT4|SOX6		-8.24121	-11.3341	3.75633	11.24
GO Biological Processes	GO:0008283	19	718	19	100	19	-9.11029	cell population proliferation	8.01387	55.0618	-12.1911	ADA|DDR1|RUNX1|CSF1|EPHA2|EPHB1|ESRRB|FGFR2|HES1|RARB|RARG|SOX9|TGFB2|TGFBI|LGR5|KANK1|ERRFI1|WNT4|IQGAP3		-8.50574	-11.6364	3.92301	10.948
GO Biological Processes	GO:0071363	17	530	17	100	17	-8.21356	cellular response to growth factor stimulus	9.71374	55.0618	-12.1911	ZFP36L2|DDR1|CD44|COL1A1|COL2A1|EDN1|EPHA2|EPHB1|EPHB4|FGFR2|HES1|ITGB6|ITGB8|SOX9|TGFB2|WNT4|SOX6		-8.5191	-11.7369	3.75633	11.6488
GO Biological Processes	GO:0008285	13	795	13	100	13	-3.87174	negative regulation of cell population proliferation	4.9521	12.7704	-13.9867	APOE|DDR1|EPHB1|FGFR2|GAS8|HES1|INPP5D|KCNK2|RARB|RARG|SOX9|TGFB2|PPARGC1A		-3.76518	-5.65395	3.36303	6.49969
GO Biological Processes	GO:0048592	7	166	7	100	7	-4.09048	eye morphogenesis	12.7704	12.7704	-13.9867	EPHA2|EPHB1|FAT1|RARB|RARG|SOX9|NKD1		-3.90981	-5.86441	2.55147	8.7527
GO Biological Processes	GO:0002064	8	197	8	100	8	-5.39092	epithelial cell development	12.2981	12.7704	-13.9867	AKR1B1|BFSP1|EPHA2|FAT1|RARB|RARG|SOX9|BFSP2		-4.40808	-6.50828	2.71293	9.15712
GO Biological Processes	GO:0048880	12	414	12	100	12	-4.94746	sensory system development	8.77797	12.7704	-13.9867	BFSP1|EPHA2|EPHB1|FAT1|HES1|RARB|RARG|SOX9|TGFB2|BFSP2|DTNBP1|NKD1		-5.47233	-7.88854	3.24962	9.17191
GO Biological Processes	GO:0150063	12	407	12	100	12	-5.02133	visual system development	8.92894	12.7704	-13.9867	BFSP1|EPHA2|EPHB1|FAT1|HES1|RARB|RARG|SOX9|TGFB2|BFSP2|DTNBP1|NKD1		-5.52261	-7.97041	3.24962	9.26947
GO Biological Processes	GO:0001654	12	403	12	100	12	-5.06424	eye development	9.01757	12.7704	-13.9867	BFSP1|EPHA2|EPHB1|FAT1|HES1|RARB|RARG|SOX9|TGFB2|BFSP2|DTNBP1|NKD1		-5.54479	-8.0179	3.24962	9.32628
GO Biological Processes	GO:0045596	16	739	16	100	16	-5.42264	negative regulation of cell differentiation	6.55675	12.7704	-13.9867	ZFP36L2|RUNX1|EPHB1|ESRRB|HES1|INPP5D|LTF|TNFRSF11B|RARB|RARG|SOX9|TGFB2|FZD7|SEMA4D|WNT4|SOX6		-5.96268	-8.56901	3.66606	8.80263
GO Biological Processes	GO:0090596	11	283	11	100	11	-5.77983	sensory organ morphogenesis	11.7712	12.7704	-13.9867	COL2A1|COL11A1|EDN1|EPHA2|EPHB1|FAT1|FGFR2|RARB|RARG|SOX9|NKD1		-5.96268	-8.57646	3.1289	10.4785

## Sheet: Dataset S4
Bac	Orig.ident	nCount_RNA	nFeature_RNA	Stim	Cluster	Cell type	State
AAACCCAAGACTCGAG-1	RI_4W_1	6826	1523	RI_4W_1	2	Luminal secretory progenitor	-4W
AAAGGGCCACCGGTCA-1	RI_4W_1	7126	1953	RI_4W_1	4	Luminal hormone-response	-4W
AAAGTCCTCTCGTCGT-1	RI_4W_1	9393	2063	RI_4W_1	4	Luminal hormone-response	-4W
AAATGGACATGAATCC-1	RI_4W_1	7276	2053	RI_4W_1	4	Luminal hormone-response	-4W
AACACACCACTCACTC-1	RI_4W_1	9058	2345	RI_4W_1	4	Luminal hormone-response	-4W
AACCAACCACAGCGCT-1	RI_4W_1	11983	2635	RI_4W_1	4	Luminal hormone-response	-4W
AACCATGCAGGTTTAC-1	RI_4W_1	8502	2120	RI_4W_1	4	Luminal hormone-response	-4W
AACGAAAGTCCACTTC-1	RI_4W_1	11307	2820	RI_4W_1	4	Luminal hormone-response	-4W
AACGGGATCGATAACC-1	RI_4W_1	12050	2151	RI_4W_1	8	Macrophage	-4W
AAGTTCGTCTGTCTCG-1	RI_4W_1	3807	1395	RI_4W_1	8	Macrophage	-4W
AATCGTGTCGACGAGA-1	RI_4W_1	7307	1886	RI_4W_1	4	Luminal hormone-response	-4W
AATGAAGGTCGACTTA-1	RI_4W_1	8219	2125	RI_4W_1	4	Luminal hormone-response	-4W
AATGACCGTGTTCATG-1	RI_4W_1	7906	1855	RI_4W_1	4	Luminal hormone-response	-4W
AATGGCTAGCATATGA-1	RI_4W_1	16214	2577	RI_4W_1	4	Luminal hormone-response	-4W
AATTCCTTCCCTGGTT-1	RI_4W_1	7166	1323	RI_4W_1	2	Luminal secretory progenitor	-4W
AATTTCCAGACTAAGT-1	RI_4W_1	1405	413	RI_4W_1	7	Luminal secretory cell	-4W
AATTTCCAGCAGGCTA-1	RI_4W_1	527	227	RI_4W_1	8	Macrophage	-4W
AATTTCCCACCAGCCA-1	RI_4W_1	3578	1375	RI_4W_1	8	Macrophage	-4W
AATTTCCGTAGCCCTG-1	RI_4W_1	7558	2226	RI_4W_1	4	Luminal hormone-response	-4W
AATTTCCGTCCAACGC-1	RI_4W_1	828	467	RI_4W_1	6	Pericyte	-4W
AATTTCCGTCGGTGTC-1	RI_4W_1	1303	565	RI_4W_1	6	Pericyte	-4W
AATTTCCTCTCTATGT-1	RI_4W_1	4217	1235	RI_4W_1	3	Endothelial	-4W
AATTTCCTCTGGCCAG-1	RI_4W_1	5986	1067	RI_4W_1	2	Luminal secretory progenitor	-4W
ACAAAGACATCAGCGC-1	RI_4W_1	2381	677	RI_4W_1	1	Basal/myoepithelial	-4W
ACAAAGAGTCGCTTGG-1	RI_4W_1	3109	1084	RI_4W_1	1	Basal/myoepithelial	-4W
ACAAAGAGTTAATCGC-1	RI_4W_1	16652	1548	RI_4W_1	2	Luminal secretory progenitor	-4W
ACAAAGAGTTTCCAAG-1	RI_4W_1	5728	1637	RI_4W_1	4	Luminal hormone-response	-4W
ACAAAGATCCAAGCCG-1	RI_4W_1	537	284	RI_4W_1	2	Luminal secretory progenitor	-4W
ACAAAGATCCCGAGGT-1	RI_4W_1	1997	502	RI_4W_1	7	Luminal secretory cell	-4W
ACAACCAAGTAGAATC-1	RI_4W_1	1783	714	RI_4W_1	1	Basal/myoepithelial	-4W
ACAACCACAACTCGAT-1	RI_4W_1	10858	2101	RI_4W_1	2	Luminal secretory progenitor	-4W
ACAACCACACCAAAGG-1	RI_4W_1	1738	756	RI_4W_1	1	Basal/myoepithelial	-4W
ACAACCAGTACGACAG-1	RI_4W_1	8730	1242	RI_4W_1	2	Luminal secretory progenitor	-4W
ACAACCATCTCCCAAC-1	RI_4W_1	1181	385	RI_4W_1	11	Stem_like cell	-4W
ACAAGCTCAAATACAG-1	RI_4W_1	11697	1805	RI_4W_1	2	Luminal secretory progenitor	-4W
ACAAGCTCACTTGAGT-1	RI_4W_1	8999	1350	RI_4W_1	7	Luminal secretory cell	-4W
ACAAGCTCATGCCGGT-1	RI_4W_1	5189	1200	RI_4W_1	1	Basal/myoepithelial	-4W
ACAAGCTGTAACATAG-1	RI_4W_1	1949	712	RI_4W_1	1	Basal/myoepithelial	-4W
ACAAGCTGTCAATCTG-1	RI_4W_1	9456	1526	RI_4W_1	2	Luminal secretory progenitor	-4W
ACAAGCTGTCCTGAAT-1	RI_4W_1	1636	485	RI_4W_1	7	Luminal secretory cell	-4W
ACAAGCTGTTTCCCAC-1	RI_4W_1	877	458	RI_4W_1	7	Luminal secretory cell	-4W
ACAAGCTTCCTATTGT-1	RI_4W_1	10812	1496	RI_4W_1	2	Luminal secretory progenitor	-4W
ACACAGTAGGAGATAG-1	RI_4W_1	22922	2325	RI_4W_1	11	Stem_like cell	-4W
ACACAGTCAACACGTT-1	RI_4W_1	9304	1245	RI_4W_1	2	Luminal secretory progenitor	-4W
ACACAGTCAACAGCTT-1	RI_4W_1	12268	1400	RI_4W_1	2	Luminal secretory progenitor	-4W
ACACAGTGTTTCGCTC-1	RI_4W_1	2554	932	RI_4W_1	3	Endothelial	-4W
ACACAGTTCCAAGCAT-1	RI_4W_1	8587	1511	RI_4W_1	2	Luminal secretory progenitor	-4W
ACACAGTTCGACGACC-1	RI_4W_1	1251	374	RI_4W_1	2	Luminal secretory progenitor	-4W
ACACAGTTCGGTCACG-1	RI_4W_1	1824	827	RI_4W_1	6	Pericyte	-4W
ACACAGTTCTGCTGAA-1	RI_4W_1	5252	1645	RI_4W_1	10	Fibroblast	-4W
ACACCAACACAATGCT-1	RI_4W_1	33402	2993	RI_4W_1	2	Luminal secretory progenitor	-4W
ACACCAACATGGAGAC-1	RI_4W_1	6112	1089	RI_4W_1	2	Luminal secretory progenitor	-4W
ACACCAAGTGATCATC-1	RI_4W_1	3622	976	RI_4W_1	10	Fibroblast	-4W
ACACCAATCGCGATCG-1	RI_4W_1	2695	855	RI_4W_1	5	Nature killer and T	-4W
ACACGCGAGGAAAGAC-1	RI_4W_1	4146	1248	RI_4W_1	1	Basal/myoepithelial	-4W
ACACGCGAGTCACGCC-1	RI_4W_1	1529	595	RI_4W_1	1	Basal/myoepithelial	-4W
ACACGCGCATTGACAC-1	RI_4W_1	2825	621	RI_4W_1	8	Macrophage	-4W
ACACGCGGTCCGGATC-1	RI_4W_1	2292	662	RI_4W_1	5	Nature killer and T	-4W
ACACGCGTCCTGTACC-1	RI_4W_1	2818	667	RI_4W_1	7	Luminal secretory cell	-4W
ACACGCGTCGGCCTTT-1	RI_4W_1	1407	563	RI_4W_1	1	Basal/myoepithelial	-4W
ACACTGAAGGAGAATG-1	RI_4W_1	961	534	RI_4W_1	3	Endothelial	-4W
ACACTGAAGGAGTATT-1	RI_4W_1	3178	945	RI_4W_1	11	Stem_like cell	-4W
ACACTGACAATTTCGG-1	RI_4W_1	2485	866	RI_4W_1	1	Basal/myoepithelial	-4W
ACACTGATCCTTGGAA-1	RI_4W_1	612	277	RI_4W_1	6	Pericyte	-4W
ACACTGATCTATACGG-1	RI_4W_1	1164	482	RI_4W_1	1	Basal/myoepithelial	-4W
ACAGAAAAGGATACCG-1	RI_4W_1	15364	1886	RI_4W_1	2	Luminal secretory progenitor	-4W
ACAGAAAAGGCACAAC-1	RI_4W_1	1202	484	RI_4W_1	5	Nature killer and T	-4W
ACAGAAACAAGTTCGT-1	RI_4W_1	10974	1557	RI_4W_1	2	Luminal secretory progenitor	-4W
ACAGAAACACATTCGA-1	RI_4W_1	7729	1857	RI_4W_1	4	Luminal hormone-response	-4W
ACAGAAATCAGTCATG-1	RI_4W_1	3898	1335	RI_4W_1	1	Basal/myoepithelial	-4W
ACAGAAATCAGTCCGG-1	RI_4W_1	4993	762	RI_4W_1	2	Luminal secretory progenitor	-4W
ACAGAAATCTTTGCTA-1	RI_4W_1	4222	963	RI_4W_1	8	Macrophage	-4W
ACAGCCGGTCATTCCC-1	RI_4W_1	3424	1390	RI_4W_1	1	Basal/myoepithelial	-4W
ACAGCCGGTCTGTCCT-1	RI_4W_1	8168	1383	RI_4W_1	2	Luminal secretory progenitor	-4W
ACAGCCGGTGAATAAC-1	RI_4W_1	4431	917	RI_4W_1	2	Luminal secretory progenitor	-4W
ACAGCCGTCATCCCGT-1	RI_4W_1	17511	1887	RI_4W_1	2	Luminal secretory progenitor	-4W
ACAGCCGTCCATCGTC-1	RI_4W_1	3196	1161	RI_4W_1	3	Endothelial	-4W
ACAGGGAGTGTGATGG-1	RI_4W_1	5062	1578	RI_4W_1	4	Luminal hormone-response	-4W
ACAGGGAGTTCGGTTA-1	RI_4W_1	8712	1076	RI_4W_1	2	Luminal secretory progenitor	-4W
ACAGGGAGTTTACACG-1	RI_4W_1	2363	720	RI_4W_1	12	Lymphatic endothelial	-4W
ACATCCCAGAATTCAG-1	RI_4W_1	3205	1098	RI_4W_1	1	Basal/myoepithelial	-4W
ACATCCCAGCGCATCC-1	RI_4W_1	3822	487	RI_4W_1	7	Luminal secretory cell	-4W
ACATCCCAGGTGCCTC-1	RI_4W_1	2885	1060	RI_4W_1	1	Basal/myoepithelial	-4W
ACATCCCAGTACGAGC-1	RI_4W_1	5563	1309	RI_4W_1	1	Basal/myoepithelial	-4W
ACATCCCAGTCAGCGA-1	RI_4W_1	1052	444	RI_4W_1	1	Basal/myoepithelial	-4W
ACATCCCCACACCAGC-1	RI_4W_1	13246	1955	RI_4W_1	2	Luminal secretory progenitor	-4W
ACATCCCCACCTGCGA-1	RI_4W_1	2030	819	RI_4W_1	1	Basal/myoepithelial	-4W
ACATCCCCAGGTCCCA-1	RI_4W_1	1183	754	RI_4W_1	8	Macrophage	-4W
ACATCCCGTCCGGATC-1	RI_4W_1	4559	1260	RI_4W_1	1	Basal/myoepithelial	-4W
ACATCCCTCAATCAGC-1	RI_4W_1	3524	915	RI_4W_1	8	Macrophage	-4W
ACATCCCTCATCTATC-1	RI_4W_1	4944	1604	RI_4W_1	1	Basal/myoepithelial	-4W
ACATCCCTCTTTGCGC-1	RI_4W_1	633	401	RI_4W_1	6	Pericyte	-4W
ACATCGACAGTCTGGC-1	RI_4W_1	5659	310	RI_4W_1	9	B cell	-4W
ACATCGACATGACTCA-1	RI_4W_1	17424	2183	RI_4W_1	2	Luminal secretory progenitor	-4W
ACATCGAGTAACCCGC-1	RI_4W_1	10807	1585	RI_4W_1	2	Luminal secretory progenitor	-4W
ACATCGAGTTGACTAC-1	RI_4W_1	785	411	RI_4W_1	6	Pericyte	-4W
ACATCGAGTTGGGACA-1	RI_4W_1	7231	1295	RI_4W_1	2	Luminal secretory progenitor	-4W
ACATCGATCCCTCAAC-1	RI_4W_1	24252	2430	RI_4W_1	2	Luminal secretory progenitor	-4W
ACATGCAAGAGAGCGG-1	RI_4W_1	6705	1276	RI_4W_1	4	Luminal hormone-response	-4W
ACATGCAAGGTAGTAT-1	RI_4W_1	10673	1838	RI_4W_1	2	Luminal secretory progenitor	-4W
ACATGCACACAAATGA-1	RI_4W_1	3299	1231	RI_4W_1	1	Basal/myoepithelial	-4W
ACATGCACAGCCCACA-1	RI_4W_1	2034	876	RI_4W_1	8	Macrophage	-4W
ACATGCAGTATGAGGC-1	RI_4W_1	1148	528	RI_4W_1	1	Basal/myoepithelial	-4W
ACATGCAGTTGCAACT-1	RI_4W_1	11446	1455	RI_4W_1	2	Luminal secretory progenitor	-4W
ACATTTCAGCACGTCC-1	RI_4W_1	1296	612	RI_4W_1	2	Luminal secretory progenitor	-4W
ACATTTCAGTCCCGAC-1	RI_4W_1	1285	636	RI_4W_1	1	Basal/myoepithelial	-4W
ACATTTCCAAAGAACT-1	RI_4W_1	923	420	RI_4W_1	3	Endothelial	-4W
ACATTTCCAGACCTAT-1	RI_4W_1	2145	762	RI_4W_1	8	Macrophage	-4W
ACATTTCTCGACCTAA-1	RI_4W_1	4782	1459	RI_4W_1	1	Basal/myoepithelial	-4W
ACCAAACAGCCGCACT-1	RI_4W_1	3924	1125	RI_4W_1	10	Fibroblast	-4W
ACCAAACAGTCGTCTA-1	RI_4W_1	2758	599	RI_4W_1	8	Macrophage	-4W
ACCAAACCATCATTGG-1	RI_4W_1	10157	1491	RI_4W_1	2	Luminal secretory progenitor	-4W
ACCAAACGTGCGACAA-1	RI_4W_1	8656	1789	RI_4W_1	2	Luminal secretory progenitor	-4W
ACCAACAAGGTCCTGC-1	RI_4W_1	19984	2598	RI_4W_1	2	Luminal secretory progenitor	-4W
ACCAACAAGTGCTCGC-1	RI_4W_1	10542	1220	RI_4W_1	7	Luminal secretory cell	-4W
ACCAACACAGAGTTCT-1	RI_4W_1	551	228	RI_4W_1	3	Endothelial	-4W
ACCAACAGTCAACCAT-1	RI_4W_1	1076	481	RI_4W_1	5	Nature killer and T	-4W
ACCAACAGTCTTCTAT-1	RI_4W_1	1524	537	RI_4W_1	2	Luminal secretory progenitor	-4W
ACCAACAGTTAAGAAC-1	RI_4W_1	1000	544	RI_4W_1	2	Luminal secretory progenitor	-4W
ACCAACATCCCTTTGG-1	RI_4W_1	3485	526	RI_4W_1	7	Luminal secretory cell	-4W
ACCACAAAGCGACTTT-1	RI_4W_1	4068	1086	RI_4W_1	3	Endothelial	-4W
ACCACAAGTACTCCCT-1	RI_4W_1	9044	1452	RI_4W_1	2	Luminal secretory progenitor	-4W
ACCACAAGTGAGCGAT-1	RI_4W_1	1064	388	RI_4W_1	5	Nature killer and T	-4W
ACCACAAGTGGATGAC-1	RI_4W_1	2515	871	RI_4W_1	8	Macrophage	-4W
ACCACAAGTGTTTCTT-1	RI_4W_1	1380	444	RI_4W_1	7	Luminal secretory cell	-4W
ACCACAAGTTGCAAGG-1	RI_4W_1	18204	1782	RI_4W_1	2	Luminal secretory progenitor	-4W
ACCACAATCACTAGCA-1	RI_4W_1	10612	1744	RI_4W_1	2	Luminal secretory progenitor	-4W
ACCACAATCGGAGCAA-1	RI_4W_1	2312	758	RI_4W_1	3	Endothelial	-4W
ACCATTTAGAAGCGCT-1	RI_4W_1	3785	917	RI_4W_1	10	Fibroblast	-4W
ACCATTTAGTCTTCGA-1	RI_4W_1	1612	602	RI_4W_1	6	Pericyte	-4W
ACCATTTCACCTATCC-1	RI_4W_1	1053	577	RI_4W_1	2	Luminal secretory progenitor	-4W
ACCATTTCAGCTACCG-1	RI_4W_1	1117	405	RI_4W_1	2	Luminal secretory progenitor	-4W
ACCATTTGTCGCCTAG-1	RI_4W_1	1919	720	RI_4W_1	1	Basal/myoepithelial	-4W
ACCATTTTCCATACTT-1	RI_4W_1	3601	1369	RI_4W_1	1	Basal/myoepithelial	-4W
ACCATTTTCCGATCGG-1	RI_4W_1	6157	1462	RI_4W_1	11	Stem_like cell	-4W
ACCATTTTCCGTGGCA-1	RI_4W_1	2517	944	RI_4W_1	6	Pericyte	-4W
ACCATTTTCTCTTGCG-1	RI_4W_1	795	315	RI_4W_1	8	Macrophage	-4W
ACCATTTTCTGAGAAA-1	RI_4W_1	1891	1033	RI_4W_1	8	Macrophage	-4W
ACCCAAAAGCCTGTCG-1	RI_4W_1	12814	1409	RI_4W_1	7	Luminal secretory cell	-4W
ACCCAAAAGGCCCAAA-1	RI_4W_1	1786	690	RI_4W_1	2	Luminal secretory progenitor	-4W
ACCCAAACACGACGTC-1	RI_4W_1	2678	1078	RI_4W_1	1	Basal/myoepithelial	-4W
ACCCAAAGTAACAGGC-1	RI_4W_1	6605	1896	RI_4W_1	4	Luminal hormone-response	-4W
ACCCAAAGTAGAGTTA-1	RI_4W_1	793	442	RI_4W_1	2	Luminal secretory progenitor	-4W
ACCCAAATCATATGGC-1	RI_4W_1	4751	1491	RI_4W_1	1	Basal/myoepithelial	-4W
ACCCAAATCATTTACC-1	RI_4W_1	12773	1745	RI_4W_1	11	Stem_like cell	-4W
ACCCAAATCGTACACA-1	RI_4W_1	1977	660	RI_4W_1	5	Nature killer and T	-4W
ACCCTCAAGGTATTGA-1	RI_4W_1	2099	572	RI_4W_1	1	Basal/myoepithelial	-4W
ACCCTCACACAAATGA-1	RI_4W_1	35237	1819	RI_4W_1	9	B cell	-4W
ACCCTCAGTACCCGAC-1	RI_4W_1	1411	628	RI_4W_1	10	Fibroblast	-4W
ACCCTCATCACTGCTC-1	RI_4W_1	2637	895	RI_4W_1	2	Luminal secretory progenitor	-4W
ACCCTCATCCGAGTGC-1	RI_4W_1	5937	1615	RI_4W_1	2	Luminal secretory progenitor	-4W
ACCCTCATCCGTGCGA-1	RI_4W_1	680	320	RI_4W_1	1	Basal/myoepithelial	-4W
ACCCTTGAGACTAGAT-1	RI_4W_1	1517	488	RI_4W_1	5	Nature killer and T	-4W
ACCCTTGAGTCAAGCG-1	RI_4W_1	3304	1001	RI_4W_1	3	Endothelial	-4W
ACCCTTGCAGAGCTAG-1	RI_4W_1	553	227	RI_4W_1	8	Macrophage	-4W
ACCCTTGGTATGGTAA-1	RI_4W_1	18023	2084	RI_4W_1	2	Luminal secretory progenitor	-4W
ACCCTTGGTCGACTTA-1	RI_4W_1	1192	624	RI_4W_1	6	Pericyte	-4W
ACCCTTGTCGAACCAT-1	RI_4W_1	1654	853	RI_4W_1	8	Macrophage	-4W
ACCCTTGTCGTTAGTG-1	RI_4W_1	11690	1623	RI_4W_1	2	Luminal secretory progenitor	-4W
ACCGTTCCAAACACGG-1	RI_4W_1	8154	1026	RI_4W_1	7	Luminal secretory cell	-4W
ACCGTTCCAAACGTGG-1	RI_4W_1	2037	682	RI_4W_1	2	Luminal secretory progenitor	-4W
ACCGTTCCACAGCTGC-1	RI_4W_1	14594	1877	RI_4W_1	2	Luminal secretory progenitor	-4W
ACCGTTCCAGTTGCGC-1	RI_4W_1	7660	1378	RI_4W_1	2	Luminal secretory progenitor	-4W
ACCGTTCCATGTTTGG-1	RI_4W_1	1603	477	RI_4W_1	5	Nature killer and T	-4W
ACCGTTCCATTGTACG-1	RI_4W_1	2319	657	RI_4W_1	5	Nature killer and T	-4W
ACCGTTCTCCGTGTAA-1	RI_4W_1	4519	1311	RI_4W_1	4	Luminal hormone-response	-4W
ACCGTTCTCTAGACAC-1	RI_4W_1	1047	613	RI_4W_1	11	Stem_like cell	-4W
ACCGTTCTCTGCCCTA-1	RI_4W_1	2928	916	RI_4W_1	1	Basal/myoepithelial	-4W
ACCTACCAGTCCGCGT-1	RI_4W_1	3012	843	RI_4W_1	8	Macrophage	-4W
ACCTACCTCCGATGCG-1	RI_4W_1	9131	1529	RI_4W_1	2	Luminal secretory progenitor	-4W
ACCTGAACAACAGAGC-1	RI_4W_1	10614	1519	RI_4W_1	2	Luminal secretory progenitor	-4W
ACCTGAACAACGATCT-1	RI_4W_1	9822	2132	RI_4W_1	2	Luminal secretory progenitor	-4W
ACCTGAACACGCAAAG-1	RI_4W_1	9581	1704	RI_4W_1	2	Luminal secretory progenitor	-4W
ACCTGAAGTAGCCCTG-1	RI_4W_1	12098	1539	RI_4W_1	2	Luminal secretory progenitor	-4W
ACCTGAAGTAGGAGTC-1	RI_4W_1	1871	773	RI_4W_1	3	Endothelial	-4W
ACCTGAAGTGCATACT-1	RI_4W_1	4198	1078	RI_4W_1	4	Luminal hormone-response	-4W
ACCTGAAGTTGGACCC-1	RI_4W_1	3672	1051	RI_4W_1	1	Basal/myoepithelial	-4W
ACCTGAATCCTCATAT-1	RI_4W_1	12013	1913	RI_4W_1	11	Stem_like cell	-4W
ACCTGAATCGATAACC-1	RI_4W_1	1377	628	RI_4W_1	1	Basal/myoepithelial	-4W
ACCTGAATCTGTCCGT-1	RI_4W_1	10625	1535	RI_4W_1	2	Luminal secretory progenitor	-4W
ACCTGAATCTTAATCC-1	RI_4W_1	9660	1602	RI_4W_1	2	Luminal secretory progenitor	-4W
ACCTGTCAGGCTAGCA-1	RI_4W_1	2491	1079	RI_4W_1	1	Basal/myoepithelial	-4W
ACCTGTCAGGTCCTGC-1	RI_4W_1	7287	1760	RI_4W_1	4	Luminal hormone-response	-4W
ACCTGTCCATTGACTG-1	RI_4W_1	8867	1531	RI_4W_1	2	Luminal secretory progenitor	-4W
ACCTGTCGTATCCTCC-1	RI_4W_1	1089	433	RI_4W_1	2	Luminal secretory progenitor	-4W
ACCTGTCGTTTGTGGT-1	RI_4W_1	2362	792	RI_4W_1	6	Pericyte	-4W
ACCTGTCTCAAGGTGG-1	RI_4W_1	1264	479	RI_4W_1	5	Nature killer and T	-4W
ACGATCACAACCACAT-1	RI_4W_1	14735	1991	RI_4W_1	13	Luminal_Progenitor	-4W
ACGATCACAGGTAGTG-1	RI_4W_1	2034	538	RI_4W_1	5	Nature killer and T	-4W
ACGATGTAGCCGATCC-1	RI_4W_1	945	588	RI_4W_1	1	Basal/myoepithelial	-4W
ACGATGTAGGCTCAAG-1	RI_4W_1	8006	2032	RI_4W_1	4	Luminal hormone-response	-4W
ACGATGTAGGTAGGCT-1	RI_4W_1	12261	1428	RI_4W_1	2	Luminal secretory progenitor	-4W
ACGATGTGTACGGTTT-1	RI_4W_1	1646	544	RI_4W_1	3	Endothelial	-4W
ACGATGTGTCAGTTTG-1	RI_4W_1	1124	568	RI_4W_1	6	Pericyte	-4W
ACGATGTGTGTGAATA-1	RI_4W_1	13282	1829	RI_4W_1	2	Luminal secretory progenitor	-4W
ACGATGTTCAACGCTA-1	RI_4W_1	1568	707	RI_4W_1	6	Pericyte	-4W
ACGCACGAGCCGTTGC-1	RI_4W_1	10988	1557	RI_4W_1	2	Luminal secretory progenitor	-4W
ACGCACGAGTTGTAAG-1	RI_4W_1	2938	1044	RI_4W_1	8	Macrophage	-4W
ACGCACGCACACACGC-1	RI_4W_1	4884	533	RI_4W_1	9	B cell	-4W
ACGCACGCACACAGCC-1	RI_4W_1	3105	1196	RI_4W_1	1	Basal/myoepithelial	-4W
ACGCACGCAGACCAAG-1	RI_4W_1	21134	2037	RI_4W_1	2	Luminal secretory progenitor	-4W
ACGCACGCAGCTGAGA-1	RI_4W_1	8960	2028	RI_4W_1	4	Luminal hormone-response	-4W
ACGCACGCATGATAGA-1	RI_4W_1	5346	969	RI_4W_1	2	Luminal secretory progenitor	-4W
ACGCACGGTAGCGTAG-1	RI_4W_1	11032	1425	RI_4W_1	2	Luminal secretory progenitor	-4W
ACGCACGGTATTCTCT-1	RI_4W_1	1202	461	RI_4W_1	6	Pericyte	-4W
ACGCACGGTGAGAACC-1	RI_4W_1	9971	1457	RI_4W_1	2	Luminal secretory progenitor	-4W
ACGCACGTCCCGAGTG-1	RI_4W_1	6164	1621	RI_4W_1	4	Luminal hormone-response	-4W
ACGCACGTCGCCTCTA-1	RI_4W_1	826	334	RI_4W_1	1	Basal/myoepithelial	-4W
ACGCACGTCGTAATGC-1	RI_4W_1	15942	1467	RI_4W_1	7	Luminal secretory cell	-4W
ACGCACGTCTCATTGT-1	RI_4W_1	1579	755	RI_4W_1	1	Basal/myoepithelial	-4W
ACGGAAGAGAAGAGCA-1	RI_4W_1	12231	1562	RI_4W_1	2	Luminal secretory progenitor	-4W
ACGGAAGAGTCGGGAT-1	RI_4W_1	10834	1624	RI_4W_1	11	Stem_like cell	-4W
ACGGAAGCATCCGGCA-1	RI_4W_1	5017	1486	RI_4W_1	1	Basal/myoepithelial	-4W
ACGGAAGGTAACACGG-1	RI_4W_1	2481	841	RI_4W_1	2	Luminal secretory progenitor	-4W
ACGGAAGGTAGTCTTG-1	RI_4W_1	898	369	RI_4W_1	5	Nature killer and T	-4W
ACGGAAGGTTAGAGAT-1	RI_4W_1	3515	912	RI_4W_1	10	Fibroblast	-4W
ACGGAAGTCGCCGTGA-1	RI_4W_1	4575	820	RI_4W_1	2	Luminal secretory progenitor	-4W
ACGGAAGTCTCCACTG-1	RI_4W_1	8172	1087	RI_4W_1	2	Luminal secretory progenitor	-4W
ACGGGTCAGGCTGGAT-1	RI_4W_1	11567	1474	RI_4W_1	2	Luminal secretory progenitor	-4W
ACGGGTCCAGATACCT-1	RI_4W_1	1822	800	RI_4W_1	11	Stem_like cell	-4W
ACGGGTCCATGAAAGT-1	RI_4W_1	7320	2109	RI_4W_1	4	Luminal hormone-response	-4W
ACGGGTCGTACTTGTG-1	RI_4W_1	4035	898	RI_4W_1	2	Luminal secretory progenitor	-4W
ACGGGTCGTAGCCCTG-1	RI_4W_1	6674	1346	RI_4W_1	4	Luminal hormone-response	-4W
ACGGGTCGTATGCGGA-1	RI_4W_1	1744	525	RI_4W_1	3	Endothelial	-4W
ACGGGTCGTCGTCGGT-1	RI_4W_1	12325	1399	RI_4W_1	2	Luminal secretory progenitor	-4W
ACGGGTCGTGTGTCCG-1	RI_4W_1	1400	565	RI_4W_1	1	Basal/myoepithelial	-4W
ACGGGTCGTTCGTGCG-1	RI_4W_1	2482	794	RI_4W_1	5	Nature killer and T	-4W
ACGGGTCTCCTTCACG-1	RI_4W_1	708	268	RI_4W_1	9	B cell	-4W
ACGGGTCTCTGGGCCA-1	RI_4W_1	6090	1640	RI_4W_1	14	PTPRC+_Basal	-4W
ACGGTCGAGCCATATC-1	RI_4W_1	2634	845	RI_4W_1	1	Basal/myoepithelial	-4W
ACGGTCGAGTCGGGAT-1	RI_4W_1	4743	1201	RI_4W_1	1	Basal/myoepithelial	-4W
ACGGTCGCACGTACTA-1	RI_4W_1	4365	1205	RI_4W_1	3	Endothelial	-4W
ACGGTCGCATTCGGGC-1	RI_4W_1	10328	1567	RI_4W_1	2	Luminal secretory progenitor	-4W
ACGGTCGGTGATTCAC-1	RI_4W_1	1734	776	RI_4W_1	8	Macrophage	-4W
ACGGTCGTCGCTACGG-1	RI_4W_1	1799	383	RI_4W_1	12	Lymphatic endothelial	-4W
ACGGTCGTCTTGGTGA-1	RI_4W_1	1427	552	RI_4W_1	5	Nature killer and T	-4W
ACGGTTAAGTATGCAA-1	RI_4W_1	12250	1437	RI_4W_1	7	Luminal secretory cell	-4W
ACGGTTACAGAATTCC-1	RI_4W_1	868	430	RI_4W_1	5	Nature killer and T	-4W
ACGGTTACATCCTGTC-1	RI_4W_1	4849	1372	RI_4W_1	4	Luminal hormone-response	-4W
ACGGTTAGTTGGGACA-1	RI_4W_1	9870	1190	RI_4W_1	2	Luminal secretory progenitor	-4W
ACGGTTAGTTTACACG-1	RI_4W_1	3318	959	RI_4W_1	8	Macrophage	-4W
ACGTAACAGGGCAAGG-1	RI_4W_1	5159	393	RI_4W_1	9	B cell	-4W
ACGTAACCAAATTGCC-1	RI_4W_1	3200	1039	RI_4W_1	1	Basal/myoepithelial	-4W
ACGTAACCACTCAGAT-1	RI_4W_1	2114	996	RI_4W_1	4	Luminal hormone-response	-4W
ACGTAACCACTCCTTG-1	RI_4W_1	6095	1603	RI_4W_1	4	Luminal hormone-response	-4W
ACGTAACCAGATCACT-1	RI_4W_1	5619	1343	RI_4W_1	8	Macrophage	-4W
ACGTAACGTCATCAGT-1	RI_4W_1	832	447	RI_4W_1	5	Nature killer and T	-4W
ACGTAACGTGACCGAA-1	RI_4W_1	4244	639	RI_4W_1	2	Luminal secretory progenitor	-4W
ACGTAACGTTCCACGG-1	RI_4W_1	14072	1293	RI_4W_1	7	Luminal secretory cell	-4W
ACGTAACGTTGTCATG-1	RI_4W_1	9846	1424	RI_4W_1	2	Luminal secretory progenitor	-4W
ACGTAACTCAACTCTT-1	RI_4W_1	4986	1018	RI_4W_1	3	Endothelial	-4W
ACGTAACTCAATCAGC-1	RI_4W_1	11007	1645	RI_4W_1	2	Luminal secretory progenitor	-4W
ACGTAACTCAATGCAC-1	RI_4W_1	7120	1482	RI_4W_1	2	Luminal secretory progenitor	-4W
ACGTAACTCTCGAACA-1	RI_4W_1	22458	2234	RI_4W_1	2	Luminal secretory progenitor	-4W
ACGTACAAGAATCCCT-1	RI_4W_1	3550	791	RI_4W_1	7	Luminal secretory cell	-4W
ACGTACAAGTAAGACT-1	RI_4W_1	2599	1005	RI_4W_1	1	Basal/myoepithelial	-4W
ACGTACAAGTCTAGCT-1	RI_4W_1	1609	993	RI_4W_1	8	Macrophage	-4W
ACGTACAAGTGCTAGG-1	RI_4W_1	10896	1443	RI_4W_1	2	Luminal secretory progenitor	-4W
ACGTACACAGGTGACA-1	RI_4W_1	28735	2811	RI_4W_1	2	Luminal secretory progenitor	-4W
ACGTACACATGCCGCA-1	RI_4W_1	4180	900	RI_4W_1	2	Luminal secretory progenitor	-4W
ACGTACAGTTGCCATA-1	RI_4W_1	1235	423	RI_4W_1	3	Endothelial	-4W
ACGTACAGTTTAGAGA-1	RI_4W_1	15474	1467	RI_4W_1	2	Luminal secretory progenitor	-4W
ACGTACATCATCTGTT-1	RI_4W_1	15855	2254	RI_4W_1	2	Luminal secretory progenitor	-4W
ACGTAGTAGACCAGCA-1	RI_4W_1	1207	557	RI_4W_1	6	Pericyte	-4W
ACGTAGTAGTAGTCAA-1	RI_4W_1	1029	387	RI_4W_1	3	Endothelial	-4W
ACGTAGTCAATTGCTG-1	RI_4W_1	8130	1518	RI_4W_1	2	Luminal secretory progenitor	-4W
ACGTAGTCAGAATGTA-1	RI_4W_1	2739	750	RI_4W_1	2	Luminal secretory progenitor	-4W
ACGTAGTGTAACGATA-1	RI_4W_1	9167	1234	RI_4W_1	2	Luminal secretory progenitor	-4W
ACGTCCTAGAAACCCG-1	RI_4W_1	1004	431	RI_4W_1	3	Endothelial	-4W
ACGTCCTAGAAAGTCT-1	RI_4W_1	1003	365	RI_4W_1	5	Nature killer and T	-4W
ACGTCCTAGCGATGCA-1	RI_4W_1	2667	917	RI_4W_1	3	Endothelial	-4W
ACGTCCTAGTATAACG-1	RI_4W_1	3207	727	RI_4W_1	5	Nature killer and T	-4W
ACGTCCTCACGCTGAC-1	RI_4W_1	960	565	RI_4W_1	1	Basal/myoepithelial	-4W
ACGTCCTCACGGTGTC-1	RI_4W_1	11400	2268	RI_4W_1	2	Luminal secretory progenitor	-4W
ACGTCCTCAGCTGCCA-1	RI_4W_1	18579	1811	RI_4W_1	2	Luminal secretory progenitor	-4W
ACGTCCTGTACGATCT-1	RI_4W_1	892	477	RI_4W_1	1	Basal/myoepithelial	-4W
ACGTCCTGTCAAATCC-1	RI_4W_1	1182	469	RI_4W_1	8	Macrophage	-4W
ACGTCCTGTGAGTTGG-1	RI_4W_1	9209	847	RI_4W_1	2	Luminal secretory progenitor	-4W
ACGTTCCCAATAGGAT-1	RI_4W_1	695	371	RI_4W_1	5	Nature killer and T	-4W
ACGTTCCGTAAGGTCG-1	RI_4W_1	13422	1961	RI_4W_1	2	Luminal secretory progenitor	-4W
ACGTTCCGTCGCACGT-1	RI_4W_1	503	374	RI_4W_1	8	Macrophage	-4W
ACGTTCCGTGTTAGCT-1	RI_4W_1	10320	1721	RI_4W_1	2	Luminal secretory progenitor	-4W
ACTACGAAGGATGCGT-1	RI_4W_1	2051	489	RI_4W_1	3	Endothelial	-4W
ACTACGAAGTAGTCTC-1	RI_4W_1	21552	2786	RI_4W_1	2	Luminal secretory progenitor	-4W
ACTACGAGTTGCATGT-1	RI_4W_1	2412	954	RI_4W_1	1	Basal/myoepithelial	-4W
ACTACGATCCCGAATA-1	RI_4W_1	1864	805	RI_4W_1	1	Basal/myoepithelial	-4W
ACTACGATCTATGCCC-1	RI_4W_1	21537	2482	RI_4W_1	2	Luminal secretory progenitor	-4W
ACTATCTAGTCACTGT-1	RI_4W_1	3466	682	RI_4W_1	7	Luminal secretory cell	-4W
ACTATCTCACGCGGTT-1	RI_4W_1	10427	1480	RI_4W_1	2	Luminal secretory progenitor	-4W
ACTATCTCACTCCACT-1	RI_4W_1	12545	1934	RI_4W_1	2	Luminal secretory progenitor	-4W
ACTATCTTCAAGAATG-1	RI_4W_1	2581	1026	RI_4W_1	8	Macrophage	-4W
ACTATCTTCAGACAAA-1	RI_4W_1	14458	1497	RI_4W_1	2	Luminal secretory progenitor	-4W
ACTATCTTCTAGCATG-1	RI_4W_1	7147	1301	RI_4W_1	2	Luminal secretory progenitor	-4W
ACTATCTTCTGTCCCA-1	RI_4W_1	18355	2533	RI_4W_1	2	Luminal secretory progenitor	-4W
ACTATGGAGACAACAT-1	RI_4W_1	6030	1692	RI_4W_1	1	Basal/myoepithelial	-4W
ACTATGGAGCCGCACT-1	RI_4W_1	3890	1061	RI_4W_1	1	Basal/myoepithelial	-4W
ACTATGGCACACACGC-1	RI_4W_1	6169	1834	RI_4W_1	1	Basal/myoepithelial	-4W
ACTATGGCACATGTTG-1	RI_4W_1	4519	626	RI_4W_1	2	Luminal secretory progenitor	-4W
ACTATGGCAGAGTGAC-1	RI_4W_1	12817	1790	RI_4W_1	2	Luminal secretory progenitor	-4W
ACTATGGCAGTCGTTA-1	RI_4W_1	9252	1301	RI_4W_1	2	Luminal secretory progenitor	-4W
ACTATGGGTTCCATTT-1	RI_4W_1	2261	820	RI_4W_1	10	Fibroblast	-4W
ACTATGGTCATTGCGA-1	RI_4W_1	1476	670	RI_4W_1	2	Luminal secretory progenitor	-4W
ACTATGGTCCATCGTC-1	RI_4W_1	9017	1323	RI_4W_1	2	Luminal secretory progenitor	-4W
ACTATTCGTACCGTGC-1	RI_4W_1	723	375	RI_4W_1	1	Basal/myoepithelial	-4W
ACTATTCTCCCATAAG-1	RI_4W_1	6606	1219	RI_4W_1	2	Luminal secretory progenitor	-4W
ACTATTCTCGGTAAGG-1	RI_4W_1	1206	454	RI_4W_1	10	Fibroblast	-4W
ACTCCCACAGACCTAT-1	RI_4W_1	6472	1882	RI_4W_1	4	Luminal hormone-response	-4W
ACTCCCACATGGCACC-1	RI_4W_1	3364	1166	RI_4W_1	1	Basal/myoepithelial	-4W
ACTCCCATCATAGGCT-1	RI_4W_1	987	443	RI_4W_1	5	Nature killer and T	-4W
ACTCTCGAGCCGATTT-1	RI_4W_1	2339	868	RI_4W_1	3	Endothelial	-4W
ACTCTCGAGGCTCACC-1	RI_4W_1	57690	2744	RI_4W_1	2	Luminal secretory progenitor	-4W
ACTCTCGAGGTTCCAT-1	RI_4W_1	2796	536	RI_4W_1	5	Nature killer and T	-4W
ACTCTCGAGTCCTGCG-1	RI_4W_1	1462	666	RI_4W_1	6	Pericyte	-4W
ACTCTCGCACAAGCTT-1	RI_4W_1	775	259	RI_4W_1	2	Luminal secretory progenitor	-4W
ACTCTCGGTCTAACTG-1	RI_4W_1	1228	454	RI_4W_1	10	Fibroblast	-4W
ACTCTCGTCCGTATGA-1	RI_4W_1	776	320	RI_4W_1	5	Nature killer and T	-4W
ACTCTCGTCTCAACGA-1	RI_4W_1	5026	291	RI_4W_1	9	B cell	-4W
ACTGATGAGCCTATTG-1	RI_4W_1	3783	1195	RI_4W_1	1	Basal/myoepithelial	-4W
ACTGATGCACAGCCAC-1	RI_4W_1	11818	1915	RI_4W_1	2	Luminal secretory progenitor	-4W
ACTGATGCAGGTTCGC-1	RI_4W_1	3858	1143	RI_4W_1	4	Luminal hormone-response	-4W
ACTGATGTCTTCTTCC-1	RI_4W_1	10059	1799	RI_4W_1	2	Luminal secretory progenitor	-4W
ACTGCAAAGAATCTAG-1	RI_4W_1	2559	738	RI_4W_1	1	Basal/myoepithelial	-4W
ACTGCAAGTCCACTCT-1	RI_4W_1	13378	2102	RI_4W_1	11	Stem_like cell	-4W
ACTGCAAGTCCTTGTC-1	RI_4W_1	9347	1372	RI_4W_1	2	Luminal secretory progenitor	-4W
ACTGCAATCACATACG-1	RI_4W_1	15938	2567	RI_4W_1	2	Luminal secretory progenitor	-4W
ACTGTCCCAACTTCTT-1	RI_4W_1	10783	1560	RI_4W_1	2	Luminal secretory progenitor	-4W
ACTGTCCCATCCGGCA-1	RI_4W_1	504	243	RI_4W_1	9	B cell	-4W
ACTGTCCGTCCAAAGG-1	RI_4W_1	7348	1266	RI_4W_1	2	Luminal secretory progenitor	-4W
ACTGTCCGTGACAACG-1	RI_4W_1	2153	565	RI_4W_1	5	Nature killer and T	-4W
ACTGTCCTCCACCTCA-1	RI_4W_1	11329	2189	RI_4W_1	2	Luminal secretory progenitor	-4W
ACTGTGAAGTCATGGG-1	RI_4W_1	2108	508	RI_4W_1	2	Luminal secretory progenitor	-4W
ACTGTGAGTAGCTTAC-1	RI_4W_1	6546	1366	RI_4W_1	2	Luminal secretory progenitor	-4W
ACTGTGAGTGCCCGTA-1	RI_4W_1	1840	759	RI_4W_1	8	Macrophage	-4W
ACTGTGATCACCATCC-1	RI_4W_1	4300	1104	RI_4W_1	11	Stem_like cell	-4W
ACTGTGATCGGTCTGG-1	RI_4W_1	3528	866	RI_4W_1	1	Basal/myoepithelial	-4W
ACTGTGATCGTTCCCA-1	RI_4W_1	2783	895	RI_4W_1	1	Basal/myoepithelial	-4W
ACTGTGATCTCAACCC-1	RI_4W_1	5766	1471	RI_4W_1	4	Luminal hormone-response	-4W
ACTTAGGAGACTCTTG-1	RI_4W_1	1347	534	RI_4W_1	6	Pericyte	-4W
ACTTAGGCAACAGCTT-1	RI_4W_1	940	602	RI_4W_1	3	Endothelial	-4W
ACTTAGGGTAGAATGT-1	RI_4W_1	9899	1121	RI_4W_1	2	Luminal secretory progenitor	-4W
ACTTAGGGTTATAGCC-1	RI_4W_1	2901	1143	RI_4W_1	1	Basal/myoepithelial	-4W
ACTTAGGGTTTGGAAA-1	RI_4W_1	9795	1541	RI_4W_1	2	Luminal secretory progenitor	-4W
ACTTAGGTCAAGATAG-1	RI_4W_1	1370	550	RI_4W_1	6	Pericyte	-4W
ACTTAGGTCGTTCCCA-1	RI_4W_1	736	352	RI_4W_1	1	Basal/myoepithelial	-4W
ACTTATCAGAACGTGC-1	RI_4W_1	2444	691	RI_4W_1	1	Basal/myoepithelial	-4W
ACTTATCCACAGTCGC-1	RI_4W_1	825	343	RI_4W_1	7	Luminal secretory cell	-4W
ACTTATCTCCTTACCG-1	RI_4W_1	8198	1600	RI_4W_1	2	Luminal secretory progenitor	-4W
ACTTATCTCTAGCCAA-1	RI_4W_1	1883	571	RI_4W_1	2	Luminal secretory progenitor	-4W
ACTTCCGAGCACTCTA-1	RI_4W_1	3742	957	RI_4W_1	2	Luminal secretory progenitor	-4W
ACTTCCGAGCGCTTCG-1	RI_4W_1	21297	2129	RI_4W_1	7	Luminal secretory cell	-4W
ACTTCCGCACCTCTAC-1	RI_4W_1	1439	488	RI_4W_1	3	Endothelial	-4W
ACTTCGCAGCGTGAGT-1	RI_4W_1	7588	999	RI_4W_1	2	Luminal secretory progenitor	-4W
ACTTCGCAGGCCTAGA-1	RI_4W_1	610	381	RI_4W_1	1	Basal/myoepithelial	-4W
ACTTCGCAGGTTATAG-1	RI_4W_1	11562	1396	RI_4W_1	2	Luminal secretory progenitor	-4W
ACTTCGCAGTCCTACA-1	RI_4W_1	1112	327	RI_4W_1	5	Nature killer and T	-4W
ACTTCGCCAATCGAAA-1	RI_4W_1	3279	1077	RI_4W_1	3	Endothelial	-4W
ACTTCGCCAATGGGTG-1	RI_4W_1	14205	1421	RI_4W_1	2	Luminal secretory progenitor	-4W
ACTTCGCGTCTTAGTG-1	RI_4W_1	6537	1250	RI_4W_1	2	Luminal secretory progenitor	-4W
ACTTCGCGTGGAATGC-1	RI_4W_1	1056	351	RI_4W_1	5	Nature killer and T	-4W
ACTTCGCTCACCACAA-1	RI_4W_1	9195	2141	RI_4W_1	4	Luminal hormone-response	-4W
ACTTCGCTCCATACAG-1	RI_4W_1	10707	2602	RI_4W_1	4	Luminal hormone-response	-4W
ACTTCGCTCTCATTGT-1	RI_4W_1	3526	1191	RI_4W_1	2	Luminal secretory progenitor	-4W
ACTTTCAAGCGTCGAA-1	RI_4W_1	13117	1821	RI_4W_1	7	Luminal secretory cell	-4W
ACTTTCAAGCGTGCCT-1	RI_4W_1	2160	804	RI_4W_1	1	Basal/myoepithelial	-4W
ACTTTCAAGCTAAGTA-1	RI_4W_1	20371	2229	RI_4W_1	2	Luminal secretory progenitor	-4W
ACTTTCAAGTATGAGT-1	RI_4W_1	800	309	RI_4W_1	2	Luminal secretory progenitor	-4W
ACTTTCAAGTGTTGTC-1	RI_4W_1	1820	683	RI_4W_1	1	Basal/myoepithelial	-4W
ACTTTCACAGGGTCTC-1	RI_4W_1	601	257	RI_4W_1	8	Macrophage	-4W
ACTTTCATCAGTAGGG-1	RI_4W_1	8317	1284	RI_4W_1	2	Luminal secretory progenitor	-4W
ACTTTCATCCCGTTGT-1	RI_4W_1	9152	1124	RI_4W_1	7	Luminal secretory cell	-4W
ACTTTCATCGTGTGGC-1	RI_4W_1	12102	1440	RI_4W_1	7	Luminal secretory cell	-4W
ACTTTGTCAACGATCT-1	RI_4W_1	658	353	RI_4W_1	2	Luminal secretory progenitor	-4W
ACTTTGTCAGAATGTA-1	RI_4W_1	613	286	RI_4W_1	1	Basal/myoepithelial	-4W
ACTTTGTCATTAGGCT-1	RI_4W_1	10420	1667	RI_4W_1	2	Luminal secretory progenitor	-4W
ACTTTGTCATTCAGCA-1	RI_4W_1	8111	1195	RI_4W_1	2	Luminal secretory progenitor	-4W
ACTTTGTGTACACGCC-1	RI_4W_1	20042	2272	RI_4W_1	2	Luminal secretory progenitor	-4W
ACTTTGTGTCGTTGCG-1	RI_4W_1	3025	829	RI_4W_1	8	Macrophage	-4W
ACTTTGTGTGACCTGC-1	RI_4W_1	761	319	RI_4W_1	5	Nature killer and T	-4W
ACTTTGTTCCTACGAA-1	RI_4W_1	1413	697	RI_4W_1	1	Basal/myoepithelial	-4W
ACTTTGTTCTGTCCGT-1	RI_4W_1	627	367	RI_4W_1	2	Luminal secretory progenitor	-4W
AGAAATGCAAGTGATA-1	RI_4W_1	4497	1066	RI_4W_1	10	Fibroblast	-4W
AGAAATGGTAACATGA-1	RI_4W_1	3352	1040	RI_4W_1	1	Basal/myoepithelial	-4W
AGAAATGGTCGTTTCC-1	RI_4W_1	7372	983	RI_4W_1	2	Luminal secretory progenitor	-4W
AGAAATGTCGACGATT-1	RI_4W_1	11237	1074	RI_4W_1	7	Luminal secretory cell	-4W
AGAAATGTCGCTACAA-1	RI_4W_1	3889	726	RI_4W_1	1	Basal/myoepithelial	-4W
AGAACAACACTTACAG-1	RI_4W_1	15718	2596	RI_4W_1	2	Luminal secretory progenitor	-4W
AGAACAAGTAGACACG-1	RI_4W_1	13507	1381	RI_4W_1	2	Luminal secretory progenitor	-4W
AGAACCTAGATTGGGC-1	RI_4W_1	3214	988	RI_4W_1	1	Basal/myoepithelial	-4W
AGAACCTCAAGATCCT-1	RI_4W_1	3267	1194	RI_4W_1	1	Basal/myoepithelial	-4W
AGAACCTCACACGTGC-1	RI_4W_1	1004	465	RI_4W_1	1	Basal/myoepithelial	-4W
AGAACCTTCAAGCCCG-1	RI_4W_1	4098	1149	RI_4W_1	3	Endothelial	-4W
AGAACCTTCAGCCCAG-1	RI_4W_1	7068	947	RI_4W_1	7	Luminal secretory cell	-4W
AGAACCTTCAGCCTTC-1	RI_4W_1	1040	571	RI_4W_1	2	Luminal secretory progenitor	-4W
AGAACCTTCTGCAGCG-1	RI_4W_1	7367	1140	RI_4W_1	2	Luminal secretory progenitor	-4W
AGAAGCGAGAATCGAT-1	RI_4W_1	8287	1118	RI_4W_1	2	Luminal secretory progenitor	-4W
AGAAGCGAGAGCATCG-1	RI_4W_1	2347	876	RI_4W_1	1	Basal/myoepithelial	-4W
AGAAGCGAGCACCAGA-1	RI_4W_1	1774	697	RI_4W_1	3	Endothelial	-4W
AGAAGCGGTACCTGTA-1	RI_4W_1	6836	1953	RI_4W_1	4	Luminal hormone-response	-4W
AGAAGCGGTACTTGTG-1	RI_4W_1	1084	434	RI_4W_1	3	Endothelial	-4W
AGAAGCGGTAGTTCCA-1	RI_4W_1	6829	1077	RI_4W_1	2	Luminal secretory progenitor	-4W
AGAAGCGGTGAGACGT-1	RI_4W_1	2563	693	RI_4W_1	1	Basal/myoepithelial	-4W
AGAAGCGTCGCAGTCG-1	RI_4W_1	1319	422	RI_4W_1	5	Nature killer and T	-4W
AGAAGTAAGTCTTCGA-1	RI_4W_1	5458	1575	RI_4W_1	4	Luminal hormone-response	-4W
AGAAGTAAGTGGTGAC-1	RI_4W_1	2997	962	RI_4W_1	1	Basal/myoepithelial	-4W
AGACAAAAGTAATTGG-1	RI_4W_1	17105	578	RI_4W_1	9	B cell	-4W
AGACAAACACAGTGTT-1	RI_4W_1	2661	715	RI_4W_1	2	Luminal secretory progenitor	-4W
AGACAAAGTCAGCTTA-1	RI_4W_1	4144	316	RI_4W_1	9	B cell	-4W
AGACAAAGTCATGACT-1	RI_4W_1	4017	1299	RI_4W_1	2	Luminal secretory progenitor	-4W
AGACAAATCATTTCGT-1	RI_4W_1	10803	1680	RI_4W_1	2	Luminal secretory progenitor	-4W
AGACAAATCGGTGAAG-1	RI_4W_1	7528	558	RI_4W_1	9	B cell	-4W
AGACACTAGTACAGAT-1	RI_4W_1	3156	968	RI_4W_1	3	Endothelial	-4W
AGACACTAGTTGCGAG-1	RI_4W_1	11074	1108	RI_4W_1	2	Luminal secretory progenitor	-4W
AGACACTCACCAAAGG-1	RI_4W_1	2733	621	RI_4W_1	1	Basal/myoepithelial	-4W
AGACACTCACCGGTCA-1	RI_4W_1	2144	816	RI_4W_1	1	Basal/myoepithelial	-4W
AGACACTCACGTTGGC-1	RI_4W_1	5785	1742	RI_4W_1	1	Basal/myoepithelial	-4W
AGACACTCACTGGATT-1	RI_4W_1	3589	1189	RI_4W_1	3	Endothelial	-4W
AGACACTCAGTCGCTG-1	RI_4W_1	2047	654	RI_4W_1	8	Macrophage	-4W
AGACACTCATCGCTAA-1	RI_4W_1	1000	423	RI_4W_1	5	Nature killer and T	-4W
AGACACTGTAAGGTCG-1	RI_4W_1	3601	1403	RI_4W_1	1	Basal/myoepithelial	-4W
AGACACTGTTAATGAG-1	RI_4W_1	4900	1340	RI_4W_1	4	Luminal hormone-response	-4W
AGACACTTCAGATGCT-1	RI_4W_1	656	392	RI_4W_1	5	Nature killer and T	-4W
AGACACTTCTGACCCT-1	RI_4W_1	1732	639	RI_4W_1	5	Nature killer and T	-4W
AGACAGGAGAATCGCG-1	RI_4W_1	5347	1350	RI_4W_1	4	Luminal hormone-response	-4W
AGACAGGAGACATATG-1	RI_4W_1	2343	770	RI_4W_1	1	Basal/myoepithelial	-4W
AGACAGGAGCTAAACA-1	RI_4W_1	2768	884	RI_4W_1	1	Basal/myoepithelial	-4W
AGACAGGAGGCCACCT-1	RI_4W_1	1949	795	RI_4W_1	1	Basal/myoepithelial	-4W
AGACAGGCACCGGCTA-1	RI_4W_1	11128	1346	RI_4W_1	2	Luminal secretory progenitor	-4W
AGACAGGCATGACGAG-1	RI_4W_1	11291	1350	RI_4W_1	2	Luminal secretory progenitor	-4W
AGACAGGCATGCCATA-1	RI_4W_1	3075	976	RI_4W_1	3	Endothelial	-4W
AGACAGGGTACTCCCT-1	RI_4W_1	3856	1291	RI_4W_1	1	Basal/myoepithelial	-4W
AGACAGGGTACTCCGG-1	RI_4W_1	633	337	RI_4W_1	6	Pericyte	-4W
AGACAGGGTATCGAGG-1	RI_4W_1	2843	909	RI_4W_1	1	Basal/myoepithelial	-4W
AGACAGGGTGATTAGA-1	RI_4W_1	2036	696	RI_4W_1	3	Endothelial	-4W
AGACAGGTCACCGGGT-1	RI_4W_1	1378	596	RI_4W_1	6	Pericyte	-4W
AGACAGGTCTACTGAG-1	RI_4W_1	1229	522	RI_4W_1	3	Endothelial	-4W
AGACCATCAAGACAAT-1	RI_4W_1	8372	1445	RI_4W_1	2	Luminal secretory progenitor	-4W
AGACCATCAGAGTCAG-1	RI_4W_1	11644	1862	RI_4W_1	2	Luminal secretory progenitor	-4W
AGACCATGTAGGAGTC-1	RI_4W_1	8949	1466	RI_4W_1	2	Luminal secretory progenitor	-4W
AGACCATGTCGTCAGC-1	RI_4W_1	3230	989	RI_4W_1	8	Macrophage	-4W
AGACCATGTTTCGTTT-1	RI_4W_1	3214	911	RI_4W_1	1	Basal/myoepithelial	-4W
AGACCCGGTGCAAGAC-1	RI_4W_1	2646	1067	RI_4W_1	8	Macrophage	-4W
AGACCCGGTGCCCAGT-1	RI_4W_1	3489	1280	RI_4W_1	1	Basal/myoepithelial	-4W
AGACCCGTCGTCAAAC-1	RI_4W_1	4748	984	RI_4W_1	1	Basal/myoepithelial	-4W
AGACTCAAGCCTGGAA-1	RI_4W_1	2740	1008	RI_4W_1	1	Basal/myoepithelial	-4W
AGACTCACAGCATGCC-1	RI_4W_1	8552	1492	RI_4W_1	2	Luminal secretory progenitor	-4W
AGACTCACATAAGCGG-1	RI_4W_1	2068	779	RI_4W_1	12	Lymphatic endothelial	-4W
AGACTCACATGAGTAA-1	RI_4W_1	3450	418	RI_4W_1	9	B cell	-4W
AGACTCACATGGTACT-1	RI_4W_1	5696	2002	RI_4W_1	4	Luminal hormone-response	-4W
AGACTCAGTACTGTTG-1	RI_4W_1	3028	826	RI_4W_1	1	Basal/myoepithelial	-4W
AGACTCAGTGCTCTTC-1	RI_4W_1	2569	869	RI_4W_1	1	Basal/myoepithelial	-4W
AGACTCATCGACCCAG-1	RI_4W_1	5713	887	RI_4W_1	7	Luminal secretory cell	-4W
AGACTCATCTGTAAGC-1	RI_4W_1	2274	609	RI_4W_1	2	Luminal secretory progenitor	-4W
AGACTCATCTTCCTAA-1	RI_4W_1	669	361	RI_4W_1	9	B cell	-4W
AGAGAATAGGCCCGTT-1	RI_4W_1	1216	315	RI_4W_1	5	Nature killer and T	-4W
AGAGAATAGTGGATAT-1	RI_4W_1	3083	1019	RI_4W_1	1	Basal/myoepithelial	-4W
AGAGAATCAACTGCTA-1	RI_4W_1	5652	905	RI_4W_1	2	Luminal secretory progenitor	-4W
AGAGAATCAATGAAAC-1	RI_4W_1	3153	1082	RI_4W_1	1	Basal/myoepithelial	-4W
AGAGAATGTAGACAGC-1	RI_4W_1	18500	1971	RI_4W_1	2	Luminal secretory progenitor	-4W
AGAGAATGTAGGCAAC-1	RI_4W_1	9725	2362	RI_4W_1	4	Luminal hormone-response	-4W
AGAGAATGTCGCCTAG-1	RI_4W_1	2413	742	RI_4W_1	1	Basal/myoepithelial	-4W
AGAGAGCAGACTACCT-1	RI_4W_1	2474	763	RI_4W_1	3	Endothelial	-4W
AGAGAGCAGAGTTGCG-1	RI_4W_1	8470	886	RI_4W_1	2	Luminal secretory progenitor	-4W
AGAGAGCAGGCAGCTA-1	RI_4W_1	3679	620	RI_4W_1	7	Luminal secretory cell	-4W
AGAGAGCAGGCGCTCT-1	RI_4W_1	1845	514	RI_4W_1	1	Basal/myoepithelial	-4W
AGAGAGCAGTTTAGGA-1	RI_4W_1	10185	1421	RI_4W_1	2	Luminal secretory progenitor	-4W
AGAGAGCCACCCTGAG-1	RI_4W_1	1879	671	RI_4W_1	1	Basal/myoepithelial	-4W
AGAGAGCGTCACTGAT-1	RI_4W_1	3070	898	RI_4W_1	4	Luminal hormone-response	-4W
AGAGCAGAGGTCGTAG-1	RI_4W_1	2155	916	RI_4W_1	1	Basal/myoepithelial	-4W
AGAGCAGAGTATTAGG-1	RI_4W_1	2906	941	RI_4W_1	8	Macrophage	-4W
AGAGCAGGTCCTTGTC-1	RI_4W_1	768	424	RI_4W_1	1	Basal/myoepithelial	-4W
AGAGCAGGTGCATTAC-1	RI_4W_1	3522	1033	RI_4W_1	1	Basal/myoepithelial	-4W
AGAGCAGGTGCTAGCC-1	RI_4W_1	1824	667	RI_4W_1	1	Basal/myoepithelial	-4W
AGAGCAGGTGTATTCG-1	RI_4W_1	2220	762	RI_4W_1	4	Luminal hormone-response	-4W
AGAGCAGGTGTTACTG-1	RI_4W_1	510	330	RI_4W_1	2	Luminal secretory progenitor	-4W
AGAGCCCAGACGAAGA-1	RI_4W_1	14308	1970	RI_4W_1	2	Luminal secretory progenitor	-4W
AGAGCCCAGAGCTTTC-1	RI_4W_1	6173	1266	RI_4W_1	2	Luminal secretory progenitor	-4W
AGAGCCCCAAAGAGTT-1	RI_4W_1	2500	731	RI_4W_1	3	Endothelial	-4W
AGAGCCCCAACAACAA-1	RI_4W_1	2477	771	RI_4W_1	8	Macrophage	-4W
AGAGCCCCAATTCACG-1	RI_4W_1	5521	1222	RI_4W_1	2	Luminal secretory progenitor	-4W
AGAGCCCGTTTACCAG-1	RI_4W_1	1557	664	RI_4W_1	6	Pericyte	-4W
AGAGCCCTCACTTCTA-1	RI_4W_1	1796	667	RI_4W_1	5	Nature killer and T	-4W
AGATAGAAGCCACAAG-1	RI_4W_1	4955	382	RI_4W_1	9	B cell	-4W
AGATAGACAGTAACAA-1	RI_4W_1	4272	1330	RI_4W_1	4	Luminal hormone-response	-4W
AGATAGAGTCTTTCTA-1	RI_4W_1	3494	1105	RI_4W_1	1	Basal/myoepithelial	-4W
AGATCCAAGACAGCTG-1	RI_4W_1	4239	1718	RI_4W_1	2	Luminal secretory progenitor	-4W
AGATCCAAGGCTATCT-1	RI_4W_1	3142	993	RI_4W_1	1	Basal/myoepithelial	-4W
AGATCCACAACTTCTT-1	RI_4W_1	4166	1524	RI_4W_1	1	Basal/myoepithelial	-4W
AGATCCACAGCAGACA-1	RI_4W_1	6268	920	RI_4W_1	2	Luminal secretory progenitor	-4W
AGATCCACATTGGCAT-1	RI_4W_1	8021	1547	RI_4W_1	2	Luminal secretory progenitor	-4W
AGATCCAGTCGAGCAA-1	RI_4W_1	1008	340	RI_4W_1	5	Nature killer and T	-4W
AGATCCATCCGAGGCT-1	RI_4W_1	2109	884	RI_4W_1	1	Basal/myoepithelial	-4W
AGATCGTAGCACACAG-1	RI_4W_1	3132	872	RI_4W_1	1	Basal/myoepithelial	-4W
AGATCGTAGGCTAACG-1	RI_4W_1	3031	835	RI_4W_1	8	Macrophage	-4W
AGATCGTAGGGTCAAC-1	RI_4W_1	14976	1880	RI_4W_1	2	Luminal secretory progenitor	-4W
AGATCGTCAGAAATCA-1	RI_4W_1	2929	869	RI_4W_1	1	Basal/myoepithelial	-4W
AGATCGTGTGAGTAAT-1	RI_4W_1	1449	543	RI_4W_1	3	Endothelial	-4W
AGATCGTGTTACGCCG-1	RI_4W_1	866	367	RI_4W_1	5	Nature killer and T	-4W
AGATCGTGTTGCTGAT-1	RI_4W_1	1275	399	RI_4W_1	5	Nature killer and T	-4W
AGATCGTGTTGGACTT-1	RI_4W_1	7261	798	RI_4W_1	2	Luminal secretory progenitor	-4W
AGATCGTTCGAAGGAC-1	RI_4W_1	3229	1049	RI_4W_1	1	Basal/myoepithelial	-4W
AGATCGTTCGCAATTG-1	RI_4W_1	2843	1190	RI_4W_1	8	Macrophage	-4W
AGATGAACATGGACAG-1	RI_4W_1	2100	728	RI_4W_1	3	Endothelial	-4W
AGATGAATCGCCCAGA-1	RI_4W_1	991	494	RI_4W_1	6	Pericyte	-4W
AGATGAATCGGCTGTG-1	RI_4W_1	11542	1729	RI_4W_1	7	Luminal secretory cell	-4W
AGATGAATCTCGCCTA-1	RI_4W_1	7025	1430	RI_4W_1	2	Luminal secretory progenitor	-4W
AGATGCTCACACAGAG-1	RI_4W_1	6488	1068	RI_4W_1	2	Luminal secretory progenitor	-4W
AGATGCTCATGATCTG-1	RI_4W_1	8169	1270	RI_4W_1	2	Luminal secretory progenitor	-4W
AGATGCTGTCGGTACC-1	RI_4W_1	10557	1420	RI_4W_1	2	Luminal secretory progenitor	-4W
AGATGCTTCCCTTTGG-1	RI_4W_1	4871	710	RI_4W_1	7	Luminal secretory cell	-4W
AGCATCAAGAGCAGTC-1	RI_4W_1	5711	952	RI_4W_1	2	Luminal secretory progenitor	-4W
AGCATCAAGGACAAGA-1	RI_4W_1	4522	1183	RI_4W_1	1	Basal/myoepithelial	-4W
AGCATCAAGGAGCTGT-1	RI_4W_1	10040	1351	RI_4W_1	2	Luminal secretory progenitor	-4W
AGCATCAAGTGTTCAC-1	RI_4W_1	2428	716	RI_4W_1	5	Nature killer and T	-4W
AGCATCACACAAGCAG-1	RI_4W_1	1440	378	RI_4W_1	5	Nature killer and T	-4W
AGCATCAGTTACACTG-1	RI_4W_1	6379	1042	RI_4W_1	2	Luminal secretory progenitor	-4W
AGCATCAGTTGTTGTG-1	RI_4W_1	30756	2432	RI_4W_1	11	Stem_like cell	-4W
AGCATCATCACCCATC-1	RI_4W_1	973	517	RI_4W_1	2	Luminal secretory progenitor	-4W
AGCATCATCCACAGCG-1	RI_4W_1	28133	2705	RI_4W_1	2	Luminal secretory progenitor	-4W
AGCATCATCCATAGGT-1	RI_4W_1	14318	644	RI_4W_1	9	B cell	-4W
AGCCAATAGTCGAAAT-1	RI_4W_1	1711	399	RI_4W_1	2	Luminal secretory progenitor	-4W
AGCCAATCAAGCGATG-1	RI_4W_1	1525	521	RI_4W_1	5	Nature killer and T	-4W
AGCCAATCACGCGGTT-1	RI_4W_1	10592	1265	RI_4W_1	2	Luminal secretory progenitor	-4W
AGCCAATGTGATTGGG-1	RI_4W_1	6307	1889	RI_4W_1	4	Luminal hormone-response	-4W
AGCCAATGTTCCATTT-1	RI_4W_1	12471	1964	RI_4W_1	2	Luminal secretory progenitor	-4W
AGCCAATTCCTGTTGC-1	RI_4W_1	5172	1694	RI_4W_1	1	Basal/myoepithelial	-4W
AGCCACGAGTTATGGA-1	RI_4W_1	1563	536	RI_4W_1	3	Endothelial	-4W
AGCCACGGTTGTCTAG-1	RI_4W_1	1335	494	RI_4W_1	2	Luminal secretory progenitor	-4W
AGCCACGTCCCGTAAA-1	RI_4W_1	29729	2671	RI_4W_1	11	Stem_like cell	-4W
AGCCACGTCGAGATGG-1	RI_4W_1	5958	1460	RI_4W_1	4	Luminal hormone-response	-4W
AGCCAGCCAAACGAGC-1	RI_4W_1	6898	768	RI_4W_1	7	Luminal secretory cell	-4W
AGCCAGCGTGTAAACA-1	RI_4W_1	18264	2194	RI_4W_1	2	Luminal secretory progenitor	-4W
AGCCAGCTCCCTTTGG-1	RI_4W_1	2809	1096	RI_4W_1	1	Basal/myoepithelial	-4W
AGCCAGCTCCTCACCA-1	RI_4W_1	842	260	RI_4W_1	3	Endothelial	-4W
AGCCAGCTCCTTACCG-1	RI_4W_1	25084	2815	RI_4W_1	2	Luminal secretory progenitor	-4W
AGCGATTAGCGGGTAT-1	RI_4W_1	7257	1378	RI_4W_1	2	Luminal secretory progenitor	-4W
AGCGATTCACGACGCT-1	RI_4W_1	11234	1483	RI_4W_1	2	Luminal secretory progenitor	-4W
AGCGATTCACGTTCGG-1	RI_4W_1	3486	637	RI_4W_1	7	Luminal secretory cell	-4W
AGCGATTTCAGCGCGT-1	RI_4W_1	746	305	RI_4W_1	7	Luminal secretory cell	-4W
AGCGATTTCGAGCACC-1	RI_4W_1	1621	753	RI_4W_1	3	Endothelial	-4W
AGCGATTTCTTGCGCT-1	RI_4W_1	705	335	RI_4W_1	12	Lymphatic endothelial	-4W
AGCGCCAAGCTATCTG-1	RI_4W_1	16569	2058	RI_4W_1	2	Luminal secretory progenitor	-4W
AGCGCCAAGTTTGGCT-1	RI_4W_1	2327	780	RI_4W_1	10	Fibroblast	-4W
AGCGCCAGTAGCCAGA-1	RI_4W_1	5508	1697	RI_4W_1	4	Luminal hormone-response	-4W
AGCGCCAGTCTTTATC-1	RI_4W_1	6283	1542	RI_4W_1	1	Basal/myoepithelial	-4W
AGCGCCATCCTGTTAT-1	RI_4W_1	14998	2163	RI_4W_1	2	Luminal secretory progenitor	-4W
AGCGCTGAGCGACTAG-1	RI_4W_1	4500	871	RI_4W_1	2	Luminal secretory progenitor	-4W
AGCGCTGAGCGCCTAC-1	RI_4W_1	3252	789	RI_4W_1	1	Basal/myoepithelial	-4W
AGCGCTGGTGGTACAG-1	RI_4W_1	12678	561	RI_4W_1	9	B cell	-4W
AGCGCTGGTGTACATC-1	RI_4W_1	3248	1200	RI_4W_1	1	Basal/myoepithelial	-4W
AGCGCTGTCCCTCGTA-1	RI_4W_1	2563	859	RI_4W_1	2	Luminal secretory progenitor	-4W
AGCGTATAGAGCAGAA-1	RI_4W_1	8644	1214	RI_4W_1	2	Luminal secretory progenitor	-4W
AGCGTATCAAAGACTA-1	RI_4W_1	4192	1025	RI_4W_1	8	Macrophage	-4W
AGCGTATGTCGCTCGA-1	RI_4W_1	1827	700	RI_4W_1	1	Basal/myoepithelial	-4W
AGCGTATTCCAGCCTT-1	RI_4W_1	6295	1796	RI_4W_1	4	Luminal hormone-response	-4W
AGCGTCGAGGACCCAA-1	RI_4W_1	559	307	RI_4W_1	1	Basal/myoepithelial	-4W
AGCGTCGAGTATGACA-1	RI_4W_1	1493	438	RI_4W_1	11	Stem_like cell	-4W
AGCGTCGCACGGTCTG-1	RI_4W_1	2094	670	RI_4W_1	2	Luminal secretory progenitor	-4W
AGCGTCGCACTATCGA-1	RI_4W_1	4799	975	RI_4W_1	4	Luminal hormone-response	-4W
AGCGTCGGTACACGCC-1	RI_4W_1	530	275	RI_4W_1	6	Pericyte	-4W
AGCGTCGGTCACTACA-1	RI_4W_1	668	318	RI_4W_1	6	Pericyte	-4W
AGCGTCGGTTGGACTT-1	RI_4W_1	2907	613	RI_4W_1	7	Luminal secretory cell	-4W
AGCTACAAGACGACGT-1	RI_4W_1	5173	546	RI_4W_1	2	Luminal secretory progenitor	-4W
AGCTACAAGAGGTCGT-1	RI_4W_1	2762	714	RI_4W_1	1	Basal/myoepithelial	-4W
AGCTACAAGTGGTTCT-1	RI_4W_1	8287	1200	RI_4W_1	2	Luminal secretory progenitor	-4W
AGCTACACAAACCACT-1	RI_4W_1	10385	924	RI_4W_1	2	Luminal secretory progenitor	-4W
AGCTACACAGTCACGC-1	RI_4W_1	555	254	RI_4W_1	7	Luminal secretory cell	-4W
AGCTACACATACATCG-1	RI_4W_1	10023	1860	RI_4W_1	2	Luminal secretory progenitor	-4W
AGCTACAGTGGTCCCA-1	RI_4W_1	14555	1765	RI_4W_1	2	Luminal secretory progenitor	-4W
AGCTACAGTTCTCCTG-1	RI_4W_1	1256	672	RI_4W_1	7	Luminal secretory cell	-4W
AGCTCAAAGGCAGGTT-1	RI_4W_1	701	302	RI_4W_1	8	Macrophage	-4W
AGCTCAACAAGCGCTC-1	RI_4W_1	5085	1002	RI_4W_1	2	Luminal secretory progenitor	-4W
AGCTCAACAGACCATT-1	RI_4W_1	9349	1197	RI_4W_1	7	Luminal secretory cell	-4W
AGCTCAATCGCCAACG-1	RI_4W_1	2463	818	RI_4W_1	1	Basal/myoepithelial	-4W
AGCTCAATCTAGAACC-1	RI_4W_1	3612	1129	RI_4W_1	1	Basal/myoepithelial	-4W
AGCTTCCAGACGTCCC-1	RI_4W_1	8847	997	RI_4W_1	2	Luminal secretory progenitor	-4W
AGCTTCCAGTTCATGC-1	RI_4W_1	1045	435	RI_4W_1	10	Fibroblast	-4W
AGCTTCCCAGAGGCTA-1	RI_4W_1	4218	1110	RI_4W_1	10	Fibroblast	-4W
AGCTTCCGTAACATGA-1	RI_4W_1	1386	393	RI_4W_1	10	Fibroblast	-4W
AGCTTCCGTCGCTTGG-1	RI_4W_1	804	306	RI_4W_1	9	B cell	-4W
AGCTTCCGTTTGGGAG-1	RI_4W_1	12313	1668	RI_4W_1	2	Luminal secretory progenitor	-4W
AGCTTCCTCGACGCGT-1	RI_4W_1	6603	1096	RI_4W_1	2	Luminal secretory progenitor	-4W
AGGAAATAGAGCCGAT-1	RI_4W_1	8388	1040	RI_4W_1	7	Luminal secretory cell	-4W
AGGAAATCAATAAGGT-1	RI_4W_1	2904	1030	RI_4W_1	1	Basal/myoepithelial	-4W
AGGAATAAGATTGCGG-1	RI_4W_1	14859	1163	RI_4W_1	7	Luminal secretory cell	-4W
AGGAATAAGCGAGTAC-1	RI_4W_1	2619	600	RI_4W_1	7	Luminal secretory cell	-4W
AGGAATAGTGCGTGCT-1	RI_4W_1	5120	1308	RI_4W_1	2	Luminal secretory progenitor	-4W
AGGAATATCGCCCAGA-1	RI_4W_1	3814	942	RI_4W_1	1	Basal/myoepithelial	-4W
AGGAATATCTTCCCGA-1	RI_4W_1	9470	1270	RI_4W_1	2	Luminal secretory progenitor	-4W
AGGACGAAGCCTCACG-1	RI_4W_1	3139	846	RI_4W_1	3	Endothelial	-4W
AGGACGATCACCTGGG-1	RI_4W_1	3248	1048	RI_4W_1	1	Basal/myoepithelial	-4W
AGGACGATCGAACGGA-1	RI_4W_1	3786	1171	RI_4W_1	10	Fibroblast	-4W
AGGACTTCAACCAACT-1	RI_4W_1	11466	1529	RI_4W_1	2	Luminal secretory progenitor	-4W
AGGACTTCAAGCGGAT-1	RI_4W_1	4137	1077	RI_4W_1	1	Basal/myoepithelial	-4W
AGGACTTCAATGAACA-1	RI_4W_1	9225	1232	RI_4W_1	2	Luminal secretory progenitor	-4W
AGGACTTCAATGTTGC-1	RI_4W_1	8700	1611	RI_4W_1	2	Luminal secretory progenitor	-4W
AGGACTTCACACCGCA-1	RI_4W_1	9983	1185	RI_4W_1	2	Luminal secretory progenitor	-4W
AGGACTTGTCCATAGT-1	RI_4W_1	1661	745	RI_4W_1	1	Basal/myoepithelial	-4W
AGGACTTTCCTAACAG-1	RI_4W_1	1330	617	RI_4W_1	6	Pericyte	-4W
AGGACTTTCGCTCCTA-1	RI_4W_1	1916	714	RI_4W_1	6	Pericyte	-4W
AGGAGGTAGCATCCCG-1	RI_4W_1	10078	1465	RI_4W_1	2	Luminal secretory progenitor	-4W
AGGAGGTCAGGCATGA-1	RI_4W_1	12066	1383	RI_4W_1	2	Luminal secretory progenitor	-4W
AGGAGGTCATGAGAAT-1	RI_4W_1	2513	1012	RI_4W_1	8	Macrophage	-4W
AGGAGGTGTAGACAAT-1	RI_4W_1	672	350	RI_4W_1	6	Pericyte	-4W
AGGAGGTGTAGCTCGC-1	RI_4W_1	1212	494	RI_4W_1	2	Luminal secretory progenitor	-4W
AGGAGGTTCCAATGCA-1	RI_4W_1	12398	1387	RI_4W_1	2	Luminal secretory progenitor	-4W
AGGAGGTTCCATCTGC-1	RI_4W_1	3821	778	RI_4W_1	7	Luminal secretory cell	-4W
AGGATAAAGCTACGTT-1	RI_4W_1	8610	716	RI_4W_1	2	Luminal secretory progenitor	-4W
AGGATAACAACGATCT-1	RI_4W_1	3772	823	RI_4W_1	2	Luminal secretory progenitor	-4W
AGGATAACACCTGAAT-1	RI_4W_1	12656	1418	RI_4W_1	7	Luminal secretory cell	-4W
AGGATAAGTATCTCGA-1	RI_4W_1	9748	1306	RI_4W_1	2	Luminal secretory progenitor	-4W
AGGATAAGTGCAACAG-1	RI_4W_1	6520	1681	RI_4W_1	4	Luminal hormone-response	-4W
AGGATAATCACATACG-1	RI_4W_1	2409	827	RI_4W_1	12	Lymphatic endothelial	-4W
AGGATAATCATGCTAG-1	RI_4W_1	809	324	RI_4W_1	7	Luminal secretory cell	-4W
AGGATAATCTAGGCAT-1	RI_4W_1	14598	1593	RI_4W_1	2	Luminal secretory progenitor	-4W
AGGATCTCAGATCATC-1	RI_4W_1	2452	627	RI_4W_1	1	Basal/myoepithelial	-4W
AGGATCTGTGGCTCTG-1	RI_4W_1	2647	986	RI_4W_1	6	Pericyte	-4W
AGGATCTTCAGCGCAC-1	RI_4W_1	11675	1477	RI_4W_1	7	Luminal secretory cell	-4W
AGGATCTTCGCAGAGA-1	RI_4W_1	4328	1317	RI_4W_1	1	Basal/myoepithelial	-4W
AGGCATTAGAATTGCA-1	RI_4W_1	4645	1368	RI_4W_1	2	Luminal secretory progenitor	-4W
AGGCATTAGACATATG-1	RI_4W_1	2513	861	RI_4W_1	6	Pericyte	-4W
AGGCATTCAAGCCTGC-1	RI_4W_1	3201	1073	RI_4W_1	1	Basal/myoepithelial	-4W
AGGCATTCAGGGAGAG-1	RI_4W_1	9779	1446	RI_4W_1	2	Luminal secretory progenitor	-4W
AGGCATTGTCCACTCT-1	RI_4W_1	5203	1459	RI_4W_1	1	Basal/myoepithelial	-4W
AGGCATTGTGACAGGT-1	RI_4W_1	567	244	RI_4W_1	1	Basal/myoepithelial	-4W
AGGCATTGTGTCTTAG-1	RI_4W_1	1352	431	RI_4W_1	2	Luminal secretory progenitor	-4W
AGGCATTTCATCACCC-1	RI_4W_1	2762	1045	RI_4W_1	1	Basal/myoepithelial	-4W
AGGCATTTCCGTGTGG-1	RI_4W_1	11750	1558	RI_4W_1	2	Luminal secretory progenitor	-4W
AGGCCACAGGCTCTCG-1	RI_4W_1	608	382	RI_4W_1	10	Fibroblast	-4W
AGGCCACAGTGCAAAT-1	RI_4W_1	1585	457	RI_4W_1	7	Luminal secretory cell	-4W
AGGCCACCAATTGAAG-1	RI_4W_1	4521	1168	RI_4W_1	10	Fibroblast	-4W
AGGCCACCACCAGACC-1	RI_4W_1	5515	1323	RI_4W_1	8	Macrophage	-4W
AGGCCACCATGAAAGT-1	RI_4W_1	6694	1074	RI_4W_1	7	Luminal secretory cell	-4W
AGGCCACGTGGACCTC-1	RI_4W_1	11164	2105	RI_4W_1	11	Stem_like cell	-4W
AGGCCACGTGGTCCCA-1	RI_4W_1	2824	883	RI_4W_1	2	Luminal secretory progenitor	-4W
AGGCCACGTGTTAGCT-1	RI_4W_1	10230	1552	RI_4W_1	2	Luminal secretory progenitor	-4W
AGGCCACTCACCATCC-1	RI_4W_1	1490	470	RI_4W_1	3	Endothelial	-4W
AGGCCACTCGTAGTCA-1	RI_4W_1	6597	1184	RI_4W_1	2	Luminal secretory progenitor	-4W
AGGCTGCAGAAACACT-1	RI_4W_1	2703	911	RI_4W_1	1	Basal/myoepithelial	-4W
AGGCTGCAGCGGTAGT-1	RI_4W_1	2096	850	RI_4W_1	1	Basal/myoepithelial	-4W
AGGCTGCCACGCAAAG-1	RI_4W_1	15248	2266	RI_4W_1	8	Macrophage	-4W
AGGCTGCCAGACCAGA-1	RI_4W_1	1808	710	RI_4W_1	3	Endothelial	-4W
AGGCTGCCAGGCGAAT-1	RI_4W_1	1390	612	RI_4W_1	6	Pericyte	-4W
AGGCTGCCATATGAAG-1	RI_4W_1	2268	766	RI_4W_1	1	Basal/myoepithelial	-4W
AGGCTGCCATCCCACT-1	RI_4W_1	8951	1282	RI_4W_1	2	Luminal secretory progenitor	-4W
AGGCTGCGTCTCACGG-1	RI_4W_1	35756	2627	RI_4W_1	2	Luminal secretory progenitor	-4W
AGGCTGCTCGGCCAAC-1	RI_4W_1	662	380	RI_4W_1	1	Basal/myoepithelial	-4W
AGGCTGCTCTCTGACC-1	RI_4W_1	1302	590	RI_4W_1	5	Nature killer and T	-4W
AGGGAGTGTACGTGAG-1	RI_4W_1	1553	764	RI_4W_1	8	Macrophage	-4W
AGGGAGTGTATCACCA-1	RI_4W_1	4033	1217	RI_4W_1	8	Macrophage	-4W
AGGGAGTGTATGAGGC-1	RI_4W_1	5831	1747	RI_4W_1	4	Luminal hormone-response	-4W
AGGGAGTTCGAGAAGC-1	RI_4W_1	542	276	RI_4W_1	2	Luminal secretory progenitor	-4W
AGGGAGTTCTCGCAGG-1	RI_4W_1	1987	503	RI_4W_1	5	Nature killer and T	-4W
AGGGCCTAGCTGACCC-1	RI_4W_1	6998	1760	RI_4W_1	8	Macrophage	-4W
AGGGCCTAGGATTCCT-1	RI_4W_1	7289	2002	RI_4W_1	4	Luminal hormone-response	-4W
AGGGCCTAGGGAGATA-1	RI_4W_1	1034	417	RI_4W_1	3	Endothelial	-4W
AGGGCCTCACCCAACG-1	RI_4W_1	898	416	RI_4W_1	10	Fibroblast	-4W
AGGGCCTCAGACACAG-1	RI_4W_1	4607	1157	RI_4W_1	2	Luminal secretory progenitor	-4W
AGGGCCTGTACTGAGG-1	RI_4W_1	2869	956	RI_4W_1	8	Macrophage	-4W
AGGGCCTGTATCATGC-1	RI_4W_1	8532	1456	RI_4W_1	2	Luminal secretory progenitor	-4W
AGGGCCTTCCATCAGA-1	RI_4W_1	2882	961	RI_4W_1	1	Basal/myoepithelial	-4W
AGGGCTCAGACCGCCT-1	RI_4W_1	11723	1568	RI_4W_1	2	Luminal secretory progenitor	-4W
AGGGCTCCAGTCGTTA-1	RI_4W_1	821	388	RI_4W_1	1	Basal/myoepithelial	-4W
AGGGCTCGTTGTTGAC-1	RI_4W_1	2123	592	RI_4W_1	2	Luminal secretory progenitor	-4W
AGGGTCCAGAATAGTC-1	RI_4W_1	15892	533	RI_4W_1	9	B cell	-4W
AGGGTCCGTAACTTCG-1	RI_4W_1	2483	839	RI_4W_1	6	Pericyte	-4W
AGGGTCCTCAGCTTCC-1	RI_4W_1	11201	1565	RI_4W_1	2	Luminal secretory progenitor	-4W
AGGGTCCTCCAGGACC-1	RI_4W_1	6644	1345	RI_4W_1	2	Luminal secretory progenitor	-4W
AGGGTGACAAACGAGC-1	RI_4W_1	6452	1015	RI_4W_1	2	Luminal secretory progenitor	-4W
AGGGTGAGTGTATCCA-1	RI_4W_1	14721	2128	RI_4W_1	11	Stem_like cell	-4W
AGGGTGAGTTCCAGGC-1	RI_4W_1	4690	881	RI_4W_1	2	Luminal secretory progenitor	-4W
AGGGTGATCTTACACT-1	RI_4W_1	8292	1384	RI_4W_1	2	Luminal secretory progenitor	-4W
AGGGTTTCACGTAGAG-1	RI_4W_1	2361	730	RI_4W_1	1	Basal/myoepithelial	-4W
AGGGTTTCATCGGTTA-1	RI_4W_1	2686	965	RI_4W_1	1	Basal/myoepithelial	-4W
AGGGTTTCATTCGGGC-1	RI_4W_1	2010	508	RI_4W_1	5	Nature killer and T	-4W
AGGGTTTGTTCTCTCG-1	RI_4W_1	531	318	RI_4W_1	2	Luminal secretory progenitor	-4W
AGGGTTTTCAAGAAAC-1	RI_4W_1	7724	1035	RI_4W_1	2	Luminal secretory progenitor	-4W
AGGTAGGAGCACCAGA-1	RI_4W_1	4336	1385	RI_4W_1	4	Luminal hormone-response	-4W
AGGTAGGAGGGCAGAG-1	RI_4W_1	16995	1738	RI_4W_1	2	Luminal secretory progenitor	-4W
AGGTAGGGTCCAGCGT-1	RI_4W_1	1877	739	RI_4W_1	1	Basal/myoepithelial	-4W
AGGTAGGGTCGTTGGC-1	RI_4W_1	4575	492	RI_4W_1	7	Luminal secretory cell	-4W
AGGTAGGTCCACCTGT-1	RI_4W_1	2678	1044	RI_4W_1	8	Macrophage	-4W
AGGTAGGTCGATACGT-1	RI_4W_1	13047	2026	RI_4W_1	2	Luminal secretory progenitor	-4W
AGGTAGGTCTTCCCAG-1	RI_4W_1	2194	960	RI_4W_1	1	Basal/myoepithelial	-4W
AGGTCATAGACAGCGT-1	RI_4W_1	3053	1109	RI_4W_1	1	Basal/myoepithelial	-4W
AGGTCATCAAGCGATG-1	RI_4W_1	4623	810	RI_4W_1	2	Luminal secretory progenitor	-4W
AGGTCATCACACAGAG-1	RI_4W_1	2362	819	RI_4W_1	6	Pericyte	-4W
AGGTCATCAGAGGCTA-1	RI_4W_1	3153	943	RI_4W_1	8	Macrophage	-4W
AGGTCATGTACCGTGC-1	RI_4W_1	1171	444	RI_4W_1	6	Pericyte	-4W
AGGTCATGTACTCGTA-1	RI_4W_1	14698	1527	RI_4W_1	2	Luminal secretory progenitor	-4W
AGGTCATGTCTCACAA-1	RI_4W_1	5800	1515	RI_4W_1	4	Luminal hormone-response	-4W
AGGTCATGTGAGCTCC-1	RI_4W_1	2406	843	RI_4W_1	1	Basal/myoepithelial	-4W
AGGTCATGTTCCGGTG-1	RI_4W_1	25964	2543	RI_4W_1	2	Luminal secretory progenitor	-4W
AGGTCATTCATCTATC-1	RI_4W_1	3017	1250	RI_4W_1	8	Macrophage	-4W
AGGTCATTCGCCGAGT-1	RI_4W_1	3799	1074	RI_4W_1	8	Macrophage	-4W
AGGTCTAAGAGCTGAC-1	RI_4W_1	887	353	RI_4W_1	2	Luminal secretory progenitor	-4W
AGGTCTAAGGATTTAG-1	RI_4W_1	2463	965	RI_4W_1	10	Fibroblast	-4W
AGGTCTACAAGTACCT-1	RI_4W_1	8772	1395	RI_4W_1	2	Luminal secretory progenitor	-4W
AGGTCTACACCAGTAT-1	RI_4W_1	5786	1741	RI_4W_1	4	Luminal hormone-response	-4W
AGGTCTACACCCGTAG-1	RI_4W_1	7411	1401	RI_4W_1	2	Luminal secretory progenitor	-4W
AGGTCTAGTACCTGTA-1	RI_4W_1	11426	1725	RI_4W_1	2	Luminal secretory progenitor	-4W
AGGTCTAGTTTCGACA-1	RI_4W_1	2097	947	RI_4W_1	1	Basal/myoepithelial	-4W
AGGTCTATCCTCAGAA-1	RI_4W_1	1647	496	RI_4W_1	2	Luminal secretory progenitor	-4W
AGGTGTTAGAGAGTTT-1	RI_4W_1	1026	319	RI_4W_1	3	Endothelial	-4W
AGGTGTTAGCCTATCA-1	RI_4W_1	3706	818	RI_4W_1	5	Nature killer and T	-4W
AGGTGTTCACATTCTT-1	RI_4W_1	4774	1030	RI_4W_1	1	Basal/myoepithelial	-4W
AGGTGTTCACCGAATT-1	RI_4W_1	2351	806	RI_4W_1	3	Endothelial	-4W
AGGTGTTCAGCTACCG-1	RI_4W_1	2360	1143	RI_4W_1	10	Fibroblast	-4W
AGGTGTTTCACGTCCT-1	RI_4W_1	3030	1082	RI_4W_1	1	Basal/myoepithelial	-4W
AGGTGTTTCGCACGGT-1	RI_4W_1	7147	1636	RI_4W_1	4	Luminal hormone-response	-4W
AGGTTACCAACGAGGT-1	RI_4W_1	7137	1412	RI_4W_1	2	Luminal secretory progenitor	-4W
AGGTTACCACAGCCTG-1	RI_4W_1	9391	1295	RI_4W_1	7	Luminal secretory cell	-4W
AGGTTACCAGATCCTA-1	RI_4W_1	5044	1352	RI_4W_1	4	Luminal hormone-response	-4W
AGGTTACCATCGGAAG-1	RI_4W_1	1038	398	RI_4W_1	5	Nature killer and T	-4W
AGGTTACGTAAGGTCG-1	RI_4W_1	2855	815	RI_4W_1	3	Endothelial	-4W
AGGTTACGTTAAGAAC-1	RI_4W_1	1217	659	RI_4W_1	1	Basal/myoepithelial	-4W
AGGTTACGTTTCTATC-1	RI_4W_1	3762	1254	RI_4W_1	1	Basal/myoepithelial	-4W
AGGTTACTCTCCCATG-1	RI_4W_1	2955	796	RI_4W_1	10	Fibroblast	-4W
AGGTTGTAGGGTGGGA-1	RI_4W_1	641	272	RI_4W_1	3	Endothelial	-4W
AGGTTGTAGTTGCGAG-1	RI_4W_1	3907	818	RI_4W_1	7	Luminal secretory cell	-4W
AGGTTGTCAACTGATC-1	RI_4W_1	708	375	RI_4W_1	1	Basal/myoepithelial	-4W
AGGTTGTCACAGACGA-1	RI_4W_1	1403	488	RI_4W_1	2	Luminal secretory progenitor	-4W
AGGTTGTTCAACCTTT-1	RI_4W_1	6579	1282	RI_4W_1	2	Luminal secretory progenitor	-4W
AGTAACCTCGCATTAG-1	RI_4W_1	1097	500	RI_4W_1	1	Basal/myoepithelial	-4W
AGTACCACACACTGGC-1	RI_4W_1	7363	1878	RI_4W_1	4	Luminal hormone-response	-4W
AGTACCACAGGGTCTC-1	RI_4W_1	2860	1030	RI_4W_1	1	Basal/myoepithelial	-4W
AGTACCACATATTCGG-1	RI_4W_1	4942	1275	RI_4W_1	2	Luminal secretory progenitor	-4W
AGTACCAGTACTAAGA-1	RI_4W_1	4795	998	RI_4W_1	2	Luminal secretory progenitor	-4W
AGTACCAGTGGAACAC-1	RI_4W_1	2554	743	RI_4W_1	1	Basal/myoepithelial	-4W
AGTACCAGTTGCCTAA-1	RI_4W_1	11058	1513	RI_4W_1	2	Luminal secretory progenitor	-4W
AGTACCATCAATCTTC-1	RI_4W_1	3245	895	RI_4W_1	8	Macrophage	-4W
AGTACCATCACGATCA-1	RI_4W_1	1630	585	RI_4W_1	7	Luminal secretory cell	-4W
AGTACCATCTAAACGC-1	RI_4W_1	6006	1151	RI_4W_1	2	Luminal secretory progenitor	-4W
AGTACTGAGCAGGCTA-1	RI_4W_1	1199	533	RI_4W_1	6	Pericyte	-4W
AGTACTGAGGAGTCTG-1	RI_4W_1	3147	947	RI_4W_1	3	Endothelial	-4W
AGTACTGAGTCAGCGA-1	RI_4W_1	3058	839	RI_4W_1	1	Basal/myoepithelial	-4W
AGTACTGAGTCGAGGT-1	RI_4W_1	21065	2112	RI_4W_1	13	Luminal_Progenitor	-4W
AGTACTGAGTTCCTGA-1	RI_4W_1	1047	536	RI_4W_1	1	Basal/myoepithelial	-4W
AGTACTGCATTGTGCA-1	RI_4W_1	3027	304	RI_4W_1	9	B cell	-4W
AGTACTGGTAGCGCTC-1	RI_4W_1	11700	1339	RI_4W_1	2	Luminal secretory progenitor	-4W
AGTACTGTCCATAGGT-1	RI_4W_1	8596	1311	RI_4W_1	2	Luminal secretory progenitor	-4W
AGTAGCTAGTTTGTCG-1	RI_4W_1	1257	343	RI_4W_1	7	Luminal secretory cell	-4W
AGTAGCTCAATATCCG-1	RI_4W_1	2695	991	RI_4W_1	1	Basal/myoepithelial	-4W
AGTAGCTCAGGCAATG-1	RI_4W_1	8671	1258	RI_4W_1	2	Luminal secretory progenitor	-4W
AGTAGCTGTGAGGAAA-1	RI_4W_1	8668	1345	RI_4W_1	2	Luminal secretory progenitor	-4W
AGTAGCTGTGTATCCA-1	RI_4W_1	2774	869	RI_4W_1	8	Macrophage	-4W
AGTAGCTGTTATGTGC-1	RI_4W_1	4087	987	RI_4W_1	7	Luminal secretory cell	-4W
AGTAGTCCAAACCGGA-1	RI_4W_1	1692	755	RI_4W_1	1	Basal/myoepithelial	-4W
AGTAGTCCACTGCATA-1	RI_4W_1	12520	1631	RI_4W_1	11	Stem_like cell	-4W
AGTAGTCCACTTTATC-1	RI_4W_1	1088	433	RI_4W_1	1	Basal/myoepithelial	-4W
AGTAGTCCATCTTCGC-1	RI_4W_1	764	463	RI_4W_1	2	Luminal secretory progenitor	-4W
AGTAGTCGTGGCGTAA-1	RI_4W_1	2926	1096	RI_4W_1	8	Macrophage	-4W
AGTAGTCTCCCTCTAG-1	RI_4W_1	12784	1430	RI_4W_1	2	Luminal secretory progenitor	-4W
AGTCAACAGTAAGAGG-1	RI_4W_1	641	340	RI_4W_1	5	Nature killer and T	-4W
AGTCAACAGTGCGACA-1	RI_4W_1	2846	741	RI_4W_1	3	Endothelial	-4W
AGTCAACGTCCTACGG-1	RI_4W_1	2220	923	RI_4W_1	1	Basal/myoepithelial	-4W
AGTCAACTCAACCGAT-1	RI_4W_1	2108	737	RI_4W_1	1	Basal/myoepithelial	-4W
AGTCACAAGTAATACG-1	RI_4W_1	3450	1420	RI_4W_1	11	Stem_like cell	-4W
AGTCACACACTCCTTG-1	RI_4W_1	11915	1756	RI_4W_1	2	Luminal secretory progenitor	-4W
AGTCACACAGCTATAC-1	RI_4W_1	3242	1244	RI_4W_1	10	Fibroblast	-4W
AGTCACAGTTTCGTGA-1	RI_4W_1	7753	1308	RI_4W_1	2	Luminal secretory progenitor	-4W
AGTCACATCCACGTAA-1	RI_4W_1	2477	974	RI_4W_1	1	Basal/myoepithelial	-4W
AGTCACATCCACTAGA-1	RI_4W_1	15244	1754	RI_4W_1	2	Luminal secretory progenitor	-4W
AGTCACATCCCTTCCC-1	RI_4W_1	3425	1109	RI_4W_1	12	Lymphatic endothelial	-4W
AGTCACATCGACCAAT-1	RI_4W_1	559	278	RI_4W_1	9	B cell	-4W
AGTCACATCTTCCACG-1	RI_4W_1	10742	2927	RI_4W_1	8	Macrophage	-4W
AGTCATGAGCTCAGAG-1	RI_4W_1	1320	543	RI_4W_1	6	Pericyte	-4W
AGTCATGCATGTTCGA-1	RI_4W_1	820	420	RI_4W_1	3	Endothelial	-4W
AGTCATGTCCGCAGTG-1	RI_4W_1	10069	1279	RI_4W_1	2	Luminal secretory progenitor	-4W
AGTCATGTCCTCACTG-1	RI_4W_1	1271	584	RI_4W_1	6	Pericyte	-4W
AGTCTCCAGAAGGGAT-1	RI_4W_1	1858	484	RI_4W_1	1	Basal/myoepithelial	-4W
AGTCTCCAGACATAGT-1	RI_4W_1	4492	928	RI_4W_1	2	Luminal secretory progenitor	-4W
AGTCTCCAGCTACAAA-1	RI_4W_1	11303	1755	RI_4W_1	2	Luminal secretory progenitor	-4W
AGTCTCCAGGACAGTC-1	RI_4W_1	5701	1577	RI_4W_1	1	Basal/myoepithelial	-4W
AGTCTCCCAAACACGG-1	RI_4W_1	522	269	RI_4W_1	3	Endothelial	-4W
AGTCTCCGTAGGATAT-1	RI_4W_1	2901	969	RI_4W_1	3	Endothelial	-4W
AGTCTCCTCGGACGTC-1	RI_4W_1	2176	727	RI_4W_1	1	Basal/myoepithelial	-4W
AGTCTCCTCGTCGCTT-1	RI_4W_1	1121	538	RI_4W_1	8	Macrophage	-4W
AGTCTCCTCTCTTCAA-1	RI_4W_1	3582	1206	RI_4W_1	1	Basal/myoepithelial	-4W
AGTGACTAGGGCAGGA-1	RI_4W_1	3972	996	RI_4W_1	2	Luminal secretory progenitor	-4W
AGTGACTGTATGTCTG-1	RI_4W_1	6321	1084	RI_4W_1	2	Luminal secretory progenitor	-4W
AGTGACTGTTAACAGA-1	RI_4W_1	3478	1009	RI_4W_1	2	Luminal secretory progenitor	-4W
AGTGATCCAAGTGGTG-1	RI_4W_1	5411	1420	RI_4W_1	4	Luminal hormone-response	-4W
AGTGATCCACACCGCA-1	RI_4W_1	4823	1044	RI_4W_1	2	Luminal secretory progenitor	-4W
AGTGATCGTGTAAACA-1	RI_4W_1	1410	668	RI_4W_1	2	Luminal secretory progenitor	-4W
AGTGATCGTTAGAGAT-1	RI_4W_1	6710	1160	RI_4W_1	2	Luminal secretory progenitor	-4W
AGTGCCGAGAGCCATG-1	RI_4W_1	3657	1149	RI_4W_1	1	Basal/myoepithelial	-4W
AGTGCCGAGAGTTGTA-1	RI_4W_1	7321	1482	RI_4W_1	4	Luminal hormone-response	-4W
AGTGCCGGTCCCAAAT-1	RI_4W_1	10719	1301	RI_4W_1	2	Luminal secretory progenitor	-4W
AGTGCCGGTCCGCAGT-1	RI_4W_1	15334	1718	RI_4W_1	2	Luminal secretory progenitor	-4W
AGTGCCGGTTTACTTC-1	RI_4W_1	6286	2039	RI_4W_1	11	Stem_like cell	-4W
AGTGCCGTCAAACCCA-1	RI_4W_1	9591	1342	RI_4W_1	2	Luminal secretory progenitor	-4W
AGTGCCGTCTTCTGGC-1	RI_4W_1	1079	463	RI_4W_1	3	Endothelial	-4W
AGTGTTGAGACCAACG-1	RI_4W_1	567	317	RI_4W_1	6	Pericyte	-4W
AGTGTTGAGATCGCTT-1	RI_4W_1	1855	533	RI_4W_1	1	Basal/myoepithelial	-4W
AGTGTTGCAAGAGAGA-1	RI_4W_1	4820	1502	RI_4W_1	4	Luminal hormone-response	-4W
AGTGTTGGTAATCAGA-1	RI_4W_1	1124	487	RI_4W_1	6	Pericyte	-4W
AGTGTTGGTAATTGGA-1	RI_4W_1	763	390	RI_4W_1	6	Pericyte	-4W
AGTGTTGGTACTTCCC-1	RI_4W_1	13319	2513	RI_4W_1	4	Luminal hormone-response	-4W
AGTGTTGGTCTAATCG-1	RI_4W_1	1497	634	RI_4W_1	1	Basal/myoepithelial	-4W
AGTGTTGGTGCAATGG-1	RI_4W_1	1016	510	RI_4W_1	6	Pericyte	-4W
AGTGTTGTCAGACCTA-1	RI_4W_1	4091	1249	RI_4W_1	1	Basal/myoepithelial	-4W
AGTTAGCAGCGATGAC-1	RI_4W_1	5299	1400	RI_4W_1	1	Basal/myoepithelial	-4W
AGTTAGCAGGTTCCGC-1	RI_4W_1	5807	929	RI_4W_1	2	Luminal secretory progenitor	-4W
AGTTAGCAGTTCCTGA-1	RI_4W_1	1451	581	RI_4W_1	3	Endothelial	-4W
AGTTAGCGTAGTACGG-1	RI_4W_1	634	259	RI_4W_1	5	Nature killer and T	-4W
AGTTAGCTCGAGTCCG-1	RI_4W_1	5613	1032	RI_4W_1	2	Luminal secretory progenitor	-4W
AGTTCCCAGAGCTGAC-1	RI_4W_1	11284	1198	RI_4W_1	2	Luminal secretory progenitor	-4W
AGTTCCCAGTAGAATC-1	RI_4W_1	1267	535	RI_4W_1	8	Macrophage	-4W
AGTTCCCGTGGATCAG-1	RI_4W_1	1481	557	RI_4W_1	6	Pericyte	-4W
AGTTCCCTCAAGTCGT-1	RI_4W_1	14623	1897	RI_4W_1	2	Luminal secretory progenitor	-4W
AGTTCCCTCATTACTC-1	RI_4W_1	925	467	RI_4W_1	6	Pericyte	-4W
AGTTCCCTCGAAGCCC-1	RI_4W_1	2711	725	RI_4W_1	2	Luminal secretory progenitor	-4W
AGTTCGAAGAGCCTGA-1	RI_4W_1	5881	1151	RI_4W_1	2	Luminal secretory progenitor	-4W
AGTTCGAAGGGCAGAG-1	RI_4W_1	2073	840	RI_4W_1	1	Basal/myoepithelial	-4W
AGTTCGAGTTGTCCCT-1	RI_4W_1	861	346	RI_4W_1	3	Endothelial	-4W
ATACCGAAGAAGAACG-1	RI_4W_1	8898	1080	RI_4W_1	2	Luminal secretory progenitor	-4W
ATACCGAAGTAGCTCT-1	RI_4W_1	20125	2477	RI_4W_1	2	Luminal secretory progenitor	-4W
ATACCGACACAACCGC-1	RI_4W_1	5585	1021	RI_4W_1	2	Luminal secretory progenitor	-4W
ATACCGACACACGCCA-1	RI_4W_1	11294	1815	RI_4W_1	2	Luminal secretory progenitor	-4W
ATACCGACAGCGATTT-1	RI_4W_1	3513	1284	RI_4W_1	1	Basal/myoepithelial	-4W
ATACCGAGTATCCTTT-1	RI_4W_1	1215	561	RI_4W_1	6	Pericyte	-4W
ATACCGAGTGACGTCC-1	RI_4W_1	3058	1063	RI_4W_1	1	Basal/myoepithelial	-4W
ATACCGATCCTCAGAA-1	RI_4W_1	2705	723	RI_4W_1	5	Nature killer and T	-4W
ATACCGATCTAAGGAA-1	RI_4W_1	13755	475	RI_4W_1	9	B cell	-4W
ATACCTTAGGTTCACT-1	RI_4W_1	12315	1056	RI_4W_1	2	Luminal secretory progenitor	-4W
ATACCTTGTGGTCAAG-1	RI_4W_1	9187	1348	RI_4W_1	2	Luminal secretory progenitor	-4W
ATACCTTGTGTCCGGT-1	RI_4W_1	2444	671	RI_4W_1	3	Endothelial	-4W
ATACTTCCAGCGTGAA-1	RI_4W_1	1837	643	RI_4W_1	6	Pericyte	-4W
ATACTTCGTGCCTAAT-1	RI_4W_1	1240	653	RI_4W_1	6	Pericyte	-4W
ATACTTCTCACCACAA-1	RI_4W_1	3044	1025	RI_4W_1	1	Basal/myoepithelial	-4W
ATACTTCTCCATCTAT-1	RI_4W_1	2481	1087	RI_4W_1	1	Basal/myoepithelial	-4W
ATACTTCTCCATTTGT-1	RI_4W_1	4693	1310	RI_4W_1	2	Luminal secretory progenitor	-4W
ATAGACCAGCCGAATG-1	RI_4W_1	13327	1581	RI_4W_1	2	Luminal secretory progenitor	-4W
ATAGACCAGTTAGTAG-1	RI_4W_1	3041	984	RI_4W_1	3	Endothelial	-4W
ATAGACCCAACAGATA-1	RI_4W_1	9268	1594	RI_4W_1	2	Luminal secretory progenitor	-4W
ATAGACCCAGTTAGAA-1	RI_4W_1	2566	1010	RI_4W_1	8	Macrophage	-4W
ATAGACCGTGTCACAT-1	RI_4W_1	9318	1576	RI_4W_1	2	Luminal secretory progenitor	-4W
ATAGAGAAGCTGTCCG-1	RI_4W_1	5176	953	RI_4W_1	2	Luminal secretory progenitor	-4W
ATAGAGAAGTGATAGT-1	RI_4W_1	850	368	RI_4W_1	7	Luminal secretory cell	-4W
ATAGAGACAAGTCGTT-1	RI_4W_1	3597	1198	RI_4W_1	8	Macrophage	-4W
ATAGAGACACAGAGCA-1	RI_4W_1	2679	964	RI_4W_1	1	Basal/myoepithelial	-4W
ATAGAGACAGAGATGC-1	RI_4W_1	518	258	RI_4W_1	7	Luminal secretory cell	-4W
ATAGAGACAGGTCCCA-1	RI_4W_1	3967	1394	RI_4W_1	4	Luminal hormone-response	-4W
ATAGAGAGTCACATTG-1	RI_4W_1	915	327	RI_4W_1	5	Nature killer and T	-4W
ATAGAGAGTTCTCTAT-1	RI_4W_1	1851	781	RI_4W_1	6	Pericyte	-4W
ATAGAGAGTTTCGGCG-1	RI_4W_1	10490	942	RI_4W_1	2	Luminal secretory progenitor	-4W
ATAGAGATCCCAGTGG-1	RI_4W_1	3175	1170	RI_4W_1	1	Basal/myoepithelial	-4W
ATAGGCTAGGCATGGT-1	RI_4W_1	7872	1280	RI_4W_1	2	Luminal secretory progenitor	-4W
ATAGGCTAGTTTCTTC-1	RI_4W_1	10246	1454	RI_4W_1	2	Luminal secretory progenitor	-4W
ATAGGCTGTCAAAGCG-1	RI_4W_1	5002	1022	RI_4W_1	2	Luminal secretory progenitor	-4W
ATAGGCTGTTAAGGGC-1	RI_4W_1	5511	1576	RI_4W_1	1	Basal/myoepithelial	-4W
ATAGGCTTCACATTGG-1	RI_4W_1	9553	1273	RI_4W_1	2	Luminal secretory progenitor	-4W
ATAGGCTTCAGTCTTT-1	RI_4W_1	13116	1999	RI_4W_1	2	Luminal secretory progenitor	-4W
ATAGGCTTCGTTCTCG-1	RI_4W_1	932	392	RI_4W_1	5	Nature killer and T	-4W
ATAGGCTTCTGGTGCG-1	RI_4W_1	1290	413	RI_4W_1	7	Luminal secretory cell	-4W
ATAGGCTTCTTCCACG-1	RI_4W_1	20013	2121	RI_4W_1	2	Luminal secretory progenitor	-4W
ATATCCTCATGGGCAA-1	RI_4W_1	894	426	RI_4W_1	6	Pericyte	-4W
ATATCCTGTAAGTCAA-1	RI_4W_1	2826	964	RI_4W_1	10	Fibroblast	-4W
ATATCCTTCGGTGCAC-1	RI_4W_1	12035	1658	RI_4W_1	2	Luminal secretory progenitor	-4W
ATCACAGGTAACATAG-1	RI_4W_1	2913	897	RI_4W_1	3	Endothelial	-4W
ATCACAGGTTCTTGCC-1	RI_4W_1	2374	1046	RI_4W_1	1	Basal/myoepithelial	-4W
ATCACAGTCATTGCCC-1	RI_4W_1	10995	1684	RI_4W_1	2	Luminal secretory progenitor	-4W
ATCACGAAGTAACAGT-1	RI_4W_1	14181	1919	RI_4W_1	2	Luminal secretory progenitor	-4W
ATCACGAAGTGGCGAT-1	RI_4W_1	3273	936	RI_4W_1	1	Basal/myoepithelial	-4W
ATCACGACATCTGCGG-1	RI_4W_1	2735	1019	RI_4W_1	8	Macrophage	-4W
ATCACGAGTAACGGTG-1	RI_4W_1	2946	1068	RI_4W_1	1	Basal/myoepithelial	-4W
ATCACGAGTAGGACTG-1	RI_4W_1	1922	430	RI_4W_1	5	Nature killer and T	-4W
ATCACGAGTCAGGAGT-1	RI_4W_1	6038	1614	RI_4W_1	4	Luminal hormone-response	-4W
ATCACGAGTGCGACAA-1	RI_4W_1	3741	1028	RI_4W_1	4	Luminal hormone-response	-4W
ATCACGATCAAGCCGC-1	RI_4W_1	1884	538	RI_4W_1	1	Basal/myoepithelial	-4W
ATCACGATCGTGTGAT-1	RI_4W_1	1609	654	RI_4W_1	7	Luminal secretory cell	-4W
ATCACTTAGCTCGAAG-1	RI_4W_1	1777	712	RI_4W_1	6	Pericyte	-4W
ATCACTTAGTGCCGAA-1	RI_4W_1	4526	1317	RI_4W_1	10	Fibroblast	-4W
ATCACTTCAGTTTGGT-1	RI_4W_1	11541	1651	RI_4W_1	2	Luminal secretory progenitor	-4W
ATCACTTCATTCCTAT-1	RI_4W_1	557	392	RI_4W_1	8	Macrophage	-4W
ATCACTTGTAGAGTTA-1	RI_4W_1	8098	1345	RI_4W_1	2	Luminal secretory progenitor	-4W
ATCACTTGTATCAAGA-1	RI_4W_1	7301	1139	RI_4W_1	2	Luminal secretory progenitor	-4W
ATCACTTGTGGACAGT-1	RI_4W_1	9721	1832	RI_4W_1	2	Luminal secretory progenitor	-4W
ATCACTTTCGAGGCAA-1	RI_4W_1	2409	663	RI_4W_1	7	Luminal secretory cell	-4W
ATCACTTTCTCTAGGA-1	RI_4W_1	9208	1514	RI_4W_1	2	Luminal secretory progenitor	-4W
ATCAGGTAGATGTTGA-1	RI_4W_1	6153	1485	RI_4W_1	4	Luminal hormone-response	-4W
ATCAGGTAGCTACTAC-1	RI_4W_1	11367	1640	RI_4W_1	2	Luminal secretory progenitor	-4W
ATCAGGTAGCTCACTA-1	RI_4W_1	11692	1579	RI_4W_1	7	Luminal secretory cell	-4W
ATCAGGTCAGGATTCT-1	RI_4W_1	2003	548	RI_4W_1	7	Luminal secretory cell	-4W
ATCAGGTGTGCTCTTC-1	RI_4W_1	11677	1573	RI_4W_1	2	Luminal secretory progenitor	-4W
ATCAGGTGTGGATACG-1	RI_4W_1	3024	1010	RI_4W_1	6	Pericyte	-4W
ATCAGGTTCCGCGAGT-1	RI_4W_1	5588	1149	RI_4W_1	11	Stem_like cell	-4W
ATCAGGTTCTCCGTGT-1	RI_4W_1	2096	674	RI_4W_1	1	Basal/myoepithelial	-4W
ATCAGGTTCTGTTGGA-1	RI_4W_1	2207	825	RI_4W_1	8	Macrophage	-4W
ATCATTCAGATGCTAA-1	RI_4W_1	2607	905	RI_4W_1	1	Basal/myoepithelial	-4W
ATCATTCCAACAAGAT-1	RI_4W_1	8692	1313	RI_4W_1	2	Luminal secretory progenitor	-4W
ATCATTCCAAGGATGC-1	RI_4W_1	1083	336	RI_4W_1	5	Nature killer and T	-4W
ATCATTCCAGAACTAA-1	RI_4W_1	1493	656	RI_4W_1	1	Basal/myoepithelial	-4W
ATCATTCCAGTGACCC-1	RI_4W_1	1059	515	RI_4W_1	1	Basal/myoepithelial	-4W
ATCATTCTCAACTCTT-1	RI_4W_1	833	383	RI_4W_1	10	Fibroblast	-4W
ATCATTCTCAATCAGC-1	RI_4W_1	2144	840	RI_4W_1	1	Basal/myoepithelial	-4W
ATCATTCTCACTCTTA-1	RI_4W_1	623	328	RI_4W_1	9	B cell	-4W
ATCCACCAGACAGCTG-1	RI_4W_1	3340	1073	RI_4W_1	1	Basal/myoepithelial	-4W
ATCCACCCAAGGTCGA-1	RI_4W_1	17724	2710	RI_4W_1	2	Luminal secretory progenitor	-4W
ATCCACCGTAATGATG-1	RI_4W_1	9100	1238	RI_4W_1	11	Stem_like cell	-4W
ATCCACCGTATCACGT-1	RI_4W_1	2656	968	RI_4W_1	5	Nature killer and T	-4W
ATCCACCGTGTCCGGT-1	RI_4W_1	927	494	RI_4W_1	6	Pericyte	-4W
ATCCACCTCCTAAACG-1	RI_4W_1	2405	978	RI_4W_1	1	Basal/myoepithelial	-4W
ATCCATTAGAACGTGC-1	RI_4W_1	7349	1056	RI_4W_1	2	Luminal secretory progenitor	-4W
ATCCATTCACCATAAC-1	RI_4W_1	9483	1990	RI_4W_1	2	Luminal secretory progenitor	-4W
ATCCATTTCAAAGCCT-1	RI_4W_1	1362	738	RI_4W_1	1	Basal/myoepithelial	-4W
ATCCATTTCAGTGTGT-1	RI_4W_1	2253	723	RI_4W_1	10	Fibroblast	-4W
ATCCCTGCACCGGTCA-1	RI_4W_1	12058	1948	RI_4W_1	2	Luminal secretory progenitor	-4W
ATCCCTGCACCTATCC-1	RI_4W_1	659	368	RI_4W_1	2	Luminal secretory progenitor	-4W
ATCCCTGTCCTCATAT-1	RI_4W_1	4116	1346	RI_4W_1	3	Endothelial	-4W
ATCCCTGTCGAGAGAC-1	RI_4W_1	11226	1288	RI_4W_1	2	Luminal secretory progenitor	-4W
ATCCGTCAGAGATTCA-1	RI_4W_1	1595	446	RI_4W_1	9	B cell	-4W
ATCCGTCAGCACTAGG-1	RI_4W_1	1769	440	RI_4W_1	3	Endothelial	-4W
ATCCGTCAGGCGCTTC-1	RI_4W_1	2289	670	RI_4W_1	2	Luminal secretory progenitor	-4W
ATCCGTCAGTCGAGGT-1	RI_4W_1	2075	487	RI_4W_1	11	Stem_like cell	-4W
ATCCGTCAGTGATTCC-1	RI_4W_1	3967	1216	RI_4W_1	1	Basal/myoepithelial	-4W
ATCCGTCCACACCAGC-1	RI_4W_1	8349	2069	RI_4W_1	4	Luminal hormone-response	-4W
ATCCGTCCACGGAAGT-1	RI_4W_1	7010	1055	RI_4W_1	2	Luminal secretory progenitor	-4W
ATCCGTCCAGCTTCCT-1	RI_4W_1	14742	1968	RI_4W_1	7	Luminal secretory cell	-4W
ATCCGTCGTATCAGGG-1	RI_4W_1	5800	1126	RI_4W_1	2	Luminal secretory progenitor	-4W
ATCCGTCTCCAAGCTA-1	RI_4W_1	3182	1018	RI_4W_1	3	Endothelial	-4W
ATCCGTCTCGTAGCCG-1	RI_4W_1	6322	1347	RI_4W_1	2	Luminal secretory progenitor	-4W
ATCCGTCTCTGGCCGA-1	RI_4W_1	6929	1800	RI_4W_1	4	Luminal hormone-response	-4W
ATCCTATAGTGCAACG-1	RI_4W_1	4498	1308	RI_4W_1	4	Luminal hormone-response	-4W
ATCCTATCAACTTGCA-1	RI_4W_1	11760	1342	RI_4W_1	2	Luminal secretory progenitor	-4W
ATCCTATCACTCGATA-1	RI_4W_1	13571	1926	RI_4W_1	2	Luminal secretory progenitor	-4W
ATCCTATCAGAGTCTT-1	RI_4W_1	5998	1820	RI_4W_1	4	Luminal hormone-response	-4W
ATCCTATGTCATAAAG-1	RI_4W_1	3745	1473	RI_4W_1	8	Macrophage	-4W
ATCCTATTCCGGGACT-1	RI_4W_1	7034	1239	RI_4W_1	2	Luminal secretory progenitor	-4W
ATCCTATTCGGAAACG-1	RI_4W_1	1938	930	RI_4W_1	1	Basal/myoepithelial	-4W
ATCCTATTCTTGGTGA-1	RI_4W_1	10185	2770	RI_4W_1	4	Luminal hormone-response	-4W
ATCGATGAGACATACA-1	RI_4W_1	2806	854	RI_4W_1	2	Luminal secretory progenitor	-4W
ATCGATGAGTGACCTT-1	RI_4W_1	2841	857	RI_4W_1	3	Endothelial	-4W
ATCGATGTCCGTTGAA-1	RI_4W_1	12415	1136	RI_4W_1	2	Luminal secretory progenitor	-4W
ATCGATGTCCTCTTTC-1	RI_4W_1	2685	1073	RI_4W_1	10	Fibroblast	-4W
ATCGCCTAGAAAGTCT-1	RI_4W_1	1501	628	RI_4W_1	5	Nature killer and T	-4W
ATCGCCTAGATGAAGG-1	RI_4W_1	9590	1027	RI_4W_1	7	Luminal secretory cell	-4W
ATCGCCTCAATCGCAT-1	RI_4W_1	5564	1230	RI_4W_1	2	Luminal secretory progenitor	-4W
ATCGCCTCACCATAAC-1	RI_4W_1	681	275	RI_4W_1	8	Macrophage	-4W
ATCGCCTCATCGATGT-1	RI_4W_1	3156	1195	RI_4W_1	1	Basal/myoepithelial	-4W
ATCGCCTCATGAAAGT-1	RI_4W_1	1722	591	RI_4W_1	6	Pericyte	-4W
ATCGCCTGTTTGGAAA-1	RI_4W_1	1748	659	RI_4W_1	3	Endothelial	-4W
ATCGGATAGTCGGCAA-1	RI_4W_1	5807	1433	RI_4W_1	2	Luminal secretory progenitor	-4W
ATCGGATGTCGAGCAA-1	RI_4W_1	5863	1464	RI_4W_1	2	Luminal secretory progenitor	-4W
ATCGGATTCAAACCTG-1	RI_4W_1	778	347	RI_4W_1	6	Pericyte	-4W
ATCGGCGAGCGACTAG-1	RI_4W_1	4569	888	RI_4W_1	2	Luminal secretory progenitor	-4W
ATCGGCGAGGTCCCTG-1	RI_4W_1	2309	883	RI_4W_1	1	Basal/myoepithelial	-4W
ATCGGCGCACAAGTTC-1	RI_4W_1	10399	1709	RI_4W_1	2	Luminal secretory progenitor	-4W
ATCGGCGCACCCTGAG-1	RI_4W_1	8711	1298	RI_4W_1	2	Luminal secretory progenitor	-4W
ATCGGCGCAGTGGGTA-1	RI_4W_1	1890	814	RI_4W_1	8	Macrophage	-4W
ATCGGCGGTAACGTTC-1	RI_4W_1	3095	1101	RI_4W_1	3	Endothelial	-4W
ATCGGCGGTTCCACAA-1	RI_4W_1	513	252	RI_4W_1	3	Endothelial	-4W
ATCGGCGGTTGATCGT-1	RI_4W_1	1165	494	RI_4W_1	1	Basal/myoepithelial	-4W
ATCGGCGGTTGTAGCT-1	RI_4W_1	2628	950	RI_4W_1	1	Basal/myoepithelial	-4W
ATCGGCGGTTGTGCAT-1	RI_4W_1	3221	867	RI_4W_1	3	Endothelial	-4W
ATCGGCGTCAAGCCCG-1	RI_4W_1	11086	1387	RI_4W_1	2	Luminal secretory progenitor	-4W
ATCGGCGTCAGTCAGT-1	RI_4W_1	534	278	RI_4W_1	5	Nature killer and T	-4W
ATCGGCGTCATCACAG-1	RI_4W_1	2312	583	RI_4W_1	1	Basal/myoepithelial	-4W
ATCGTAGAGCGCCCAT-1	RI_4W_1	1462	403	RI_4W_1	7	Luminal secretory cell	-4W
ATCGTAGAGGCCTTCG-1	RI_4W_1	6422	1585	RI_4W_1	4	Luminal hormone-response	-4W
ATCGTAGCACAAAGCG-1	RI_4W_1	6386	1339	RI_4W_1	2	Luminal secretory progenitor	-4W
ATCGTAGCACAGCATT-1	RI_4W_1	3341	941	RI_4W_1	5	Nature killer and T	-4W
ATCGTAGCAGCGTGCT-1	RI_4W_1	3684	1026	RI_4W_1	1	Basal/myoepithelial	-4W
ATCGTAGGTAGCTAAA-1	RI_4W_1	6309	948	RI_4W_1	7	Luminal secretory cell	-4W
ATCGTAGTCCGATGCG-1	RI_4W_1	1980	588	RI_4W_1	3	Endothelial	-4W
ATCGTCCTCTTAGTTC-1	RI_4W_1	3238	975	RI_4W_1	1	Basal/myoepithelial	-4W
ATCGTGACAACTGCTA-1	RI_4W_1	1072	459	RI_4W_1	5	Nature killer and T	-4W
ATCGTGACAGAAGTGC-1	RI_4W_1	4887	1312	RI_4W_1	4	Luminal hormone-response	-4W
ATCGTGAGTAGATGTA-1	RI_4W_1	8796	1227	RI_4W_1	2	Luminal secretory progenitor	-4W
ATCGTGAGTCGCGTCA-1	RI_4W_1	4477	1230	RI_4W_1	4	Luminal hormone-response	-4W
ATCGTGAGTCGTTTCC-1	RI_4W_1	1434	572	RI_4W_1	3	Endothelial	-4W
ATCGTGAGTGATTGGG-1	RI_4W_1	5811	830	RI_4W_1	7	Luminal secretory cell	-4W
ATCGTGATCCTGCTAC-1	RI_4W_1	15865	1833	RI_4W_1	2	Luminal secretory progenitor	-4W
ATCTCTAAGAAGGTAG-1	RI_4W_1	6982	1381	RI_4W_1	2	Luminal secretory progenitor	-4W
ATCTCTAGTATTGGCT-1	RI_4W_1	1861	601	RI_4W_1	7	Luminal secretory cell	-4W
ATCTCTAGTCATGCAT-1	RI_4W_1	7088	1692	RI_4W_1	1	Basal/myoepithelial	-4W
ATCTCTAGTGCGTTTA-1	RI_4W_1	3635	914	RI_4W_1	1	Basal/myoepithelial	-4W
ATCTCTATCATTCGGA-1	RI_4W_1	7548	1204	RI_4W_1	2	Luminal secretory progenitor	-4W
ATCTCTATCATTCGTT-1	RI_4W_1	3737	1274	RI_4W_1	4	Luminal hormone-response	-4W
ATCTCTATCTTTCGAT-1	RI_4W_1	12627	2464	RI_4W_1	2	Luminal secretory progenitor	-4W
ATCTTCAAGAAATGGG-1	RI_4W_1	4333	1332	RI_4W_1	1	Basal/myoepithelial	-4W
ATCTTCAAGTTACGAA-1	RI_4W_1	614	347	RI_4W_1	9	B cell	-4W
ATCTTCAGTCATCAGT-1	RI_4W_1	1188	477	RI_4W_1	5	Nature killer and T	-4W
ATCTTCATCATAGAGA-1	RI_4W_1	5604	1702	RI_4W_1	4	Luminal hormone-response	-4W
ATGAAAGAGAGCATAT-1	RI_4W_1	1729	565	RI_4W_1	7	Luminal secretory cell	-4W
ATGAAAGAGAGTCTGG-1	RI_4W_1	4195	1234	RI_4W_1	10	Fibroblast	-4W
ATGAAAGAGCATCCCG-1	RI_4W_1	6872	1237	RI_4W_1	2	Luminal secretory progenitor	-4W
ATGAAAGCAACAGCCC-1	RI_4W_1	8990	1604	RI_4W_1	2	Luminal secretory progenitor	-4W
ATGAAAGCACCCTGAG-1	RI_4W_1	3214	277	RI_4W_1	9	B cell	-4W
ATGAAAGGTCCAGCAC-1	RI_4W_1	3709	1015	RI_4W_1	10	Fibroblast	-4W
ATGAAAGGTGTGTCCG-1	RI_4W_1	1392	461	RI_4W_1	1	Basal/myoepithelial	-4W
ATGACCAAGCAAATGT-1	RI_4W_1	4177	1266	RI_4W_1	1	Basal/myoepithelial	-4W
ATGACCAAGTACCATC-1	RI_4W_1	4347	923	RI_4W_1	2	Luminal secretory progenitor	-4W
ATGACCAAGTCGCCCA-1	RI_4W_1	580	378	RI_4W_1	2	Luminal secretory progenitor	-4W
ATGACCACATCGGAGA-1	RI_4W_1	2043	702	RI_4W_1	1	Basal/myoepithelial	-4W
ATGACCAGTAGAGATT-1	RI_4W_1	2898	703	RI_4W_1	5	Nature killer and T	-4W
ATGACCAGTCCTTTGC-1	RI_4W_1	3534	1195	RI_4W_1	1	Basal/myoepithelial	-4W
ATGACCAGTGCGAACA-1	RI_4W_1	1909	1027	RI_4W_1	8	Macrophage	-4W
ATGACCAGTTAGTTCG-1	RI_4W_1	2098	947	RI_4W_1	2	Luminal secretory progenitor	-4W
ATGACCATCGGTTCAA-1	RI_4W_1	11189	2385	RI_4W_1	2	Luminal secretory progenitor	-4W
ATGAGGGAGCTGGTGA-1	RI_4W_1	7063	1571	RI_4W_1	10	Fibroblast	-4W
ATGAGGGAGGAACGCT-1	RI_4W_1	3219	835	RI_4W_1	1	Basal/myoepithelial	-4W
ATGAGGGCAACCCGCA-1	RI_4W_1	13372	2033	RI_4W_1	2	Luminal secretory progenitor	-4W
ATGAGGGCACGGATCC-1	RI_4W_1	20053	1742	RI_4W_1	2	Luminal secretory progenitor	-4W
ATGAGGGTCAAACCTG-1	RI_4W_1	2913	757	RI_4W_1	1	Basal/myoepithelial	-4W
ATGAGGGTCAGCCTCT-1	RI_4W_1	2134	633	RI_4W_1	3	Endothelial	-4W
ATGAGGGTCGTGTTCC-1	RI_4W_1	2152	652	RI_4W_1	1	Basal/myoepithelial	-4W
ATGAGTCAGAAACCCG-1	RI_4W_1	1214	536	RI_4W_1	6	Pericyte	-4W
ATGAGTCAGGATTACA-1	RI_4W_1	2947	843	RI_4W_1	1	Basal/myoepithelial	-4W
ATGAGTCGTACCCGAC-1	RI_4W_1	4250	971	RI_4W_1	2	Luminal secretory progenitor	-4W
ATGAGTCGTTTCAGAC-1	RI_4W_1	1423	658	RI_4W_1	6	Pericyte	-4W
ATGATCGAGGTGAGAA-1	RI_4W_1	2137	891	RI_4W_1	8	Macrophage	-4W
ATGATCGCATACAGCT-1	RI_4W_1	6506	1676	RI_4W_1	4	Luminal hormone-response	-4W
ATGATCGGTGGAGAAA-1	RI_4W_1	2703	889	RI_4W_1	1	Basal/myoepithelial	-4W
ATGATCGTCAGACATC-1	RI_4W_1	669	266	RI_4W_1	9	B cell	-4W
ATGATCGTCCTTTAGT-1	RI_4W_1	1039	464	RI_4W_1	8	Macrophage	-4W
ATGATCGTCGTAGTCA-1	RI_4W_1	2005	654	RI_4W_1	1	Basal/myoepithelial	-4W
ATGATCGTCGTTGTAG-1	RI_4W_1	2029	678	RI_4W_1	1	Basal/myoepithelial	-4W
ATGCATGAGAGGTCGT-1	RI_4W_1	898	318	RI_4W_1	8	Macrophage	-4W
ATGCATGAGCTGTCCG-1	RI_4W_1	1387	666	RI_4W_1	8	Macrophage	-4W
ATGCATGCAACCCTAA-1	RI_4W_1	3375	1337	RI_4W_1	1	Basal/myoepithelial	-4W
ATGCATGCAATAGGGC-1	RI_4W_1	1401	536	RI_4W_1	3	Endothelial	-4W
ATGCATGCACGGCGTT-1	RI_4W_1	14242	2116	RI_4W_1	2	Luminal secretory progenitor	-4W
ATGCATGTCGTGTGGC-1	RI_4W_1	2519	808	RI_4W_1	3	Endothelial	-4W
ATGCATGTCGTTCAGA-1	RI_4W_1	2428	864	RI_4W_1	1	Basal/myoepithelial	-4W
ATGCCTCAGCACGATG-1	RI_4W_1	2191	582	RI_4W_1	5	Nature killer and T	-4W
ATGCCTCAGGGCTAAC-1	RI_4W_1	4704	1286	RI_4W_1	1	Basal/myoepithelial	-4W
ATGCCTCCAGACCTGC-1	RI_4W_1	1306	360	RI_4W_1	12	Lymphatic endothelial	-4W
ATGCCTCGTACGTACT-1	RI_4W_1	6565	1043	RI_4W_1	2	Luminal secretory progenitor	-4W
ATGCGATAGAGTTGTA-1	RI_4W_1	2714	942	RI_4W_1	1	Basal/myoepithelial	-4W
ATGCGATCAAGCCCAC-1	RI_4W_1	5891	1646	RI_4W_1	2	Luminal secretory progenitor	-4W
ATGCGATCAATTGCTG-1	RI_4W_1	724	416	RI_4W_1	7	Luminal secretory cell	-4W
ATGCGATCAGTTGCGC-1	RI_4W_1	5066	1488	RI_4W_1	1	Basal/myoepithelial	-4W
ATGCGATCATCGTGGC-1	RI_4W_1	8026	1321	RI_4W_1	2	Luminal secretory progenitor	-4W
ATGCGATGTCCTGAAT-1	RI_4W_1	1889	681	RI_4W_1	1	Basal/myoepithelial	-4W
ATGCGATGTCTAGGTT-1	RI_4W_1	567	247	RI_4W_1	9	B cell	-4W
ATGCGATTCAACACCA-1	RI_4W_1	19392	2471	RI_4W_1	2	Luminal secretory progenitor	-4W
ATGCGATTCAAGGCTT-1	RI_4W_1	3213	1431	RI_4W_1	4	Luminal hormone-response	-4W
ATGGAGGCATCTCCCA-1	RI_4W_1	5888	1704	RI_4W_1	4	Luminal hormone-response	-4W
ATGGAGGTCCGCGGAT-1	RI_4W_1	12501	1291	RI_4W_1	2	Luminal secretory progenitor	-4W
ATGGAGGTCTGGGCGT-1	RI_4W_1	539	254	RI_4W_1	2	Luminal secretory progenitor	-4W
ATGGATCAGACTACGG-1	RI_4W_1	6364	1433	RI_4W_1	2	Luminal secretory progenitor	-4W
ATGGATCAGGGTAGCT-1	RI_4W_1	1798	827	RI_4W_1	1	Basal/myoepithelial	-4W
ATGGATCAGTGGCAGT-1	RI_4W_1	3548	675	RI_4W_1	10	Fibroblast	-4W
ATGGATCAGTTGCGAG-1	RI_4W_1	13556	1713	RI_4W_1	2	Luminal secretory progenitor	-4W
ATGGATCCAACCAATC-1	RI_4W_1	7276	914	RI_4W_1	2	Luminal secretory progenitor	-4W
ATGGATCCAAGTGGTG-1	RI_4W_1	1251	676	RI_4W_1	8	Macrophage	-4W
ATGGATCCACTAGAGG-1	RI_4W_1	10151	1173	RI_4W_1	2	Luminal secretory progenitor	-4W
ATGGATCCAGGACGAT-1	RI_4W_1	951	487	RI_4W_1	1	Basal/myoepithelial	-4W
ATGGATCTCAGTGTTG-1	RI_4W_1	3034	927	RI_4W_1	8	Macrophage	-4W
ATGGGAGCAGGTGGAT-1	RI_4W_1	2901	939	RI_4W_1	1	Basal/myoepithelial	-4W
ATGGGAGGTCAGACTT-1	RI_4W_1	2164	841	RI_4W_1	1	Basal/myoepithelial	-4W
ATGGGAGGTGTGATGG-1	RI_4W_1	2387	608	RI_4W_1	2	Luminal secretory progenitor	-4W
ATGGGAGTCATTCCTA-1	RI_4W_1	2664	886	RI_4W_1	8	Macrophage	-4W
ATGGGAGTCCTGTAAG-1	RI_4W_1	12918	1287	RI_4W_1	7	Luminal secretory cell	-4W
ATGGGAGTCTGACAGT-1	RI_4W_1	13390	2540	RI_4W_1	4	Luminal hormone-response	-4W
ATGGGTTAGTACGAGC-1	RI_4W_1	2717	836	RI_4W_1	1	Basal/myoepithelial	-4W
ATGGGTTCACCGTGGT-1	RI_4W_1	10066	1671	RI_4W_1	2	Luminal secretory progenitor	-4W
ATGGGTTGTCACTCGG-1	RI_4W_1	6333	1916	RI_4W_1	4	Luminal hormone-response	-4W
ATGGGTTGTGAGATTA-1	RI_4W_1	3483	1093	RI_4W_1	4	Luminal hormone-response	-4W
ATGGGTTGTGGGTCAA-1	RI_4W_1	6787	1037	RI_4W_1	7	Luminal secretory cell	-4W
ATGGGTTTCATGGCCG-1	RI_4W_1	2864	791	RI_4W_1	1	Basal/myoepithelial	-4W
ATGGTTGAGCACTCAT-1	RI_4W_1	8293	1080	RI_4W_1	2	Luminal secretory progenitor	-4W
ATGGTTGCAAGCGAAC-1	RI_4W_1	3181	751	RI_4W_1	10	Fibroblast	-4W
ATGGTTGCAGCAGACA-1	RI_4W_1	3879	863	RI_4W_1	2	Luminal secretory progenitor	-4W
ATGGTTGCAGGAGGAG-1	RI_4W_1	12639	1241	RI_4W_1	2	Luminal secretory progenitor	-4W
ATGGTTGCATCGCCTT-1	RI_4W_1	6922	1680	RI_4W_1	4	Luminal hormone-response	-4W
ATGGTTGGTGCCTACG-1	RI_4W_1	569	322	RI_4W_1	8	Macrophage	-4W
ATGGTTGTCTCTATAC-1	RI_4W_1	2122	864	RI_4W_1	12	Lymphatic endothelial	-4W
ATGTCCCCAGTCGTTA-1	RI_4W_1	9368	1646	RI_4W_1	2	Luminal secretory progenitor	-4W
ATGTCCCGTCAGCTTA-1	RI_4W_1	13058	1384	RI_4W_1	2	Luminal secretory progenitor	-4W
ATGTCCCTCAGTGATC-1	RI_4W_1	1641	615	RI_4W_1	1	Basal/myoepithelial	-4W
ATGTCTTAGGCGATAC-1	RI_4W_1	10846	1366	RI_4W_1	7	Luminal secretory cell	-4W
ATGTCTTAGTTCATGC-1	RI_4W_1	1710	587	RI_4W_1	8	Macrophage	-4W
ATGTCTTCAAATGATG-1	RI_4W_1	3416	838	RI_4W_1	2	Luminal secretory progenitor	-4W
ATGTCTTCACCCTTGT-1	RI_4W_1	12356	1869	RI_4W_1	7	Luminal secretory cell	-4W
ATGTCTTCAGTTACCA-1	RI_4W_1	2242	676	RI_4W_1	1	Basal/myoepithelial	-4W
ATGTCTTGTAACAGTA-1	RI_4W_1	884	285	RI_4W_1	8	Macrophage	-4W
ATGTCTTGTAAGCAAT-1	RI_4W_1	2033	600	RI_4W_1	3	Endothelial	-4W
ATGTCTTGTGAGAGGG-1	RI_4W_1	2946	1011	RI_4W_1	1	Basal/myoepithelial	-4W
ATGTCTTTCCTTCACG-1	RI_4W_1	2006	656	RI_4W_1	6	Pericyte	-4W
ATTACCTCAAACCGGA-1	RI_4W_1	13407	1450	RI_4W_1	7	Luminal secretory cell	-4W
ATTACCTCATACACCA-1	RI_4W_1	13612	1819	RI_4W_1	2	Luminal secretory progenitor	-4W
ATTACCTGTATAGGGC-1	RI_4W_1	24562	2595	RI_4W_1	11	Stem_like cell	-4W
ATTACCTGTCGAGTTT-1	RI_4W_1	589	238	RI_4W_1	7	Luminal secretory cell	-4W
ATTACCTGTCTAACTG-1	RI_4W_1	4168	1226	RI_4W_1	1	Basal/myoepithelial	-4W
ATTACCTGTGGATGAC-1	RI_4W_1	538	233	RI_4W_1	8	Macrophage	-4W
ATTACCTGTTAAGAAC-1	RI_4W_1	7352	1018	RI_4W_1	7	Luminal secretory cell	-4W
ATTACCTTCCTACCAC-1	RI_4W_1	11087	1841	RI_4W_1	2	Luminal secretory progenitor	-4W
ATTACCTTCTGCTAGA-1	RI_4W_1	2261	950	RI_4W_1	1	Basal/myoepithelial	-4W
ATTACTCAGCTGAAAT-1	RI_4W_1	872	449	RI_4W_1	6	Pericyte	-4W
ATTACTCGTCGTTTCC-1	RI_4W_1	3510	674	RI_4W_1	7	Luminal secretory cell	-4W
ATTACTCTCCAACCAA-1	RI_4W_1	12052	1709	RI_4W_1	2	Luminal secretory progenitor	-4W
ATTACTCTCCTCCACA-1	RI_4W_1	3857	1172	RI_4W_1	1	Basal/myoepithelial	-4W
ATTACTCTCGCAACAT-1	RI_4W_1	789	442	RI_4W_1	1	Basal/myoepithelial	-4W
ATTACTCTCGTCTCAC-1	RI_4W_1	15957	2035	RI_4W_1	2	Luminal secretory progenitor	-4W
ATTATCCCAGGCACAA-1	RI_4W_1	1007	453	RI_4W_1	5	Nature killer and T	-4W
ATTATCCGTGAGATAT-1	RI_4W_1	3369	974	RI_4W_1	1	Basal/myoepithelial	-4W
ATTATCCTCGACATCA-1	RI_4W_1	11722	2783	RI_4W_1	13	Luminal_Progenitor	-4W
ATTATCCTCGTCGGGT-1	RI_4W_1	3055	907	RI_4W_1	1	Basal/myoepithelial	-4W
ATTCACTAGGCCTAGA-1	RI_4W_1	1295	596	RI_4W_1	5	Nature killer and T	-4W
ATTCACTAGGGAGTTC-1	RI_4W_1	3868	1136	RI_4W_1	1	Basal/myoepithelial	-4W
ATTCACTTCACGAACT-1	RI_4W_1	943	470	RI_4W_1	2	Luminal secretory progenitor	-4W
ATTCAGGAGATGCAGC-1	RI_4W_1	5752	1693	RI_4W_1	4	Luminal hormone-response	-4W
ATTCAGGCAAGCTCTA-1	RI_4W_1	689	286	RI_4W_1	3	Endothelial	-4W
ATTCAGGCAATGCAGG-1	RI_4W_1	5748	1831	RI_4W_1	4	Luminal hormone-response	-4W
ATTCAGGCATGACTAC-1	RI_4W_1	3812	1020	RI_4W_1	3	Endothelial	-4W
ATTCAGGTCCTGTACC-1	RI_4W_1	3305	899	RI_4W_1	1	Basal/myoepithelial	-4W
ATTCATCAGGTCACTT-1	RI_4W_1	2411	813	RI_4W_1	1	Basal/myoepithelial	-4W
ATTCATCCAGTCGGAA-1	RI_4W_1	987	400	RI_4W_1	2	Luminal secretory progenitor	-4W
ATTCATCCATTACTCT-1	RI_4W_1	1219	587	RI_4W_1	1	Basal/myoepithelial	-4W
ATTCATCGTACAATAG-1	RI_4W_1	2153	847	RI_4W_1	8	Macrophage	-4W
ATTCATCTCACTCTTA-1	RI_4W_1	3030	1279	RI_4W_1	1	Basal/myoepithelial	-4W
ATTCATCTCGGTCTAA-1	RI_4W_1	4969	1032	RI_4W_1	2	Luminal secretory progenitor	-4W
ATTCATCTCTGGCTGG-1	RI_4W_1	5040	1276	RI_4W_1	2	Luminal secretory progenitor	-4W
ATTCCATAGCAACCAG-1	RI_4W_1	2286	684	RI_4W_1	1	Basal/myoepithelial	-4W
ATTCCATAGCCGATTT-1	RI_4W_1	8089	1343	RI_4W_1	2	Luminal secretory progenitor	-4W
ATTCCATCATCCCGTT-1	RI_4W_1	1845	696	RI_4W_1	8	Macrophage	-4W
ATTCCATTCAAAGCCT-1	RI_4W_1	8313	1496	RI_4W_1	2	Luminal secretory progenitor	-4W
ATTCCATTCCATAGGT-1	RI_4W_1	1690	728	RI_4W_1	2	Luminal secretory progenitor	-4W
ATTCCATTCCTTATAC-1	RI_4W_1	4412	907	RI_4W_1	2	Luminal secretory progenitor	-4W
ATTCCCGAGCTATCCA-1	RI_4W_1	5058	713	RI_4W_1	2	Luminal secretory progenitor	-4W
ATTCCCGAGTCGAGGT-1	RI_4W_1	2584	936	RI_4W_1	1	Basal/myoepithelial	-4W
ATTCCCGCACAGTGTT-1	RI_4W_1	2273	526	RI_4W_1	7	Luminal secretory cell	-4W
ATTCCCGTCCACTTTA-1	RI_4W_1	11546	1780	RI_4W_1	2	Luminal secretory progenitor	-4W
ATTCCTACACAATGCT-1	RI_4W_1	2726	1042	RI_4W_1	1	Basal/myoepithelial	-4W
ATTCCTAGTAAGTTAG-1	RI_4W_1	672	358	RI_4W_1	6	Pericyte	-4W
ATTCCTAGTTCAGTAC-1	RI_4W_1	1692	591	RI_4W_1	10	Fibroblast	-4W
ATTCCTAGTTTACGAC-1	RI_4W_1	9837	930	RI_4W_1	2	Luminal secretory progenitor	-4W
ATTCCTATCGTCGCTT-1	RI_4W_1	7856	1368	RI_4W_1	2	Luminal secretory progenitor	-4W
ATTCCTATCGTTGCCT-1	RI_4W_1	8325	1481	RI_4W_1	2	Luminal secretory progenitor	-4W
ATTCGTTCAAGTCCCG-1	RI_4W_1	622	340	RI_4W_1	6	Pericyte	-4W
ATTCGTTCACCAGTTA-1	RI_4W_1	1371	567	RI_4W_1	10	Fibroblast	-4W
ATTCGTTCACGAAAGC-1	RI_4W_1	9605	1400	RI_4W_1	2	Luminal secretory progenitor	-4W
ATTCGTTGTCAAGTTC-1	RI_4W_1	4109	1389	RI_4W_1	1	Basal/myoepithelial	-4W
ATTCGTTGTCGGTAAG-1	RI_4W_1	2214	510	RI_4W_1	3	Endothelial	-4W
ATTCGTTGTGGCAGAT-1	RI_4W_1	7901	987	RI_4W_1	2	Luminal secretory progenitor	-4W
ATTCGTTTCTGTGCAA-1	RI_4W_1	1401	650	RI_4W_1	6	Pericyte	-4W
ATTCTACAGAACCGCA-1	RI_4W_1	8875	1411	RI_4W_1	2	Luminal secretory progenitor	-4W
ATTCTACAGCATCCTA-1	RI_4W_1	2276	759	RI_4W_1	2	Luminal secretory progenitor	-4W
ATTCTACAGCCTCATA-1	RI_4W_1	6077	1321	RI_4W_1	7	Luminal secretory cell	-4W
ATTCTACAGCGGGTAT-1	RI_4W_1	13830	1778	RI_4W_1	2	Luminal secretory progenitor	-4W
ATTCTACAGCTGGCTC-1	RI_4W_1	1548	644	RI_4W_1	1	Basal/myoepithelial	-4W
ATTCTACAGGGCCCTT-1	RI_4W_1	2932	1250	RI_4W_1	1	Basal/myoepithelial	-4W
ATTCTACCAATGACCT-1	RI_4W_1	13282	1605	RI_4W_1	7	Luminal secretory cell	-4W
ATTCTACGTGATGAAT-1	RI_4W_1	4890	1307	RI_4W_1	4	Luminal hormone-response	-4W
ATTCTACGTTGGGTTT-1	RI_4W_1	5671	943	RI_4W_1	2	Luminal secretory progenitor	-4W
ATTCTACTCGGTCGAC-1	RI_4W_1	991	575	RI_4W_1	2	Luminal secretory progenitor	-4W
ATTCTACTCGTGCGAC-1	RI_4W_1	5801	1540	RI_4W_1	14	PTPRC+_Basal	-4W
ATTCTACTCTAAGGAA-1	RI_4W_1	2810	815	RI_4W_1	1	Basal/myoepithelial	-4W
ATTCTACTCTCCAATT-1	RI_4W_1	1761	736	RI_4W_1	10	Fibroblast	-4W
ATTCTTGAGAACGTGC-1	RI_4W_1	12966	1575	RI_4W_1	2	Luminal secretory progenitor	-4W
ATTCTTGAGTCCTGCG-1	RI_4W_1	3446	1189	RI_4W_1	1	Basal/myoepithelial	-4W
ATTCTTGCACGTAACT-1	RI_4W_1	7653	1304	RI_4W_1	2	Luminal secretory progenitor	-4W
ATTCTTGGTGGTTTAC-1	RI_4W_1	3999	1393	RI_4W_1	1	Basal/myoepithelial	-4W
ATTCTTGTCACGACTA-1	RI_4W_1	649	357	RI_4W_1	5	Nature killer and T	-4W
ATTCTTGTCATTCATC-1	RI_4W_1	893	554	RI_4W_1	6	Pericyte	-4W
ATTCTTGTCCACCTCA-1	RI_4W_1	6168	1737	RI_4W_1	1	Basal/myoepithelial	-4W
ATTCTTGTCTTAGTTC-1	RI_4W_1	6526	1688	RI_4W_1	2	Luminal secretory progenitor	-4W
ATTGGGTAGATCGCCC-1	RI_4W_1	7311	1964	RI_4W_1	4	Luminal hormone-response	-4W
ATTGGGTAGGCAATGC-1	RI_4W_1	1237	418	RI_4W_1	7	Luminal secretory cell	-4W
ATTGGGTAGTCCCTAA-1	RI_4W_1	2053	862	RI_4W_1	1	Basal/myoepithelial	-4W
ATTGGGTAGTTAGTAG-1	RI_4W_1	2664	932	RI_4W_1	1	Basal/myoepithelial	-4W
ATTGGGTCAGCTATAC-1	RI_4W_1	2694	871	RI_4W_1	1	Basal/myoepithelial	-4W
ATTGGGTCAGGTAGTG-1	RI_4W_1	11504	1227	RI_4W_1	7	Luminal secretory cell	-4W
ATTGGGTGTTAAGCAA-1	RI_4W_1	740	350	RI_4W_1	8	Macrophage	-4W
ATTGGGTTCACTTGGA-1	RI_4W_1	5771	1242	RI_4W_1	2	Luminal secretory progenitor	-4W
ATTGTTCAGAGGTTTA-1	RI_4W_1	3826	1283	RI_4W_1	10	Fibroblast	-4W
ATTGTTCAGATGGCAC-1	RI_4W_1	1305	398	RI_4W_1	3	Endothelial	-4W
ATTGTTCGTGGTATGG-1	RI_4W_1	6858	1193	RI_4W_1	2	Luminal secretory progenitor	-4W
ATTGTTCGTTGTTGTG-1	RI_4W_1	4244	964	RI_4W_1	2	Luminal secretory progenitor	-4W
ATTGTTCTCCATTGTT-1	RI_4W_1	620	358	RI_4W_1	5	Nature killer and T	-4W
ATTGTTCTCTGGAGAG-1	RI_4W_1	2557	822	RI_4W_1	1	Basal/myoepithelial	-4W
ATTTACCAGGGCCTCT-1	RI_4W_1	22144	2582	RI_4W_1	2	Luminal secretory progenitor	-4W
ATTTACCCAATGTTGC-1	RI_4W_1	8420	1501	RI_4W_1	2	Luminal secretory progenitor	-4W
ATTTACCCACAATGAA-1	RI_4W_1	993	482	RI_4W_1	3	Endothelial	-4W
ATTTACCCATAGAATG-1	RI_4W_1	9698	1117	RI_4W_1	2	Luminal secretory progenitor	-4W
ATTTACCCATGAAAGT-1	RI_4W_1	20146	2099	RI_4W_1	2	Luminal secretory progenitor	-4W
ATTTACCGTAGGGAGG-1	RI_4W_1	9077	1101	RI_4W_1	7	Luminal secretory cell	-4W
ATTTACCGTCAAACGG-1	RI_4W_1	1953	983	RI_4W_1	1	Basal/myoepithelial	-4W
ATTTACCTCAGGGTAG-1	RI_4W_1	2583	881	RI_4W_1	1	Basal/myoepithelial	-4W
ATTTACCTCTAGCATG-1	RI_4W_1	2107	918	RI_4W_1	1	Basal/myoepithelial	-4W
ATTTACCTCTGTGCTC-1	RI_4W_1	5348	1821	RI_4W_1	4	Luminal hormone-response	-4W
ATTTCACAGGACGCAT-1	RI_4W_1	5394	1563	RI_4W_1	4	Luminal hormone-response	-4W
ATTTCACCAACAGATA-1	RI_4W_1	1680	500	RI_4W_1	1	Basal/myoepithelial	-4W
ATTTCACCACTTCAAG-1	RI_4W_1	12178	1869	RI_4W_1	2	Luminal secretory progenitor	-4W
ATTTCACCAGCAAGAC-1	RI_4W_1	3207	968	RI_4W_1	1	Basal/myoepithelial	-4W
ATTTCACCAGCTACCG-1	RI_4W_1	2231	1097	RI_4W_1	8	Macrophage	-4W
ATTTCACGTATGATCC-1	RI_4W_1	550	279	RI_4W_1	2	Luminal secretory progenitor	-4W
ATTTCACTCGAGCCTG-1	RI_4W_1	1127	433	RI_4W_1	1	Basal/myoepithelial	-4W
ATTTCACTCTCATGCC-1	RI_4W_1	2142	972	RI_4W_1	1	Basal/myoepithelial	-4W
ATTTCTGAGCATGGGT-1	RI_4W_1	3318	981	RI_4W_1	3	Endothelial	-4W
ATTTCTGAGCGTGCCT-1	RI_4W_1	699	298	RI_4W_1	9	B cell	-4W
ATTTCTGAGTAGCAAT-1	RI_4W_1	1936	847	RI_4W_1	8	Macrophage	-4W
ATTTCTGAGTGGCAGT-1	RI_4W_1	2981	797	RI_4W_1	10	Fibroblast	-4W
ATTTCTGAGTTTCTTC-1	RI_4W_1	10368	1740	RI_4W_1	2	Luminal secretory progenitor	-4W
ATTTCTGCAGAGGCAT-1	RI_4W_1	828	460	RI_4W_1	2	Luminal secretory progenitor	-4W
ATTTCTGCATTATGCG-1	RI_4W_1	6999	1291	RI_4W_1	2	Luminal secretory progenitor	-4W
ATTTCTGGTCTTGAAC-1	RI_4W_1	3090	1124	RI_4W_1	1	Basal/myoepithelial	-4W
ATTTCTGTCAAGGTGG-1	RI_4W_1	8630	2220	RI_4W_1	2	Luminal secretory progenitor	-4W
CAAAGAAAGCTTGTTG-1	RI_4W_1	2413	826	RI_4W_1	3	Endothelial	-4W
CAAAGAAAGGGCGAGA-1	RI_4W_1	10053	992	RI_4W_1	2	Luminal secretory progenitor	-4W
CAAAGAAAGTACAGCG-1	RI_4W_1	1474	494	RI_4W_1	8	Macrophage	-4W
CAAAGAAAGTACCGGA-1	RI_4W_1	9977	972	RI_4W_1	7	Luminal secretory cell	-4W
CAAAGAACAAGATGTA-1	RI_4W_1	1337	463	RI_4W_1	7	Luminal secretory cell	-4W
CAAAGAAGTACCGCGT-1	RI_4W_1	1277	465	RI_4W_1	7	Luminal secretory cell	-4W
CAAAGAAGTCGAACAG-1	RI_4W_1	759	380	RI_4W_1	6	Pericyte	-4W
CAAAGAAGTGTGACCC-1	RI_4W_1	10721	1313	RI_4W_1	2	Luminal secretory progenitor	-4W
CAAAGAATCAAAGCCT-1	RI_4W_1	8640	1027	RI_4W_1	2	Luminal secretory progenitor	-4W
CAACAACCAAAGAACT-1	RI_4W_1	2856	986	RI_4W_1	1	Basal/myoepithelial	-4W
CAACAACCATGCAGCC-1	RI_4W_1	902	368	RI_4W_1	7	Luminal secretory cell	-4W
CAACAACGTGTATTCG-1	RI_4W_1	7330	1103	RI_4W_1	2	Luminal secretory progenitor	-4W
CAACAGTCACTGAGGA-1	RI_4W_1	9940	1416	RI_4W_1	2	Luminal secretory progenitor	-4W
CAACAGTCACTGCATA-1	RI_4W_1	28265	2306	RI_4W_1	2	Luminal secretory progenitor	-4W
CAACAGTGTACCAGAG-1	RI_4W_1	6344	1732	RI_4W_1	4	Luminal hormone-response	-4W
CAACAGTTCTCCCAAC-1	RI_4W_1	2904	662	RI_4W_1	5	Nature killer and T	-4W
CAACCAACACGAAAGC-1	RI_4W_1	12875	1701	RI_4W_1	2	Luminal secretory progenitor	-4W
CAACCAAGTGAGACGT-1	RI_4W_1	3666	662	RI_4W_1	7	Luminal secretory cell	-4W
CAACCAATCTCTATAC-1	RI_4W_1	1677	742	RI_4W_1	6	Pericyte	-4W
CAACCAATCTTCCTAA-1	RI_4W_1	12419	628	RI_4W_1	9	B cell	-4W
CAACCTCAGGTTACCT-1	RI_4W_1	6850	1072	RI_4W_1	2	Luminal secretory progenitor	-4W
CAACCTCGTGCGTGCT-1	RI_4W_1	3820	899	RI_4W_1	2	Luminal secretory progenitor	-4W
CAACCTCTCAGCAATC-1	RI_4W_1	516	281	RI_4W_1	8	Macrophage	-4W
CAACGATAGTCTCGTA-1	RI_4W_1	4324	1418	RI_4W_1	4	Luminal hormone-response	-4W
CAACGATAGTCTGTAC-1	RI_4W_1	1720	619	RI_4W_1	6	Pericyte	-4W
CAACGATCACCAGCGT-1	RI_4W_1	1804	412	RI_4W_1	5	Nature killer and T	-4W
CAACGATCATAGCTGT-1	RI_4W_1	1740	655	RI_4W_1	3	Endothelial	-4W
CAACGATTCAGCCTTC-1	RI_4W_1	3296	1047	RI_4W_1	1	Basal/myoepithelial	-4W
CAACGATTCATAGGCT-1	RI_4W_1	8511	1228	RI_4W_1	2	Luminal secretory progenitor	-4W
CAACGATTCGTAGTGT-1	RI_4W_1	766	397	RI_4W_1	1	Basal/myoepithelial	-4W
CAACGGCAGACCAGAC-1	RI_4W_1	633	301	RI_4W_1	5	Nature killer and T	-4W
CAACGGCCAACGGCCT-1	RI_4W_1	11834	1512	RI_4W_1	2	Luminal secretory progenitor	-4W
CAACGGCCATACGCAT-1	RI_4W_1	2932	981	RI_4W_1	1	Basal/myoepithelial	-4W
CAACGGCCATATCGGT-1	RI_4W_1	5361	1543	RI_4W_1	1	Basal/myoepithelial	-4W
CAACGGCGTAGTGGCA-1	RI_4W_1	6470	1782	RI_4W_1	4	Luminal hormone-response	-4W
CAACGGCGTTAAGGGC-1	RI_4W_1	6242	494	RI_4W_1	7	Luminal secretory cell	-4W
CAACGGCGTTTCGATG-1	RI_4W_1	8636	1316	RI_4W_1	2	Luminal secretory progenitor	-4W
CAACGGCTCAAGAGTA-1	RI_4W_1	887	479	RI_4W_1	1	Basal/myoepithelial	-4W
CAAGACTAGGATACAT-1	RI_4W_1	6143	1474	RI_4W_1	4	Luminal hormone-response	-4W
CAAGACTAGTCATGGG-1	RI_4W_1	11727	1456	RI_4W_1	2	Luminal secretory progenitor	-4W
CAAGACTAGTGAGTTA-1	RI_4W_1	900	389	RI_4W_1	10	Fibroblast	-4W
CAAGACTAGTGCCAGA-1	RI_4W_1	2333	615	RI_4W_1	3	Endothelial	-4W
CAAGACTCAACCCTCT-1	RI_4W_1	9787	1432	RI_4W_1	2	Luminal secretory progenitor	-4W
CAAGACTCAGATCCAT-1	RI_4W_1	3714	1195	RI_4W_1	1	Basal/myoepithelial	-4W
CAAGACTCATACGCAT-1	RI_4W_1	6653	1784	RI_4W_1	4	Luminal hormone-response	-4W
CAAGACTGTACGATGG-1	RI_4W_1	2174	479	RI_4W_1	12	Lymphatic endothelial	-4W
CAAGACTGTGAGATTA-1	RI_4W_1	10722	1577	RI_4W_1	2	Luminal secretory progenitor	-4W
CAAGAGGAGAGGCGGA-1	RI_4W_1	570	315	RI_4W_1	2	Luminal secretory progenitor	-4W
CAAGAGGAGAGGTTTA-1	RI_4W_1	12206	1430	RI_4W_1	7	Luminal secretory cell	-4W
CAAGAGGAGCTCGGCT-1	RI_4W_1	5977	1027	RI_4W_1	2	Luminal secretory progenitor	-4W
CAAGAGGGTATCGCTA-1	RI_4W_1	1546	617	RI_4W_1	1	Basal/myoepithelial	-4W
CAAGAGGGTCGACGCT-1	RI_4W_1	2325	648	RI_4W_1	5	Nature killer and T	-4W
CAAGAGGTCACTGAAC-1	RI_4W_1	1874	691	RI_4W_1	8	Macrophage	-4W
CAAGAGGTCACTTTGT-1	RI_4W_1	520	331	RI_4W_1	9	B cell	-4W
CAAGAGGTCTGCGGAC-1	RI_4W_1	3067	473	RI_4W_1	7	Luminal secretory cell	-4W
CAAGCTAGTCACAGTT-1	RI_4W_1	2694	732	RI_4W_1	3	Endothelial	-4W
CAAGCTAGTTGCTCGG-1	RI_4W_1	3289	916	RI_4W_1	3	Endothelial	-4W
CAAGCTATCCGCTGTT-1	RI_4W_1	4194	812	RI_4W_1	2	Luminal secretory progenitor	-4W
CAAGCTATCGGAAGGT-1	RI_4W_1	14889	1730	RI_4W_1	2	Luminal secretory progenitor	-4W
CAAGGGAAGCGTCGAA-1	RI_4W_1	2095	807	RI_4W_1	1	Basal/myoepithelial	-4W
CAAGGGACAACCAATC-1	RI_4W_1	3267	632	RI_4W_1	9	B cell	-4W
CAAGGGACATAGAATG-1	RI_4W_1	9116	1563	RI_4W_1	2	Luminal secretory progenitor	-4W
CAAGGGAGTGAAGCTG-1	RI_4W_1	6644	931	RI_4W_1	2	Luminal secretory progenitor	-4W
CAAGGGAGTGACCTGC-1	RI_4W_1	1699	701	RI_4W_1	6	Pericyte	-4W
CAAGGGAGTTAAGGGC-1	RI_4W_1	4381	666	RI_4W_1	7	Luminal secretory cell	-4W
CAAGGGATCAGCGCGT-1	RI_4W_1	2055	557	RI_4W_1	2	Luminal secretory progenitor	-4W
CAATACGAGATTACCC-1	RI_4W_1	3085	1005	RI_4W_1	3	Endothelial	-4W
CAATACGAGTCACTGT-1	RI_4W_1	4238	1208	RI_4W_1	1	Basal/myoepithelial	-4W
CAATACGAGTGATAGT-1	RI_4W_1	610	275	RI_4W_1	10	Fibroblast	-4W
CAATACGCAGTGTGGA-1	RI_4W_1	613	306	RI_4W_1	2	Luminal secretory progenitor	-4W
CAATACGGTCTCTCAC-1	RI_4W_1	9008	1639	RI_4W_1	2	Luminal secretory progenitor	-4W
CAATCGACAGGTTACT-1	RI_4W_1	6849	1330	RI_4W_1	2	Luminal secretory progenitor	-4W
CAATCGAGTTTCAGAC-1	RI_4W_1	13207	657	RI_4W_1	9	B cell	-4W
CAATCGAGTTTGCAGT-1	RI_4W_1	1825	526	RI_4W_1	1	Basal/myoepithelial	-4W
CAATCGATCCTTCTAA-1	RI_4W_1	10717	1469	RI_4W_1	2	Luminal secretory progenitor	-4W
CAATCGATCTTCTGGC-1	RI_4W_1	710	274	RI_4W_1	9	B cell	-4W
CAATGACCATCCTTGC-1	RI_4W_1	1092	561	RI_4W_1	2	Luminal secretory progenitor	-4W
CAATGACCATCGCCTT-1	RI_4W_1	4365	1248	RI_4W_1	6	Pericyte	-4W
CAATGACGTTGGAGAC-1	RI_4W_1	4931	1497	RI_4W_1	1	Basal/myoepithelial	-4W
CAATGACTCGGCTGAC-1	RI_4W_1	10167	1106	RI_4W_1	2	Luminal secretory progenitor	-4W
CAATTTCAGATTAGTG-1	RI_4W_1	1378	547	RI_4W_1	1	Basal/myoepithelial	-4W
CAATTTCAGTCAGGGT-1	RI_4W_1	13205	2344	RI_4W_1	4	Luminal hormone-response	-4W
CAATTTCCACCTGATA-1	RI_4W_1	10914	2005	RI_4W_1	2	Luminal secretory progenitor	-4W
CAATTTCGTAGATTAG-1	RI_4W_1	2139	786	RI_4W_1	8	Macrophage	-4W
CAATTTCGTAGCTGAG-1	RI_4W_1	4170	1209	RI_4W_1	1	Basal/myoepithelial	-4W
CAATTTCTCGTTCAGA-1	RI_4W_1	1495	712	RI_4W_1	7	Luminal secretory cell	-4W
CACAACAAGCATACTC-1	RI_4W_1	1144	561	RI_4W_1	6	Pericyte	-4W
CACAACAAGTAGCCAG-1	RI_4W_1	3331	1013	RI_4W_1	10	Fibroblast	-4W
CACAACACAAGAGTTA-1	RI_4W_1	6013	1548	RI_4W_1	2	Luminal secretory progenitor	-4W
CACAACACACTACAGT-1	RI_4W_1	9259	1918	RI_4W_1	2	Luminal secretory progenitor	-4W
CACAACACATAGATCC-1	RI_4W_1	3372	1199	RI_4W_1	8	Macrophage	-4W
CACAACAGTGAATTAG-1	RI_4W_1	3871	1171	RI_4W_1	1	Basal/myoepithelial	-4W
CACAACATCGAGCCAC-1	RI_4W_1	3503	1067	RI_4W_1	2	Luminal secretory progenitor	-4W
CACACAACACGACGCT-1	RI_4W_1	10688	1581	RI_4W_1	2	Luminal secretory progenitor	-4W
CACACAAGTGAGACCA-1	RI_4W_1	1638	718	RI_4W_1	1	Basal/myoepithelial	-4W
CACACAAGTGCTGCAC-1	RI_4W_1	1446	569	RI_4W_1	3	Endothelial	-4W
CACACAATCATGTCAG-1	RI_4W_1	7939	2121	RI_4W_1	4	Luminal hormone-response	-4W
CACACAATCCCTGTTG-1	RI_4W_1	2906	1196	RI_4W_1	1	Basal/myoepithelial	-4W
CACACAATCCGCGGAT-1	RI_4W_1	690	296	RI_4W_1	7	Luminal secretory cell	-4W
CACACAATCGTCGACG-1	RI_4W_1	19725	436	RI_4W_1	9	B cell	-4W
CACACAATCTGCGGGT-1	RI_4W_1	8614	1192	RI_4W_1	2	Luminal secretory progenitor	-4W
CACAGATAGGTAAACT-1	RI_4W_1	2979	682	RI_4W_1	2	Luminal secretory progenitor	-4W
CACAGATAGGTCTACT-1	RI_4W_1	3296	1001	RI_4W_1	1	Basal/myoepithelial	-4W
CACAGATCACTGTTCC-1	RI_4W_1	3642	1000	RI_4W_1	1	Basal/myoepithelial	-4W
CACAGATGTTGATCGT-1	RI_4W_1	720	398	RI_4W_1	1	Basal/myoepithelial	-4W
CACAGATTCTTGTGCC-1	RI_4W_1	9952	1376	RI_4W_1	2	Luminal secretory progenitor	-4W
CACAGGCCAAAGCTCT-1	RI_4W_1	522	328	RI_4W_1	1	Basal/myoepithelial	-4W
CACAGGCCATGCCATA-1	RI_4W_1	2897	1165	RI_4W_1	1	Basal/myoepithelial	-4W
CACAGGCGTAGCGATG-1	RI_4W_1	1220	543	RI_4W_1	2	Luminal secretory progenitor	-4W
CACAGGCGTCCTACAA-1	RI_4W_1	3894	1052	RI_4W_1	8	Macrophage	-4W
CACAGGCTCAGTGTCA-1	RI_4W_1	13483	1612	RI_4W_1	2	Luminal secretory progenitor	-4W
CACAGGCTCATGCCCT-1	RI_4W_1	3547	1107	RI_4W_1	1	Basal/myoepithelial	-4W
CACAGGCTCCGAGTGC-1	RI_4W_1	612	360	RI_4W_1	2	Luminal secretory progenitor	-4W
CACAGGCTCTGGTGGC-1	RI_4W_1	6985	1208	RI_4W_1	2	Luminal secretory progenitor	-4W
CACATGACAGTGTACT-1	RI_4W_1	12451	1632	RI_4W_1	2	Luminal secretory progenitor	-4W
CACATGAGTACAAAGT-1	RI_4W_1	4125	976	RI_4W_1	3	Endothelial	-4W
CACATGATCACTCGAA-1	RI_4W_1	6929	1182	RI_4W_1	2	Luminal secretory progenitor	-4W
CACATGATCCATTGCC-1	RI_4W_1	2925	1039	RI_4W_1	1	Basal/myoepithelial	-4W
CACATGATCTGTCGTC-1	RI_4W_1	1143	399	RI_4W_1	3	Endothelial	-4W
CACCAAAAGCCTCCAG-1	RI_4W_1	4183	1335	RI_4W_1	1	Basal/myoepithelial	-4W
CACCAAACAAGTGGTG-1	RI_4W_1	4079	458	RI_4W_1	7	Luminal secretory cell	-4W
CACCAAACAGCCTACG-1	RI_4W_1	5092	1374	RI_4W_1	1	Basal/myoepithelial	-4W
CACCAAAGTAATGCTC-1	RI_4W_1	1544	825	RI_4W_1	8	Macrophage	-4W
CACCAAAGTGTACATC-1	RI_4W_1	13347	2727	RI_4W_1	11	Stem_like cell	-4W
CACCAAAGTTCGTAAC-1	RI_4W_1	5234	1023	RI_4W_1	7	Luminal secretory cell	-4W
CACCGTTAGAAATTCG-1	RI_4W_1	1337	598	RI_4W_1	1	Basal/myoepithelial	-4W
CACCGTTAGGTGCATG-1	RI_4W_1	4496	1295	RI_4W_1	4	Luminal hormone-response	-4W
CACCGTTGTCGTATGT-1	RI_4W_1	14488	1546	RI_4W_1	2	Luminal secretory progenitor	-4W
CACCGTTGTCTAACGT-1	RI_4W_1	547	296	RI_4W_1	8	Macrophage	-4W
CACCGTTGTGTGGACA-1	RI_4W_1	2444	927	RI_4W_1	1	Basal/myoepithelial	-4W
CACCGTTTCATGGGAG-1	RI_4W_1	13986	1729	RI_4W_1	11	Stem_like cell	-4W
CACGAATAGTGGCAGT-1	RI_4W_1	10737	1338	RI_4W_1	2	Luminal secretory progenitor	-4W
CACGAATGTCTACACA-1	RI_4W_1	12722	2029	RI_4W_1	2	Luminal secretory progenitor	-4W
CACGAATGTGCAATGG-1	RI_4W_1	714	341	RI_4W_1	2	Luminal secretory progenitor	-4W
CACGAATGTGGAGGTT-1	RI_4W_1	1734	604	RI_4W_1	2	Luminal secretory progenitor	-4W
CACGGGTAGGAATGTT-1	RI_4W_1	2544	760	RI_4W_1	10	Fibroblast	-4W
CACGGGTCAAACCACT-1	RI_4W_1	6998	1685	RI_4W_1	1	Basal/myoepithelial	-4W
CACGGGTCAAGACGAC-1	RI_4W_1	25655	2195	RI_4W_1	2	Luminal secretory progenitor	-4W
CACGGGTGTTACCTGA-1	RI_4W_1	2024	897	RI_4W_1	1	Basal/myoepithelial	-4W
CACGGGTTCCCGTGTT-1	RI_4W_1	7883	1441	RI_4W_1	2	Luminal secretory progenitor	-4W
CACGGGTTCTGGGCGT-1	RI_4W_1	3179	887	RI_4W_1	3	Endothelial	-4W
CACGTGGAGACAACAT-1	RI_4W_1	1546	480	RI_4W_1	6	Pericyte	-4W
CACGTGGAGTTGAAGT-1	RI_4W_1	1983	733	RI_4W_1	3	Endothelial	-4W
CACGTGGGTCCCTGAG-1	RI_4W_1	11328	1500	RI_4W_1	2	Luminal secretory progenitor	-4W
CACGTGGGTGAGCTCC-1	RI_4W_1	23302	2393	RI_4W_1	2	Luminal secretory progenitor	-4W
CACGTGGGTTGACGGA-1	RI_4W_1	4434	1329	RI_4W_1	3	Endothelial	-4W
CACGTGGTCACCTCTG-1	RI_4W_1	19623	2068	RI_4W_1	7	Luminal secretory cell	-4W
CACGTTCAGACTCCGC-1	RI_4W_1	4865	1360	RI_4W_1	1	Basal/myoepithelial	-4W
CACGTTCAGCGTTCAT-1	RI_4W_1	6130	901	RI_4W_1	2	Luminal secretory progenitor	-4W
CACGTTCAGCTAGTTC-1	RI_4W_1	5671	1365	RI_4W_1	1	Basal/myoepithelial	-4W
CACGTTCCAAGCGAAC-1	RI_4W_1	6444	1058	RI_4W_1	2	Luminal secretory progenitor	-4W
CACGTTCCAGCTTCGG-1	RI_4W_1	3514	1041	RI_4W_1	1	Basal/myoepithelial	-4W
CACGTTCCATACCACA-1	RI_4W_1	3682	879	RI_4W_1	3	Endothelial	-4W
CACGTTCGTACGACTT-1	RI_4W_1	11824	1378	RI_4W_1	7	Luminal secretory cell	-4W
CACGTTCGTATGCTTG-1	RI_4W_1	5061	1265	RI_4W_1	2	Luminal secretory progenitor	-4W
CACGTTCGTCTAGGTT-1	RI_4W_1	1371	641	RI_4W_1	6	Pericyte	-4W
CACGTTCGTGGATACG-1	RI_4W_1	871	382	RI_4W_1	3	Endothelial	-4W
CACGTTCGTTGCCGAC-1	RI_4W_1	1205	513	RI_4W_1	5	Nature killer and T	-4W
CACGTTCGTTGGAGGT-1	RI_4W_1	10157	1412	RI_4W_1	2	Luminal secretory progenitor	-4W
CACGTTCGTTGGCTAT-1	RI_4W_1	4321	887	RI_4W_1	2	Luminal secretory progenitor	-4W
CACTAAGAGCCAACCC-1	RI_4W_1	8483	1323	RI_4W_1	2	Luminal secretory progenitor	-4W
CACTAAGAGTTTCAGC-1	RI_4W_1	2599	931	RI_4W_1	1	Basal/myoepithelial	-4W
CACTAAGTCTCCGAAA-1	RI_4W_1	724	410	RI_4W_1	5	Nature killer and T	-4W
CACTGAAAGTCTCGTA-1	RI_4W_1	609	315	RI_4W_1	6	Pericyte	-4W
CACTGAACACGTAGAG-1	RI_4W_1	2089	881	RI_4W_1	8	Macrophage	-4W
CACTGAAGTCAGACGA-1	RI_4W_1	2471	699	RI_4W_1	1	Basal/myoepithelial	-4W
CACTGAAGTTACCTGA-1	RI_4W_1	3203	1063	RI_4W_1	2	Luminal secretory progenitor	-4W
CACTGAATCGATCCAA-1	RI_4W_1	2521	928	RI_4W_1	1	Basal/myoepithelial	-4W
CACTGGGAGGCTCAAG-1	RI_4W_1	642	250	RI_4W_1	8	Macrophage	-4W
CACTGGGCACAGAGAC-1	RI_4W_1	13337	1551	RI_4W_1	11	Stem_like cell	-4W
CACTGGGCATGCAGCC-1	RI_4W_1	667	424	RI_4W_1	2	Luminal secretory progenitor	-4W
CACTGGGCATGGACAG-1	RI_4W_1	1447	548	RI_4W_1	1	Basal/myoepithelial	-4W
CACTGGGCATTCTTCA-1	RI_4W_1	6162	982	RI_4W_1	2	Luminal secretory progenitor	-4W
CACTGGGGTATCAAGA-1	RI_4W_1	987	435	RI_4W_1	2	Luminal secretory progenitor	-4W
CACTGGGGTATGGTTC-1	RI_4W_1	15292	1470	RI_4W_1	2	Luminal secretory progenitor	-4W
CACTGGGGTGACCTGC-1	RI_4W_1	20857	2422	RI_4W_1	2	Luminal secretory progenitor	-4W
CACTGGGGTGGTCTGC-1	RI_4W_1	7842	1272	RI_4W_1	2	Luminal secretory progenitor	-4W
CACTGGGTCAGTCCGG-1	RI_4W_1	1244	570	RI_4W_1	5	Nature killer and T	-4W
CACTGGGTCCGAGAAG-1	RI_4W_1	6406	1559	RI_4W_1	4	Luminal hormone-response	-4W
CACTGGGTCCGGGACT-1	RI_4W_1	7642	1284	RI_4W_1	2	Luminal secretory progenitor	-4W
CACTGTCCAGTGGCTC-1	RI_4W_1	7662	1253	RI_4W_1	2	Luminal secretory progenitor	-4W
CACTGTCGTGTATACC-1	RI_4W_1	6756	1205	RI_4W_1	2	Luminal secretory progenitor	-4W
CACTGTCGTTACCTGA-1	RI_4W_1	927	411	RI_4W_1	7	Luminal secretory cell	-4W
CACTGTCTCGGAATTC-1	RI_4W_1	5561	1589	RI_4W_1	4	Luminal hormone-response	-4W
CACTGTCTCTTCTGGC-1	RI_4W_1	8368	1509	RI_4W_1	2	Luminal secretory progenitor	-4W
CACTTCGAGACCAAAT-1	RI_4W_1	7355	1887	RI_4W_1	1	Basal/myoepithelial	-4W
CACTTCGAGGTGGCTA-1	RI_4W_1	633	247	RI_4W_1	9	B cell	-4W
CACTTCGCACCGTCGA-1	RI_4W_1	10182	1701	RI_4W_1	2	Luminal secretory progenitor	-4W
CACTTCGCAGGCTTGC-1	RI_4W_1	11695	1615	RI_4W_1	2	Luminal secretory progenitor	-4W
CACTTCGGTGACGCCT-1	RI_4W_1	634	309	RI_4W_1	2	Luminal secretory progenitor	-4W
CACTTCGTCCTCACTG-1	RI_4W_1	10543	1636	RI_4W_1	2	Luminal secretory progenitor	-4W
CAGAGCCAGTGATCGG-1	RI_4W_1	3740	1184	RI_4W_1	4	Luminal hormone-response	-4W
CAGAGCCCAACTTCTT-1	RI_4W_1	2676	669	RI_4W_1	5	Nature killer and T	-4W
CAGATACAGGTCGAGT-1	RI_4W_1	2337	679	RI_4W_1	1	Basal/myoepithelial	-4W
CAGATACCACAAGCTT-1	RI_4W_1	9440	1169	RI_4W_1	7	Luminal secretory cell	-4W
CAGATACCAGCACAAG-1	RI_4W_1	583	368	RI_4W_1	9	B cell	-4W
CAGATACCATGTACGT-1	RI_4W_1	6331	838	RI_4W_1	2	Luminal secretory progenitor	-4W
CAGATACCATTCACAG-1	RI_4W_1	853	479	RI_4W_1	6	Pericyte	-4W
CAGATACGTCAACCTA-1	RI_4W_1	24681	2333	RI_4W_1	2	Luminal secretory progenitor	-4W
CAGATACGTCTGTGTA-1	RI_4W_1	2534	810	RI_4W_1	8	Macrophage	-4W
CAGATACGTTACAGCT-1	RI_4W_1	1152	598	RI_4W_1	5	Nature killer and T	-4W
CAGATCAAGCATAGGC-1	RI_4W_1	724	343	RI_4W_1	2	Luminal secretory progenitor	-4W
CAGATCAAGGTAACTA-1	RI_4W_1	2099	832	RI_4W_1	1	Basal/myoepithelial	-4W
CAGATCAAGGTATTGA-1	RI_4W_1	10571	1702	RI_4W_1	2	Luminal secretory progenitor	-4W
CAGATCAAGGTGATCG-1	RI_4W_1	9446	986	RI_4W_1	7	Luminal secretory cell	-4W
CAGATCAAGGTTGAGC-1	RI_4W_1	2406	789	RI_4W_1	10	Fibroblast	-4W
CAGATCAAGTAGCAAT-1	RI_4W_1	1855	865	RI_4W_1	8	Macrophage	-4W
CAGATCACACGGAAGT-1	RI_4W_1	8391	1073	RI_4W_1	7	Luminal secretory cell	-4W
CAGATCACAGCACCCA-1	RI_4W_1	14395	1932	RI_4W_1	2	Luminal secretory progenitor	-4W
CAGATCACATGGGTCC-1	RI_4W_1	4058	1314	RI_4W_1	1	Basal/myoepithelial	-4W
CAGATCAGTGCGGTAA-1	RI_4W_1	532	288	RI_4W_1	2	Luminal secretory progenitor	-4W
CAGATCATCCTCTCGA-1	RI_4W_1	2926	1031	RI_4W_1	1	Basal/myoepithelial	-4W
CAGATCATCTCCAAGA-1	RI_4W_1	2585	1002	RI_4W_1	1	Basal/myoepithelial	-4W
CAGATTGAGAATAGTC-1	RI_4W_1	15776	1821	RI_4W_1	2	Luminal secretory progenitor	-4W
CAGATTGAGCACACCC-1	RI_4W_1	3486	794	RI_4W_1	2	Luminal secretory progenitor	-4W
CAGATTGAGCAGATAT-1	RI_4W_1	5544	918	RI_4W_1	2	Luminal secretory progenitor	-4W
CAGATTGCATGGGATG-1	RI_4W_1	10841	2363	RI_4W_1	4	Luminal hormone-response	-4W
CAGATTGTCAAGTCGT-1	RI_4W_1	2795	923	RI_4W_1	1	Basal/myoepithelial	-4W
CAGATTGTCGCTCATC-1	RI_4W_1	2773	802	RI_4W_1	1	Basal/myoepithelial	-4W
CAGATTGTCGGCACTG-1	RI_4W_1	3632	949	RI_4W_1	3	Endothelial	-4W
CAGATTGTCTGCGGCA-1	RI_4W_1	680	338	RI_4W_1	5	Nature killer and T	-4W
CAGCAATAGAGCACTG-1	RI_4W_1	8389	1459	RI_4W_1	2	Luminal secretory progenitor	-4W
CAGCAATAGGTCGAGT-1	RI_4W_1	4607	894	RI_4W_1	2	Luminal secretory progenitor	-4W
CAGCAATAGTTGCTCA-1	RI_4W_1	2864	935	RI_4W_1	3	Endothelial	-4W
CAGCAATCAAGCAGGT-1	RI_4W_1	1443	516	RI_4W_1	2	Luminal secretory progenitor	-4W
CAGCAATGTCTACTGA-1	RI_4W_1	4872	1436	RI_4W_1	4	Luminal hormone-response	-4W
CAGCAATGTCTGCATA-1	RI_4W_1	2847	748	RI_4W_1	1	Basal/myoepithelial	-4W
CAGCAATGTGTCACAT-1	RI_4W_1	18104	1946	RI_4W_1	2	Luminal secretory progenitor	-4W
CAGCAATTCTAGTACG-1	RI_4W_1	2564	872	RI_4W_1	1	Basal/myoepithelial	-4W
CAGCACGAGCGCTTCG-1	RI_4W_1	795	426	RI_4W_1	1	Basal/myoepithelial	-4W
CAGCACGAGCGTCTGC-1	RI_4W_1	6126	754	RI_4W_1	2	Luminal secretory progenitor	-4W
CAGCACGCATAACTCG-1	RI_4W_1	9530	1633	RI_4W_1	2	Luminal secretory progenitor	-4W
CAGCACGGTACAGTCT-1	RI_4W_1	12753	1642	RI_4W_1	2	Luminal secretory progenitor	-4W
CAGCACGGTACCATAC-1	RI_4W_1	6664	1727	RI_4W_1	3	Endothelial	-4W
CAGCACGGTAGACGTG-1	RI_4W_1	8718	1973	RI_4W_1	4	Luminal hormone-response	-4W
CAGCACGTCTTTGCTA-1	RI_4W_1	737	263	RI_4W_1	11	Stem_like cell	-4W
CAGCAGCAGACTCAAA-1	RI_4W_1	10815	1622	RI_4W_1	2	Luminal secretory progenitor	-4W
CAGCAGCCAAAGAACT-1	RI_4W_1	987	384	RI_4W_1	5	Nature killer and T	-4W
CAGCAGCCACCTATCC-1	RI_4W_1	4686	1565	RI_4W_1	1	Basal/myoepithelial	-4W
CAGCAGCCATACAGCT-1	RI_4W_1	7380	1115	RI_4W_1	3	Endothelial	-4W
CAGCAGCCATGGAAGC-1	RI_4W_1	502	280	RI_4W_1	9	B cell	-4W
CAGCAGCGTAACCCTA-1	RI_4W_1	9398	1217	RI_4W_1	2	Luminal secretory progenitor	-4W
CAGCAGCGTGATAGAT-1	RI_4W_1	8591	1237	RI_4W_1	2	Luminal secretory progenitor	-4W
CAGCAGCGTTATTCCT-1	RI_4W_1	10866	1227	RI_4W_1	7	Luminal secretory cell	-4W
CAGCAGCGTTATTCTC-1	RI_4W_1	8470	1428	RI_4W_1	2	Luminal secretory progenitor	-4W
CAGCCAGAGGCACTAG-1	RI_4W_1	2857	843	RI_4W_1	2	Luminal secretory progenitor	-4W
CAGCCAGCAAACACGG-1	RI_4W_1	5243	804	RI_4W_1	2	Luminal secretory progenitor	-4W
CAGCCAGCAGGACTAG-1	RI_4W_1	795	384	RI_4W_1	2	Luminal secretory progenitor	-4W
CAGCCAGGTAGCGTAG-1	RI_4W_1	3790	1016	RI_4W_1	1	Basal/myoepithelial	-4W
CAGCCAGGTCAGTCTA-1	RI_4W_1	728	379	RI_4W_1	6	Pericyte	-4W
CAGCCAGGTGCGTGCT-1	RI_4W_1	10858	1723	RI_4W_1	2	Luminal secretory progenitor	-4W
CAGCCAGGTTCAAGTC-1	RI_4W_1	656	285	RI_4W_1	8	Macrophage	-4W
CAGCCAGTCGACATTG-1	RI_4W_1	4133	1069	RI_4W_1	1	Basal/myoepithelial	-4W
CAGCCAGTCTCTCAAT-1	RI_4W_1	7805	1408	RI_4W_1	2	Luminal secretory progenitor	-4W
CAGCGTGAGAATCTAG-1	RI_4W_1	737	369	RI_4W_1	6	Pericyte	-4W
CAGCGTGAGCGGCTCT-1	RI_4W_1	9390	1758	RI_4W_1	2	Luminal secretory progenitor	-4W
CAGCGTGCAGACCTGC-1	RI_4W_1	2003	757	RI_4W_1	6	Pericyte	-4W
CAGCGTGGTGTCGATT-1	RI_4W_1	4221	1337	RI_4W_1	1	Basal/myoepithelial	-4W
CAGCGTGTCAACACCA-1	RI_4W_1	1845	630	RI_4W_1	8	Macrophage	-4W
CAGCGTGTCAGACCTA-1	RI_4W_1	6353	1400	RI_4W_1	4	Luminal hormone-response	-4W
CAGCGTGTCCCTGTTG-1	RI_4W_1	2551	880	RI_4W_1	1	Basal/myoepithelial	-4W
CAGCGTGTCCGCGGAT-1	RI_4W_1	7899	1427	RI_4W_1	2	Luminal secretory progenitor	-4W
CAGGCCAAGAATGTTG-1	RI_4W_1	6917	1786	RI_4W_1	4	Luminal hormone-response	-4W
CAGGCCAAGAGTATAC-1	RI_4W_1	4407	1125	RI_4W_1	1	Basal/myoepithelial	-4W
CAGGCCAAGATGTTCC-1	RI_4W_1	530	277	RI_4W_1	2	Luminal secretory progenitor	-4W
CAGGCCAAGCGGGTAT-1	RI_4W_1	785	297	RI_4W_1	9	B cell	-4W
CAGGCCAAGGAGACCT-1	RI_4W_1	758	520	RI_4W_1	11	Stem_like cell	-4W
CAGGCCACACCACATA-1	RI_4W_1	2470	798	RI_4W_1	1	Basal/myoepithelial	-4W
CAGGCCAGTTAAGGGC-1	RI_4W_1	1450	643	RI_4W_1	6	Pericyte	-4W
CAGGCCATCGTCAACA-1	RI_4W_1	11675	1648	RI_4W_1	2	Luminal secretory progenitor	-4W
CAGGCCATCTGGAGAG-1	RI_4W_1	809	371	RI_4W_1	5	Nature killer and T	-4W
CAGGGCTAGTCACGAG-1	RI_4W_1	6085	1397	RI_4W_1	1	Basal/myoepithelial	-4W
CAGGGCTGTCTGGTTA-1	RI_4W_1	3106	1022	RI_4W_1	2	Luminal secretory progenitor	-4W
CAGGGCTTCCGATGCG-1	RI_4W_1	11153	1286	RI_4W_1	2	Luminal secretory progenitor	-4W
CAGGTATAGTAACGAT-1	RI_4W_1	3809	1147	RI_4W_1	10	Fibroblast	-4W
CAGGTATGTACTGGGA-1	RI_4W_1	5038	1176	RI_4W_1	11	Stem_like cell	-4W
CAGGTATGTCCCAAAT-1	RI_4W_1	11084	1432	RI_4W_1	2	Luminal secretory progenitor	-4W
CAGTGCGAGACATACA-1	RI_4W_1	9372	1530	RI_4W_1	2	Luminal secretory progenitor	-4W
CAGTGCGAGGTAGCCA-1	RI_4W_1	5806	1228	RI_4W_1	4	Luminal hormone-response	-4W
CAGTGCGCAATTTCTC-1	RI_4W_1	19749	2655	RI_4W_1	11	Stem_like cell	-4W
CAGTGCGCATCAGCAT-1	RI_4W_1	3177	1026	RI_4W_1	1	Basal/myoepithelial	-4W
CAGTGCGGTACCTTCC-1	RI_4W_1	10303	1488	RI_4W_1	2	Luminal secretory progenitor	-4W
CAGTGCGGTCTGCAAT-1	RI_4W_1	5094	1058	RI_4W_1	3	Endothelial	-4W
CAGTGCGGTCTGCGCA-1	RI_4W_1	3091	1113	RI_4W_1	1	Basal/myoepithelial	-4W
CAGTTAGAGGGCTGAT-1	RI_4W_1	8557	1151	RI_4W_1	7	Luminal secretory cell	-4W
CAGTTAGAGTTGAAAC-1	RI_4W_1	3328	1100	RI_4W_1	10	Fibroblast	-4W
CAGTTAGCACTACACA-1	RI_4W_1	8638	1334	RI_4W_1	2	Luminal secretory progenitor	-4W
CAGTTAGCAGAGAAAG-1	RI_4W_1	1613	657	RI_4W_1	1	Basal/myoepithelial	-4W
CAGTTAGCATAGAGGC-1	RI_4W_1	7174	1329	RI_4W_1	2	Luminal secretory progenitor	-4W
CAGTTAGGTGAATTGA-1	RI_4W_1	1514	419	RI_4W_1	2	Luminal secretory progenitor	-4W
CAGTTAGGTGATGAAT-1	RI_4W_1	3422	1165	RI_4W_1	1	Basal/myoepithelial	-4W
CAGTTAGGTTACCTGA-1	RI_4W_1	2107	955	RI_4W_1	8	Macrophage	-4W
CAGTTAGTCGATTTCT-1	RI_4W_1	2965	934	RI_4W_1	10	Fibroblast	-4W
CAGTTAGTCTCTCCGA-1	RI_4W_1	9989	1842	RI_4W_1	2	Luminal secretory progenitor	-4W
CAGTTCCAGCTGCCTG-1	RI_4W_1	2573	1101	RI_4W_1	3	Endothelial	-4W
CAGTTCCCAGAACTAA-1	RI_4W_1	3586	870	RI_4W_1	8	Macrophage	-4W
CAGTTCCCAGAGTGTG-1	RI_4W_1	2807	908	RI_4W_1	1	Basal/myoepithelial	-4W
CAGTTCCCAGTCGGAA-1	RI_4W_1	3663	358	RI_4W_1	7	Luminal secretory cell	-4W
CAGTTCCGTAGCCCTG-1	RI_4W_1	2111	842	RI_4W_1	12	Lymphatic endothelial	-4W
CAGTTCCGTAGGAGTC-1	RI_4W_1	9693	1296	RI_4W_1	2	Luminal secretory progenitor	-4W
CAGTTCCGTGCGGCTT-1	RI_4W_1	12987	2926	RI_4W_1	10	Fibroblast	-4W
CAGTTCCGTTCCGCTT-1	RI_4W_1	3616	1095	RI_4W_1	3	Endothelial	-4W
CAGTTCCGTTGATGTC-1	RI_4W_1	2864	933	RI_4W_1	1	Basal/myoepithelial	-4W
CAGTTCCTCACGGACC-1	RI_4W_1	531	232	RI_4W_1	9	B cell	-4W
CATAAGCAGACGGTCA-1	RI_4W_1	13484	1498	RI_4W_1	2	Luminal secretory progenitor	-4W
CATAAGCCAGCCATTA-1	RI_4W_1	3471	1313	RI_4W_1	8	Macrophage	-4W
CATAAGCCAGGCATTT-1	RI_4W_1	10941	1588	RI_4W_1	7	Luminal secretory cell	-4W
CATAAGCGTACGGCAA-1	RI_4W_1	7514	1059	RI_4W_1	7	Luminal secretory cell	-4W
CATAAGCGTATACAGA-1	RI_4W_1	7392	1169	RI_4W_1	2	Luminal secretory progenitor	-4W
CATAAGCTCACGGAGA-1	RI_4W_1	6790	843	RI_4W_1	7	Luminal secretory cell	-4W
CATAAGCTCATCGACA-1	RI_4W_1	1253	631	RI_4W_1	1	Basal/myoepithelial	-4W
CATACAGAGGTCACAG-1	RI_4W_1	9029	1884	RI_4W_1	2	Luminal secretory progenitor	-4W
CATACAGCAAGACGGT-1	RI_4W_1	13766	1345	RI_4W_1	2	Luminal secretory progenitor	-4W
CATACAGCAATACCTG-1	RI_4W_1	3638	1226	RI_4W_1	1	Basal/myoepithelial	-4W
CATACAGCAATGGGTG-1	RI_4W_1	1799	500	RI_4W_1	2	Luminal secretory progenitor	-4W
CATACAGCAGTTAGGG-1	RI_4W_1	3490	1121	RI_4W_1	1	Basal/myoepithelial	-4W
CATACAGTCCACATAG-1	RI_4W_1	6822	1267	RI_4W_1	2	Luminal secretory progenitor	-4W
CATACCCAGTCGCGAA-1	RI_4W_1	3398	1092	RI_4W_1	10	Fibroblast	-4W
CATACCCCATTGAGGG-1	RI_4W_1	2471	831	RI_4W_1	1	Basal/myoepithelial	-4W
CATACCCGTAATGCTC-1	RI_4W_1	3524	1127	RI_4W_1	1	Basal/myoepithelial	-4W
CATACCCGTACGTGTT-1	RI_4W_1	9548	1245	RI_4W_1	2	Luminal secretory progenitor	-4W
CATACCCGTGCATCTA-1	RI_4W_1	962	512	RI_4W_1	8	Macrophage	-4W
CATACCCGTGCCTACG-1	RI_4W_1	7232	1394	RI_4W_1	2	Luminal secretory progenitor	-4W
CATACCCGTTGGTGTT-1	RI_4W_1	7125	1065	RI_4W_1	2	Luminal secretory progenitor	-4W
CATACCCTCATCCTGC-1	RI_4W_1	10407	1148	RI_4W_1	7	Luminal secretory cell	-4W
CATACTTAGAACCGCA-1	RI_4W_1	4703	999	RI_4W_1	2	Luminal secretory progenitor	-4W
CATACTTAGAAGCCAC-1	RI_4W_1	602	275	RI_4W_1	9	B cell	-4W
CATACTTAGACCATAA-1	RI_4W_1	14171	1689	RI_4W_1	2	Luminal secretory progenitor	-4W
CATACTTCAGACCAAG-1	RI_4W_1	4828	1385	RI_4W_1	1	Basal/myoepithelial	-4W
CATACTTGTCATTCCC-1	RI_4W_1	2608	1263	RI_4W_1	1	Basal/myoepithelial	-4W
CATACTTGTTGTTGTG-1	RI_4W_1	2082	640	RI_4W_1	10	Fibroblast	-4W
CATACTTTCACAATGC-1	RI_4W_1	535	407	RI_4W_1	8	Macrophage	-4W
CATACTTTCACCTCGT-1	RI_4W_1	1009	301	RI_4W_1	5	Nature killer and T	-4W
CATAGACAGGCCTAGA-1	RI_4W_1	13729	1434	RI_4W_1	7	Luminal secretory cell	-4W
CATAGACAGGTAAACT-1	RI_4W_1	13856	1688	RI_4W_1	2	Luminal secretory progenitor	-4W
CATAGACCAACTCCAA-1	RI_4W_1	1958	621	RI_4W_1	1	Basal/myoepithelial	-4W
CATAGACCACTTCCTG-1	RI_4W_1	14680	2092	RI_4W_1	2	Luminal secretory progenitor	-4W
CATAGACCATGGCTAT-1	RI_4W_1	2742	725	RI_4W_1	5	Nature killer and T	-4W
CATAGACGTACGCTAT-1	RI_4W_1	10075	1388	RI_4W_1	2	Luminal secretory progenitor	-4W
CATAGACGTAGGGAGG-1	RI_4W_1	564	280	RI_4W_1	2	Luminal secretory progenitor	-4W
CATAGACGTTCACGAT-1	RI_4W_1	6509	702	RI_4W_1	2	Luminal secretory progenitor	-4W
CATAGACTCCGTATGA-1	RI_4W_1	3950	1020	RI_4W_1	3	Endothelial	-4W
CATAGACTCGCCAACG-1	RI_4W_1	2506	1016	RI_4W_1	1	Basal/myoepithelial	-4W
CATAGACTCGGTTGTA-1	RI_4W_1	10935	1447	RI_4W_1	2	Luminal secretory progenitor	-4W
CATCAAGAGGTGAGAA-1	RI_4W_1	8605	1263	RI_4W_1	2	Luminal secretory progenitor	-4W
CATCAAGCACGTATAC-1	RI_4W_1	10372	1289	RI_4W_1	2	Luminal secretory progenitor	-4W
CATCAAGGTCATGGCC-1	RI_4W_1	1579	685	RI_4W_1	3	Endothelial	-4W
CATCAAGGTCTTACAG-1	RI_4W_1	1882	939	RI_4W_1	8	Macrophage	-4W
CATCAAGGTTAGCGGA-1	RI_4W_1	12405	1011	RI_4W_1	7	Luminal secretory cell	-4W
CATCCACAGAGTATAC-1	RI_4W_1	1158	347	RI_4W_1	8	Macrophage	-4W
CATCCACGTACGATCT-1	RI_4W_1	2068	751	RI_4W_1	1	Basal/myoepithelial	-4W
CATCCACGTTCCCACT-1	RI_4W_1	5726	1696	RI_4W_1	1	Basal/myoepithelial	-4W
CATCCCAAGACCTCAT-1	RI_4W_1	6745	1822	RI_4W_1	4	Luminal hormone-response	-4W
CATCCCAAGGAACGCT-1	RI_4W_1	2904	1061	RI_4W_1	1	Basal/myoepithelial	-4W
CATCCCACATACTGAC-1	RI_4W_1	4978	1575	RI_4W_1	1	Basal/myoepithelial	-4W
CATCCCAGTAGCTAAA-1	RI_4W_1	4840	1357	RI_4W_1	1	Basal/myoepithelial	-4W
CATCCCAGTAGTTAGA-1	RI_4W_1	14583	2277	RI_4W_1	2	Luminal secretory progenitor	-4W
CATCCGTAGATGCTTC-1	RI_4W_1	1660	666	RI_4W_1	6	Pericyte	-4W
CATCCGTCAATCAAGA-1	RI_4W_1	3387	1066	RI_4W_1	1	Basal/myoepithelial	-4W
CATCCGTCATTCTGTT-1	RI_4W_1	4793	1475	RI_4W_1	8	Macrophage	-4W
CATCCGTGTGATGAAT-1	RI_4W_1	12766	1478	RI_4W_1	7	Luminal secretory cell	-4W
CATCCGTGTGCAATGG-1	RI_4W_1	3214	736	RI_4W_1	5	Nature killer and T	-4W
CATCCGTGTTAAACCC-1	RI_4W_1	594	317	RI_4W_1	2	Luminal secretory progenitor	-4W
CATCCGTGTTCGATTG-1	RI_4W_1	3153	946	RI_4W_1	8	Macrophage	-4W
CATCCGTTCTATCCAT-1	RI_4W_1	6182	1938	RI_4W_1	4	Luminal hormone-response	-4W
CATCGCTCAAAGCACG-1	RI_4W_1	2466	684	RI_4W_1	7	Luminal secretory cell	-4W
CATCGCTCACTCAAGT-1	RI_4W_1	1619	735	RI_4W_1	6	Pericyte	-4W
CATCGCTCAGTATACC-1	RI_4W_1	5409	1015	RI_4W_1	2	Luminal secretory progenitor	-4W
CATCGCTGTATGCTTG-1	RI_4W_1	2554	704	RI_4W_1	1	Basal/myoepithelial	-4W
CATCGCTGTCGACTGC-1	RI_4W_1	2884	957	RI_4W_1	10	Fibroblast	-4W
CATCGCTGTCGTTCAA-1	RI_4W_1	8755	1613	RI_4W_1	2	Luminal secretory progenitor	-4W
CATCGCTTCCGGACTG-1	RI_4W_1	589	243	RI_4W_1	7	Luminal secretory cell	-4W
CATCGGGCAAGACAAT-1	RI_4W_1	1174	522	RI_4W_1	2	Luminal secretory progenitor	-4W
CATCGGGCACGGCTAC-1	RI_4W_1	1336	427	RI_4W_1	5	Nature killer and T	-4W
CATCGGGCATACCACA-1	RI_4W_1	3756	1205	RI_4W_1	1	Basal/myoepithelial	-4W
CATCGGGTCGTAGCCG-1	RI_4W_1	2091	814	RI_4W_1	1	Basal/myoepithelial	-4W
CATCGGGTCTTGGCTC-1	RI_4W_1	1632	663	RI_4W_1	6	Pericyte	-4W
CATCGTCCACACACGC-1	RI_4W_1	2578	1044	RI_4W_1	1	Basal/myoepithelial	-4W
CATCGTCGTCACTTAG-1	RI_4W_1	3885	1359	RI_4W_1	8	Macrophage	-4W
CATGAGTAGCGTTCAT-1	RI_4W_1	6817	1092	RI_4W_1	2	Luminal secretory progenitor	-4W
CATGAGTCAGAGTTGG-1	RI_4W_1	8842	1146	RI_4W_1	2	Luminal secretory progenitor	-4W
CATGAGTCATGAGTAA-1	RI_4W_1	11054	1523	RI_4W_1	2	Luminal secretory progenitor	-4W
CATGAGTGTACCTAGT-1	RI_4W_1	3526	1044	RI_4W_1	4	Luminal hormone-response	-4W
CATGAGTGTCATTGCA-1	RI_4W_1	11439	1098	RI_4W_1	7	Luminal secretory cell	-4W
CATGAGTGTCGTTCAA-1	RI_4W_1	3098	729	RI_4W_1	10	Fibroblast	-4W
CATGAGTGTGGCATCC-1	RI_4W_1	5520	1433	RI_4W_1	2	Luminal secretory progenitor	-4W
CATGAGTGTTAAACAG-1	RI_4W_1	2348	709	RI_4W_1	1	Basal/myoepithelial	-4W
CATGAGTTCAACCTTT-1	RI_4W_1	11505	1589	RI_4W_1	2	Luminal secretory progenitor	-4W
CATGCAAAGTCGGCAA-1	RI_4W_1	2201	706	RI_4W_1	1	Basal/myoepithelial	-4W
CATGCAACAATCGAAA-1	RI_4W_1	2484	782	RI_4W_1	10	Fibroblast	-4W
CATGCAACACGGTCTG-1	RI_4W_1	9526	1260	RI_4W_1	2	Luminal secretory progenitor	-4W
CATGCAAGTCATAAAG-1	RI_4W_1	3152	938	RI_4W_1	8	Macrophage	-4W
CATGCAAGTCCATACA-1	RI_4W_1	1329	657	RI_4W_1	2	Luminal secretory progenitor	-4W
CATGCAAGTGTCCCTT-1	RI_4W_1	13762	1832	RI_4W_1	8	Macrophage	-4W
CATGCAATCCTGGGAC-1	RI_4W_1	14193	2008	RI_4W_1	2	Luminal secretory progenitor	-4W
CATGCCTAGAGTGTTA-1	RI_4W_1	10129	1389	RI_4W_1	2	Luminal secretory progenitor	-4W
CATGCCTCACACACTA-1	RI_4W_1	3236	1317	RI_4W_1	1	Basal/myoepithelial	-4W
CATGCCTGTCTTTATC-1	RI_4W_1	666	371	RI_4W_1	2	Luminal secretory progenitor	-4W
CATGCCTGTGAAGCGT-1	RI_4W_1	2028	667	RI_4W_1	1	Basal/myoepithelial	-4W
CATGCCTTCATGTCAG-1	RI_4W_1	12152	1921	RI_4W_1	2	Luminal secretory progenitor	-4W
CATGCGGAGCTGCCTG-1	RI_4W_1	937	485	RI_4W_1	1	Basal/myoepithelial	-4W
CATGCGGCACAAGGTG-1	RI_4W_1	13704	1058	RI_4W_1	2	Luminal secretory progenitor	-4W
CATGCGGCACGGTGTC-1	RI_4W_1	10632	1287	RI_4W_1	2	Luminal secretory progenitor	-4W
CATGCGGTCAAGAGGC-1	RI_4W_1	2954	1075	RI_4W_1	1	Basal/myoepithelial	-4W
CATGCGGTCCGAAGGA-1	RI_4W_1	5269	938	RI_4W_1	2	Luminal secretory progenitor	-4W
CATGCTCAGAGGCGTT-1	RI_4W_1	2621	1076	RI_4W_1	1	Basal/myoepithelial	-4W
CATGCTCGTGTGTGTT-1	RI_4W_1	8648	1143	RI_4W_1	2	Luminal secretory progenitor	-4W
CATGCTCTCTACTGAG-1	RI_4W_1	3018	1324	RI_4W_1	1	Basal/myoepithelial	-4W
CATGCTCTCTGCCTCA-1	RI_4W_1	8238	948	RI_4W_1	2	Luminal secretory progenitor	-4W
CATGGATAGAGTCTTC-1	RI_4W_1	2388	852	RI_4W_1	10	Fibroblast	-4W
CATGGATCAACGACTT-1	RI_4W_1	7439	1627	RI_4W_1	2	Luminal secretory progenitor	-4W
CATGGATCAAGGAGTC-1	RI_4W_1	1744	546	RI_4W_1	6	Pericyte	-4W
CATGGATGTTAGGCTT-1	RI_4W_1	763	399	RI_4W_1	6	Pericyte	-4W
CATGGATTCACCACAA-1	RI_4W_1	2189	841	RI_4W_1	1	Basal/myoepithelial	-4W
CATGGATTCCTGCCAT-1	RI_4W_1	1439	591	RI_4W_1	6	Pericyte	-4W
CATGGTAAGACATAAC-1	RI_4W_1	18419	1631	RI_4W_1	2	Luminal secretory progenitor	-4W
CATGGTAAGCACTCCG-1	RI_4W_1	1213	544	RI_4W_1	6	Pericyte	-4W
CATGGTACAAGAATAC-1	RI_4W_1	4911	1130	RI_4W_1	3	Endothelial	-4W
CATGGTACAAGTATCC-1	RI_4W_1	9580	1376	RI_4W_1	2	Luminal secretory progenitor	-4W
CATGGTACATGAATCC-1	RI_4W_1	6851	1302	RI_4W_1	2	Luminal secretory progenitor	-4W
CATGGTAGTCAAGCGA-1	RI_4W_1	10212	817	RI_4W_1	7	Luminal secretory cell	-4W
CATGGTAGTCTACGTA-1	RI_4W_1	1871	674	RI_4W_1	8	Macrophage	-4W
CATTCATAGGTACAGC-1	RI_4W_1	4413	1061	RI_4W_1	2	Luminal secretory progenitor	-4W
CATTCATGTCCAGCGT-1	RI_4W_1	18983	2135	RI_4W_1	2	Luminal secretory progenitor	-4W
CATTCATGTTGGGATG-1	RI_4W_1	659	263	RI_4W_1	7	Luminal secretory cell	-4W
CATTCATTCGTACCTC-1	RI_4W_1	4546	1468	RI_4W_1	4	Luminal hormone-response	-4W
CATTCCGAGTATAGAC-1	RI_4W_1	2144	910	RI_4W_1	8	Macrophage	-4W
CATTCCGCAGAGAGGG-1	RI_4W_1	737	317	RI_4W_1	7	Luminal secretory cell	-4W
CATTCCGCAGGTGTTT-1	RI_4W_1	19621	2492	RI_4W_1	2	Luminal secretory progenitor	-4W
CATTCCGCATCATTTC-1	RI_4W_1	2525	901	RI_4W_1	5	Nature killer and T	-4W
CATTCCGGTAACATAG-1	RI_4W_1	3310	1210	RI_4W_1	1	Basal/myoepithelial	-4W
CATTCCGGTCCTTTGC-1	RI_4W_1	1385	493	RI_4W_1	3	Endothelial	-4W
CATTCCGTCATCCTGC-1	RI_4W_1	12151	1719	RI_4W_1	2	Luminal secretory progenitor	-4W
CATTCTACAGTCGAGA-1	RI_4W_1	519	212	RI_4W_1	7	Luminal secretory cell	-4W
CATTCTACAGTGTATC-1	RI_4W_1	9278	1376	RI_4W_1	2	Luminal secretory progenitor	-4W
CATTCTAGTAATCAGA-1	RI_4W_1	3605	1135	RI_4W_1	1	Basal/myoepithelial	-4W
CATTCTAGTACCAATC-1	RI_4W_1	973	489	RI_4W_1	6	Pericyte	-4W
CATTCTAGTCATGACT-1	RI_4W_1	7600	1662	RI_4W_1	2	Luminal secretory progenitor	-4W
CATTCTAGTCTGATCA-1	RI_4W_1	7784	1703	RI_4W_1	2	Luminal secretory progenitor	-4W
CATTCTAGTGCTATTG-1	RI_4W_1	865	566	RI_4W_1	2	Luminal secretory progenitor	-4W
CATTCTAGTGGACTGA-1	RI_4W_1	2613	957	RI_4W_1	1	Basal/myoepithelial	-4W
CATTCTAGTGTTATCG-1	RI_4W_1	5699	1362	RI_4W_1	2	Luminal secretory progenitor	-4W
CATTCTAGTTCCAAAC-1	RI_4W_1	1534	586	RI_4W_1	2	Luminal secretory progenitor	-4W
CATTCTATCCTGTAAG-1	RI_4W_1	5893	1734	RI_4W_1	1	Basal/myoepithelial	-4W
CATTCTATCGACCCAG-1	RI_4W_1	2286	600	RI_4W_1	5	Nature killer and T	-4W
CATTCTATCTGAGGCC-1	RI_4W_1	3646	1111	RI_4W_1	3	Endothelial	-4W
CATTGAGAGGTGCCTC-1	RI_4W_1	3315	1097	RI_4W_1	8	Macrophage	-4W
CATTGAGGTATCCTCC-1	RI_4W_1	3859	749	RI_4W_1	7	Luminal secretory cell	-4W
CATTGAGTCAGGAAAT-1	RI_4W_1	3992	949	RI_4W_1	2	Luminal secretory progenitor	-4W
CATTGCCAGGTTCTTG-1	RI_4W_1	3828	1064	RI_4W_1	4	Luminal hormone-response	-4W
CATTGCCCACCCTAGG-1	RI_4W_1	6473	1009	RI_4W_1	2	Luminal secretory progenitor	-4W
CATTGCCCATTGTACG-1	RI_4W_1	3437	304	RI_4W_1	9	B cell	-4W
CATTGCCGTTGGCTAT-1	RI_4W_1	2900	1166	RI_4W_1	8	Macrophage	-4W
CATTGCCTCCACACAA-1	RI_4W_1	5615	1361	RI_4W_1	2	Luminal secretory progenitor	-4W
CATTGCCTCGAGATGG-1	RI_4W_1	2576	1076	RI_4W_1	1	Basal/myoepithelial	-4W
CATTGCCTCTTGCGCT-1	RI_4W_1	14673	1803	RI_4W_1	2	Luminal secretory progenitor	-4W
CATTGTTAGGTCCGAA-1	RI_4W_1	2874	783	RI_4W_1	2	Luminal secretory progenitor	-4W
CATTGTTAGTCCGCCA-1	RI_4W_1	23048	2865	RI_4W_1	2	Luminal secretory progenitor	-4W
CATTGTTCAAGAGTTA-1	RI_4W_1	8997	1205	RI_4W_1	2	Luminal secretory progenitor	-4W
CATTGTTCAAGATGGC-1	RI_4W_1	5948	1473	RI_4W_1	4	Luminal hormone-response	-4W
CATTGTTCACCACTGG-1	RI_4W_1	13524	1894	RI_4W_1	11	Stem_like cell	-4W
CATTGTTGTCGTACAT-1	RI_4W_1	3227	1047	RI_4W_1	1	Basal/myoepithelial	-4W
CATTGTTGTGACACAG-1	RI_4W_1	5759	1488	RI_4W_1	2	Luminal secretory progenitor	-4W
CATTGTTGTTATTCTC-1	RI_4W_1	9955	2607	RI_4W_1	10	Fibroblast	-4W
CATTGTTTCCATTTCA-1	RI_4W_1	678	391	RI_4W_1	3	Endothelial	-4W
CATTGTTTCTGTGTGA-1	RI_4W_1	12496	1645	RI_4W_1	2	Luminal secretory progenitor	-4W
CATTTCAAGTAGAATC-1	RI_4W_1	10422	1351	RI_4W_1	2	Luminal secretory progenitor	-4W
CATTTCACACGCGCTA-1	RI_4W_1	1369	546	RI_4W_1	5	Nature killer and T	-4W
CATTTCAGTAGGATAT-1	RI_4W_1	664	234	RI_4W_1	9	B cell	-4W
CATTTCAGTGTTTGCA-1	RI_4W_1	3273	933	RI_4W_1	2	Luminal secretory progenitor	-4W
CCAAGCGAGATGAACT-1	RI_4W_1	6507	946	RI_4W_1	7	Luminal secretory cell	-4W
CCAAGCGAGCCAAGTG-1	RI_4W_1	12581	1666	RI_4W_1	7	Luminal secretory cell	-4W
CCAAGCGAGGCAGTCA-1	RI_4W_1	16782	540	RI_4W_1	9	B cell	-4W
CCAAGCGCAGGCATGA-1	RI_4W_1	1450	463	RI_4W_1	7	Luminal secretory cell	-4W
CCAAGCGGTGGTGATG-1	RI_4W_1	5231	361	RI_4W_1	9	B cell	-4W
CCAAGCGTCGCTGACG-1	RI_4W_1	4202	1105	RI_4W_1	4	Luminal hormone-response	-4W
CCAAGCGTCTTCGATT-1	RI_4W_1	5944	1699	RI_4W_1	4	Luminal hormone-response	-4W
CCAAGCGTCTTGAACG-1	RI_4W_1	972	509	RI_4W_1	1	Basal/myoepithelial	-4W
CCAATGAAGCTACTGT-1	RI_4W_1	969	463	RI_4W_1	10	Fibroblast	-4W
CCAATGAAGGAGTACC-1	RI_4W_1	635	306	RI_4W_1	6	Pericyte	-4W
CCAATGACAACGTAAA-1	RI_4W_1	3111	1023	RI_4W_1	10	Fibroblast	-4W
CCAATGACAGGCATTT-1	RI_4W_1	14114	2214	RI_4W_1	11	Stem_like cell	-4W
CCAATGAGTAATACCC-1	RI_4W_1	16416	1731	RI_4W_1	2	Luminal secretory progenitor	-4W
CCAATGAGTTCCACGG-1	RI_4W_1	7634	901	RI_4W_1	2	Luminal secretory progenitor	-4W
CCAATGAGTTTCGACA-1	RI_4W_1	2526	815	RI_4W_1	1	Basal/myoepithelial	-4W
CCAATGATCTGGACTA-1	RI_4W_1	3223	1199	RI_4W_1	1	Basal/myoepithelial	-4W
CCAATTTAGAAGTGTT-1	RI_4W_1	8827	973	RI_4W_1	7	Luminal secretory cell	-4W
CCAATTTAGGATTCCT-1	RI_4W_1	11559	1550	RI_4W_1	2	Luminal secretory progenitor	-4W
CCAATTTAGGGATGTC-1	RI_4W_1	19815	2153	RI_4W_1	2	Luminal secretory progenitor	-4W
CCAATTTCAACTGCCG-1	RI_4W_1	837	441	RI_4W_1	2	Luminal secretory progenitor	-4W
CCAATTTGTCGCAGTC-1	RI_4W_1	2158	770	RI_4W_1	3	Endothelial	-4W
CCAATTTGTCGCCACA-1	RI_4W_1	6809	923	RI_4W_1	2	Luminal secretory progenitor	-4W
CCAATTTGTGCACATT-1	RI_4W_1	3273	532	RI_4W_1	7	Luminal secretory cell	-4W
CCAATTTGTGTTAAAG-1	RI_4W_1	6893	1955	RI_4W_1	4	Luminal hormone-response	-4W
CCAATTTTCGTGCGAC-1	RI_4W_1	10875	1516	RI_4W_1	2	Luminal secretory progenitor	-4W
CCACAAAGTGAGAGGG-1	RI_4W_1	10213	1526	RI_4W_1	2	Luminal secretory progenitor	-4W
CCACAAATCCGCGGAT-1	RI_4W_1	1277	416	RI_4W_1	7	Luminal secretory cell	-4W
CCACACTCACACCGAC-1	RI_4W_1	1218	640	RI_4W_1	6	Pericyte	-4W
CCACACTCAGGTGAGT-1	RI_4W_1	5251	1275	RI_4W_1	3	Endothelial	-4W
CCACACTGTATGACAA-1	RI_4W_1	23085	2528	RI_4W_1	2	Luminal secretory progenitor	-4W
CCACACTGTCATAACC-1	RI_4W_1	1766	654	RI_4W_1	1	Basal/myoepithelial	-4W
CCACACTGTCCGACGT-1	RI_4W_1	2071	1018	RI_4W_1	6	Pericyte	-4W
CCACACTGTGAGTGAC-1	RI_4W_1	6057	1387	RI_4W_1	4	Luminal hormone-response	-4W
CCACACTGTTCTTAGG-1	RI_4W_1	3325	1319	RI_4W_1	1	Basal/myoepithelial	-4W
CCACACTTCAAACCTG-1	RI_4W_1	2551	725	RI_4W_1	5	Nature killer and T	-4W
CCACACTTCAGTCACA-1	RI_4W_1	13203	1925	RI_4W_1	2	Luminal secretory progenitor	-4W
CCACACTTCCGGGACT-1	RI_4W_1	4048	1403	RI_4W_1	1	Basal/myoepithelial	-4W
CCACACTTCCTTCTGG-1	RI_4W_1	2739	1013	RI_4W_1	2	Luminal secretory progenitor	-4W
CCACACTTCGTCCTCA-1	RI_4W_1	1896	693	RI_4W_1	6	Pericyte	-4W
CCACCATAGGGCCCTT-1	RI_4W_1	3980	1428	RI_4W_1	3	Endothelial	-4W
CCACCATCAAAGGATT-1	RI_4W_1	4248	1468	RI_4W_1	8	Macrophage	-4W
CCACCATCATCGGATT-1	RI_4W_1	2860	1051	RI_4W_1	2	Luminal secretory progenitor	-4W
CCACCATGTGTTGCCG-1	RI_4W_1	3932	1346	RI_4W_1	8	Macrophage	-4W
CCACGAGAGGCGTTAG-1	RI_4W_1	12739	1604	RI_4W_1	2	Luminal secretory progenitor	-4W
CCACGAGAGGGCATGT-1	RI_4W_1	4009	920	RI_4W_1	1	Basal/myoepithelial	-4W
CCACGAGCAAATCAAG-1	RI_4W_1	1553	629	RI_4W_1	3	Endothelial	-4W
CCACGAGGTACTGCCG-1	RI_4W_1	4977	1824	RI_4W_1	4	Luminal hormone-response	-4W
CCACGAGTCAAACCTG-1	RI_4W_1	3759	1083	RI_4W_1	1	Basal/myoepithelial	-4W
CCACGAGTCTGGTCAA-1	RI_4W_1	4441	1386	RI_4W_1	2	Luminal secretory progenitor	-4W
CCACGTTCAATGAACA-1	RI_4W_1	3178	961	RI_4W_1	1	Basal/myoepithelial	-4W
CCACGTTCAGGTCAGA-1	RI_4W_1	21588	2574	RI_4W_1	2	Luminal secretory progenitor	-4W
CCACGTTCAGGTGTTT-1	RI_4W_1	16430	1920	RI_4W_1	2	Luminal secretory progenitor	-4W
CCACGTTGTCATGGCC-1	RI_4W_1	16314	2772	RI_4W_1	4	Luminal hormone-response	-4W
CCACGTTGTCTAACTG-1	RI_4W_1	2123	597	RI_4W_1	5	Nature killer and T	-4W
CCACGTTGTTCGGGTC-1	RI_4W_1	1761	672	RI_4W_1	1	Basal/myoepithelial	-4W
CCACGTTTCCGAGAAG-1	RI_4W_1	1093	482	RI_4W_1	2	Luminal secretory progenitor	-4W
CCACGTTTCGACGACC-1	RI_4W_1	2508	1082	RI_4W_1	1	Basal/myoepithelial	-4W
CCACGTTTCTTTGCTA-1	RI_4W_1	994	537	RI_4W_1	2	Luminal secretory progenitor	-4W
CCACTTGAGCGTCTGC-1	RI_4W_1	1131	348	RI_4W_1	3	Endothelial	-4W
CCACTTGGTCTAATCG-1	RI_4W_1	9058	1514	RI_4W_1	2	Luminal secretory progenitor	-4W
CCACTTGGTGATACCT-1	RI_4W_1	5055	1151	RI_4W_1	2	Luminal secretory progenitor	-4W
CCACTTGGTTGCATTG-1	RI_4W_1	3048	966	RI_4W_1	2	Luminal secretory progenitor	-4W
CCACTTGTCACTGAAC-1	RI_4W_1	3287	1022	RI_4W_1	1	Basal/myoepithelial	-4W
CCACTTGTCCGATGTA-1	RI_4W_1	2142	807	RI_4W_1	1	Basal/myoepithelial	-4W
CCACTTGTCGAATGCT-1	RI_4W_1	5081	1567	RI_4W_1	1	Basal/myoepithelial	-4W
CCACTTGTCGGCACTG-1	RI_4W_1	3354	1157	RI_4W_1	1	Basal/myoepithelial	-4W
CCACTTGTCTTCGATT-1	RI_4W_1	724	359	RI_4W_1	8	Macrophage	-4W
CCATAAGAGAGCTTTC-1	RI_4W_1	2366	686	RI_4W_1	2	Luminal secretory progenitor	-4W
CCATAAGAGCCTCAAT-1	RI_4W_1	6764	1259	RI_4W_1	2	Luminal secretory progenitor	-4W
CCATAAGAGGCATCTT-1	RI_4W_1	8877	1586	RI_4W_1	2	Luminal secretory progenitor	-4W
CCATAAGCAAGTAGTA-1	RI_4W_1	4416	1255	RI_4W_1	3	Endothelial	-4W
CCATAAGGTCTACACA-1	RI_4W_1	6842	1749	RI_4W_1	4	Luminal hormone-response	-4W
CCATAAGGTTCTCCTG-1	RI_4W_1	11808	2010	RI_4W_1	2	Luminal secretory progenitor	-4W
CCATAAGTCTACGCAA-1	RI_4W_1	3995	1021	RI_4W_1	1	Basal/myoepithelial	-4W
CCATAAGTCTAGTTCT-1	RI_4W_1	840	508	RI_4W_1	8	Macrophage	-4W
CCATCACAGCCTCTGG-1	RI_4W_1	2271	786	RI_4W_1	1	Basal/myoepithelial	-4W
CCATCACAGTAATTGG-1	RI_4W_1	5987	1676	RI_4W_1	1	Basal/myoepithelial	-4W
CCATCACAGTATTCCG-1	RI_4W_1	651	327	RI_4W_1	2	Luminal secretory progenitor	-4W
CCATCACGTGGAGAAA-1	RI_4W_1	920	382	RI_4W_1	5	Nature killer and T	-4W
CCATCACTCAAAGCCT-1	RI_4W_1	3663	1328	RI_4W_1	3	Endothelial	-4W
CCATCACTCTGTAACG-1	RI_4W_1	1004	414	RI_4W_1	8	Macrophage	-4W
CCCAACTCAAGTCATC-1	RI_4W_1	3061	914	RI_4W_1	1	Basal/myoepithelial	-4W
CCCAACTGTAAGATCA-1	RI_4W_1	7530	1167	RI_4W_1	2	Luminal secretory progenitor	-4W
CCCAACTGTACCCACG-1	RI_4W_1	9621	1968	RI_4W_1	2	Luminal secretory progenitor	-4W
CCCAACTGTCTCTCCA-1	RI_4W_1	14509	1816	RI_4W_1	2	Luminal secretory progenitor	-4W
CCCAACTGTGGCCCAT-1	RI_4W_1	2043	792	RI_4W_1	1	Basal/myoepithelial	-4W
CCCATTGAGTGATAGT-1	RI_4W_1	9315	1820	RI_4W_1	3	Endothelial	-4W
CCCATTGCAAATCGTC-1	RI_4W_1	818	442	RI_4W_1	1	Basal/myoepithelial	-4W
CCCATTGGTATTCTCT-1	RI_4W_1	2799	795	RI_4W_1	5	Nature killer and T	-4W
CCCATTGGTCTACACA-1	RI_4W_1	2183	901	RI_4W_1	1	Basal/myoepithelial	-4W
CCCATTGGTGCATCTA-1	RI_4W_1	1747	741	RI_4W_1	1	Basal/myoepithelial	-4W
CCCATTGGTTAAACCC-1	RI_4W_1	4230	1311	RI_4W_1	1	Basal/myoepithelial	-4W
CCCATTGGTTCCGCAG-1	RI_4W_1	1167	637	RI_4W_1	1	Basal/myoepithelial	-4W
CCCATTGTCTACACAG-1	RI_4W_1	8428	1326	RI_4W_1	2	Luminal secretory progenitor	-4W
CCCGAAGAGAATCGTA-1	RI_4W_1	3507	719	RI_4W_1	7	Luminal secretory cell	-4W
CCCGAAGAGGAAGAAC-1	RI_4W_1	3492	836	RI_4W_1	2	Luminal secretory progenitor	-4W
CCCGAAGAGGCGACAT-1	RI_4W_1	28100	2590	RI_4W_1	2	Luminal secretory progenitor	-4W
CCCGAAGCAAATCGTC-1	RI_4W_1	1743	637	RI_4W_1	1	Basal/myoepithelial	-4W
CCCGAAGCACGACTAT-1	RI_4W_1	5650	1080	RI_4W_1	2	Luminal secretory progenitor	-4W
CCCGAAGCAGAAGTTA-1	RI_4W_1	10889	2298	RI_4W_1	4	Luminal hormone-response	-4W
CCCGAAGGTAGATGTA-1	RI_4W_1	3248	598	RI_4W_1	2	Luminal secretory progenitor	-4W
CCCGAAGGTCCAATCA-1	RI_4W_1	1109	601	RI_4W_1	6	Pericyte	-4W
CCCGAAGGTGCACATT-1	RI_4W_1	14980	2134	RI_4W_1	2	Luminal secretory progenitor	-4W
CCCGAAGGTGCTCTTC-1	RI_4W_1	15321	1845	RI_4W_1	11	Stem_like cell	-4W
CCCGAAGGTGTCCGGT-1	RI_4W_1	8276	1100	RI_4W_1	2	Luminal secretory progenitor	-4W
CCCGAAGTCTCAACGA-1	RI_4W_1	805	437	RI_4W_1	6	Pericyte	-4W
CCCGGAAAGGGTCTTT-1	RI_4W_1	4032	1028	RI_4W_1	3	Endothelial	-4W
CCCGGAAAGTACAGAT-1	RI_4W_1	4095	1136	RI_4W_1	1	Basal/myoepithelial	-4W
CCCGGAACACAGAGAC-1	RI_4W_1	1652	570	RI_4W_1	1	Basal/myoepithelial	-4W
CCCGGAACATCCAACA-1	RI_4W_1	941	356	RI_4W_1	6	Pericyte	-4W
CCCGGAAGTTCGGTTA-1	RI_4W_1	4511	602	RI_4W_1	7	Luminal secretory cell	-4W
CCCGGAAGTTGGTGTT-1	RI_4W_1	2399	909	RI_4W_1	8	Macrophage	-4W
CCCTAACAGCGTCTCG-1	RI_4W_1	10567	1604	RI_4W_1	2	Luminal secretory progenitor	-4W
CCCTAACAGCTGAAGC-1	RI_4W_1	2335	651	RI_4W_1	2	Luminal secretory progenitor	-4W
CCCTAACAGTCATGGG-1	RI_4W_1	1134	417	RI_4W_1	3	Endothelial	-4W
CCCTAACCATCGATCA-1	RI_4W_1	5869	1574	RI_4W_1	1	Basal/myoepithelial	-4W
CCCTAACGTAGGACCA-1	RI_4W_1	663	338	RI_4W_1	2	Luminal secretory progenitor	-4W
CCCTAACGTGGATTTC-1	RI_4W_1	12828	1863	RI_4W_1	2	Luminal secretory progenitor	-4W
CCCTAACTCGCCACTT-1	RI_4W_1	1124	465	RI_4W_1	5	Nature killer and T	-4W
CCCTAACTCTGTCGCT-1	RI_4W_1	2311	535	RI_4W_1	2	Luminal secretory progenitor	-4W
CCCTCAAAGGGATCAC-1	RI_4W_1	2530	863	RI_4W_1	1	Basal/myoepithelial	-4W
CCCTCAAAGTAACCTC-1	RI_4W_1	1785	535	RI_4W_1	5	Nature killer and T	-4W
CCCTCAAAGTAAGAGG-1	RI_4W_1	8860	1046	RI_4W_1	2	Luminal secretory progenitor	-4W
CCCTCAAAGTGGAATT-1	RI_4W_1	2824	960	RI_4W_1	1	Basal/myoepithelial	-4W
CCCTCAACACTTCTCG-1	RI_4W_1	1372	718	RI_4W_1	2	Luminal secretory progenitor	-4W
CCCTCAAGTCGCAGTC-1	RI_4W_1	1531	677	RI_4W_1	1	Basal/myoepithelial	-4W
CCCTCAAGTGAGAGGG-1	RI_4W_1	2132	605	RI_4W_1	1	Basal/myoepithelial	-4W
CCCTCAATCGCCAATA-1	RI_4W_1	1592	569	RI_4W_1	5	Nature killer and T	-4W
CCCTCAATCGGCCCAA-1	RI_4W_1	3565	1036	RI_4W_1	1	Basal/myoepithelial	-4W
CCCTCTCAGAAGCGAA-1	RI_4W_1	2612	876	RI_4W_1	6	Pericyte	-4W
CCCTCTCAGATGCTTC-1	RI_4W_1	3824	1060	RI_4W_1	3	Endothelial	-4W
CCCTCTCGTATGGGAC-1	RI_4W_1	7551	2192	RI_4W_1	11	Stem_like cell	-4W
CCCTCTCTCTTAGTTC-1	RI_4W_1	9989	1336	RI_4W_1	2	Luminal secretory progenitor	-4W
CCCTCTCTCTTTGCTA-1	RI_4W_1	8335	2330	RI_4W_1	4	Luminal hormone-response	-4W
CCCTGATAGCGTCTCG-1	RI_4W_1	735	368	RI_4W_1	1	Basal/myoepithelial	-4W
CCCTGATAGTGATAGT-1	RI_4W_1	4284	808	RI_4W_1	7	Luminal secretory cell	-4W
CCCTGATGTACCGTCG-1	RI_4W_1	28964	2580	RI_4W_1	2	Luminal secretory progenitor	-4W
CCCTGATGTGATGAAT-1	RI_4W_1	2034	667	RI_4W_1	1	Basal/myoepithelial	-4W
CCCTGATTCATCACCC-1	RI_4W_1	4114	1324	RI_4W_1	1	Basal/myoepithelial	-4W
CCCTGATTCATCGGGC-1	RI_4W_1	4401	1142	RI_4W_1	10	Fibroblast	-4W
CCCTGATTCCCTAGGG-1	RI_4W_1	5992	945	RI_4W_1	2	Luminal secretory progenitor	-4W
CCCTTAGAGAGACAAG-1	RI_4W_1	791	353	RI_4W_1	5	Nature killer and T	-4W
CCCTTAGAGCCTAGGA-1	RI_4W_1	10943	1740	RI_4W_1	2	Luminal secretory progenitor	-4W
CCCTTAGAGTCAGAGC-1	RI_4W_1	2753	552	RI_4W_1	3	Endothelial	-4W
CCCTTAGAGTCGGGAT-1	RI_4W_1	3472	1011	RI_4W_1	3	Endothelial	-4W
CCCTTAGTCTAGTCAG-1	RI_4W_1	9884	1748	RI_4W_1	2	Luminal secretory progenitor	-4W
CCGAACGAGCAATAAC-1	RI_4W_1	1187	511	RI_4W_1	2	Luminal secretory progenitor	-4W
CCGAACGAGCGTGAGT-1	RI_4W_1	4456	1294	RI_4W_1	4	Luminal hormone-response	-4W
CCGAACGCAAGGTTGG-1	RI_4W_1	5517	1301	RI_4W_1	10	Fibroblast	-4W
CCGAACGCAGCCGTCA-1	RI_4W_1	3030	963	RI_4W_1	1	Basal/myoepithelial	-4W
CCGAACGGTACTAGCT-1	RI_4W_1	14595	1589	RI_4W_1	2	Luminal secretory progenitor	-4W
CCGAACGGTGGAGAAA-1	RI_4W_1	30246	2693	RI_4W_1	2	Luminal secretory progenitor	-4W
CCGAACGGTGGTGATG-1	RI_4W_1	2091	830	RI_4W_1	1	Basal/myoepithelial	-4W
CCGAACGGTTCCTAGA-1	RI_4W_1	1029	427	RI_4W_1	1	Basal/myoepithelial	-4W
CCGAACGTCAAAGACA-1	RI_4W_1	14633	1866	RI_4W_1	2	Luminal secretory progenitor	-4W
CCGATCTAGTGAGTTA-1	RI_4W_1	1989	579	RI_4W_1	1	Basal/myoepithelial	-4W
CCGATCTCACGACAGA-1	RI_4W_1	2081	730	RI_4W_1	1	Basal/myoepithelial	-4W
CCGATCTCATCAGCTA-1	RI_4W_1	10728	1674	RI_4W_1	2	Luminal secretory progenitor	-4W
CCGATCTGTGGGTATG-1	RI_4W_1	9706	1396	RI_4W_1	2	Luminal secretory progenitor	-4W
CCGATCTTCAAGTGGG-1	RI_4W_1	719	471	RI_4W_1	7	Luminal secretory cell	-4W
CCGATGGAGATCCAAA-1	RI_4W_1	3633	1183	RI_4W_1	1	Basal/myoepithelial	-4W
CCGATGGAGGTTAGTA-1	RI_4W_1	2934	808	RI_4W_1	3	Endothelial	-4W
CCGATGGCACCGTGGT-1	RI_4W_1	10241	1236	RI_4W_1	2	Luminal secretory progenitor	-4W
CCGATGGCAGGAGGAG-1	RI_4W_1	7734	1488	RI_4W_1	2	Luminal secretory progenitor	-4W
CCGATGGGTCATAACC-1	RI_4W_1	6022	1186	RI_4W_1	2	Luminal secretory progenitor	-4W
CCGATGGGTCGACTGC-1	RI_4W_1	1784	700	RI_4W_1	6	Pericyte	-4W
CCGATGGGTCGAGATG-1	RI_4W_1	9250	1358	RI_4W_1	2	Luminal secretory progenitor	-4W
CCGATGGGTTCTATCT-1	RI_4W_1	7190	1981	RI_4W_1	4	Luminal hormone-response	-4W
CCGATGGTCGCAGATT-1	RI_4W_1	12732	1760	RI_4W_1	2	Luminal secretory progenitor	-4W
CCGATGGTCGTACCTC-1	RI_4W_1	1729	793	RI_4W_1	8	Macrophage	-4W
CCGCAAGAGTGGGAAA-1	RI_4W_1	3098	995	RI_4W_1	10	Fibroblast	-4W
CCGCAAGCAACACGTT-1	RI_4W_1	1760	723	RI_4W_1	1	Basal/myoepithelial	-4W
CCGCAAGCAGTTGTCA-1	RI_4W_1	8746	1865	RI_4W_1	2	Luminal secretory progenitor	-4W
CCGCAAGGTAGATTGA-1	RI_4W_1	5514	1541	RI_4W_1	4	Luminal hormone-response	-4W
CCGCAAGGTCGTATGT-1	RI_4W_1	9340	1343	RI_4W_1	2	Luminal secretory progenitor	-4W
CCGCAAGGTGAGACCA-1	RI_4W_1	13439	1816	RI_4W_1	11	Stem_like cell	-4W
CCGCAAGGTGCGTGCT-1	RI_4W_1	5049	1243	RI_4W_1	4	Luminal hormone-response	-4W
CCGCAAGGTGGCTAGA-1	RI_4W_1	2210	798	RI_4W_1	8	Macrophage	-4W
CCGCAAGGTTATGACC-1	RI_4W_1	527	249	RI_4W_1	9	B cell	-4W
CCGCAAGTCCGCTGTT-1	RI_4W_1	3025	1165	RI_4W_1	10	Fibroblast	-4W
CCGGACACAGGTCCCA-1	RI_4W_1	6444	1693	RI_4W_1	4	Luminal hormone-response	-4W
CCGGACAGTCAGCTTA-1	RI_4W_1	3986	799	RI_4W_1	8	Macrophage	-4W
CCGGACAGTCCTCATC-1	RI_4W_1	4662	1096	RI_4W_1	2	Luminal secretory progenitor	-4W
CCGGACAGTTAGAGAT-1	RI_4W_1	10813	1931	RI_4W_1	2	Luminal secretory progenitor	-4W
CCGGACATCCGACGGT-1	RI_4W_1	2580	930	RI_4W_1	6	Pericyte	-4W
CCGGACATCGAGCTGC-1	RI_4W_1	6784	973	RI_4W_1	2	Luminal secretory progenitor	-4W
CCGGACATCGCCGAGT-1	RI_4W_1	10836	953	RI_4W_1	2	Luminal secretory progenitor	-4W
CCGGGTAAGTTTGCTG-1	RI_4W_1	18277	2370	RI_4W_1	2	Luminal secretory progenitor	-4W
CCGGGTAGTATCCTCC-1	RI_4W_1	9949	1199	RI_4W_1	2	Luminal secretory progenitor	-4W
CCGGGTATCCACGTAA-1	RI_4W_1	2178	944	RI_4W_1	1	Basal/myoepithelial	-4W
CCGGGTATCGATGGAG-1	RI_4W_1	7084	2034	RI_4W_1	4	Luminal hormone-response	-4W
CCGGGTATCTGTTGGA-1	RI_4W_1	2414	799	RI_4W_1	1	Basal/myoepithelial	-4W
CCGGTAGCAAGAGGCT-1	RI_4W_1	2145	646	RI_4W_1	1	Basal/myoepithelial	-4W
CCGGTAGCATCAGCGC-1	RI_4W_1	947	558	RI_4W_1	1	Basal/myoepithelial	-4W
CCGGTAGGTAAGATAC-1	RI_4W_1	3021	696	RI_4W_1	2	Luminal secretory progenitor	-4W
CCGGTAGGTATCGAAA-1	RI_4W_1	1994	836	RI_4W_1	1	Basal/myoepithelial	-4W
CCGGTAGGTCTACACA-1	RI_4W_1	9525	1603	RI_4W_1	2	Luminal secretory progenitor	-4W
CCGGTGAAGAAGTGTT-1	RI_4W_1	15769	1654	RI_4W_1	7	Luminal secretory cell	-4W
CCGGTGACAAGTGCAG-1	RI_4W_1	7406	911	RI_4W_1	2	Luminal secretory progenitor	-4W
CCGGTGACACTGCGTG-1	RI_4W_1	2513	858	RI_4W_1	1	Basal/myoepithelial	-4W
CCGGTGACATCAGTCA-1	RI_4W_1	2292	848	RI_4W_1	1	Basal/myoepithelial	-4W
CCGGTGAGTACCTATG-1	RI_4W_1	10257	1577	RI_4W_1	2	Luminal secretory progenitor	-4W
CCGGTGAGTGTCTCCT-1	RI_4W_1	5094	1409	RI_4W_1	4	Luminal hormone-response	-4W
CCGTAGGCACCAGCGT-1	RI_4W_1	2265	870	RI_4W_1	4	Luminal hormone-response	-4W
CCGTAGGGTAGCTTTG-1	RI_4W_1	2573	877	RI_4W_1	8	Macrophage	-4W
CCGTAGGGTATCACCA-1	RI_4W_1	29230	2869	RI_4W_1	11	Stem_like cell	-4W
CCGTAGGGTCCGGTGT-1	RI_4W_1	4628	1297	RI_4W_1	4	Luminal hormone-response	-4W
CCGTAGGGTGTGTCCG-1	RI_4W_1	9474	981	RI_4W_1	2	Luminal secretory progenitor	-4W
CCGTAGGTCAAGTCTG-1	RI_4W_1	1505	735	RI_4W_1	1	Basal/myoepithelial	-4W
CCGTAGGTCTATCGTT-1	RI_4W_1	2412	918	RI_4W_1	1	Basal/myoepithelial	-4W
CCGTGAGAGAGCATAT-1	RI_4W_1	8029	844	RI_4W_1	2	Luminal secretory progenitor	-4W
CCGTGAGCATGACGAG-1	RI_4W_1	799	462	RI_4W_1	4	Luminal hormone-response	-4W
CCGTGAGCATTGACTG-1	RI_4W_1	1735	587	RI_4W_1	3	Endothelial	-4W
CCGTGAGGTAGATTAG-1	RI_4W_1	3345	952	RI_4W_1	11	Stem_like cell	-4W
CCGTGAGTCAAGATAG-1	RI_4W_1	5885	1107	RI_4W_1	2	Luminal secretory progenitor	-4W
CCGTGAGTCCCGAAAT-1	RI_4W_1	2429	672	RI_4W_1	1	Basal/myoepithelial	-4W
CCGTGAGTCCGCAGTG-1	RI_4W_1	3511	890	RI_4W_1	1	Basal/myoepithelial	-4W
CCGTGAGTCCTACCAC-1	RI_4W_1	10263	1448	RI_4W_1	2	Luminal secretory progenitor	-4W
CCGTGAGTCGCTCATC-1	RI_4W_1	1818	801	RI_4W_1	6	Pericyte	-4W
CCGTTCACATTCAGCA-1	RI_4W_1	11125	1647	RI_4W_1	2	Luminal secretory progenitor	-4W
CCGTTCATCATATGGC-1	RI_4W_1	3673	1197	RI_4W_1	1	Basal/myoepithelial	-4W
CCTAACCCAAATGAGT-1	RI_4W_1	2737	1086	RI_4W_1	1	Basal/myoepithelial	-4W
CCTAACCCACCTGAAT-1	RI_4W_1	5002	1662	RI_4W_1	1	Basal/myoepithelial	-4W
CCTAACCGTCAACCTA-1	RI_4W_1	510	331	RI_4W_1	5	Nature killer and T	-4W
CCTAACCGTCGGTACC-1	RI_4W_1	1634	641	RI_4W_1	1	Basal/myoepithelial	-4W
CCTAACCGTGACTCTA-1	RI_4W_1	3276	1306	RI_4W_1	1	Basal/myoepithelial	-4W
CCTAACCGTGCCGTAC-1	RI_4W_1	5638	1802	RI_4W_1	4	Luminal hormone-response	-4W
CCTAACCGTTCTAAGC-1	RI_4W_1	6255	1753	RI_4W_1	1	Basal/myoepithelial	-4W
CCTAAGAAGACCAGAC-1	RI_4W_1	1287	504	RI_4W_1	6	Pericyte	-4W
CCTAAGAGTCGGCTAC-1	RI_4W_1	6234	863	RI_4W_1	2	Luminal secretory progenitor	-4W
CCTAAGATCCAACTGA-1	RI_4W_1	6873	1401	RI_4W_1	2	Luminal secretory progenitor	-4W
CCTACGTAGATCCCAT-1	RI_4W_1	9793	1114	RI_4W_1	2	Luminal secretory progenitor	-4W
CCTACGTAGATGCTGG-1	RI_4W_1	16044	1616	RI_4W_1	2	Luminal secretory progenitor	-4W
CCTACGTAGCCAAGGT-1	RI_4W_1	1895	865	RI_4W_1	1	Basal/myoepithelial	-4W
CCTACGTAGCTTGTTG-1	RI_4W_1	10418	1592	RI_4W_1	2	Luminal secretory progenitor	-4W
CCTACGTAGTCATCCA-1	RI_4W_1	3832	649	RI_4W_1	7	Luminal secretory cell	-4W
CCTACGTGTCATGGCC-1	RI_4W_1	8847	1847	RI_4W_1	2	Luminal secretory progenitor	-4W
CCTACGTTCTAACGGT-1	RI_4W_1	2163	760	RI_4W_1	3	Endothelial	-4W
CCTATCGAGACCCTTA-1	RI_4W_1	2489	826	RI_4W_1	3	Endothelial	-4W
CCTATCGCAAAGGCAC-1	RI_4W_1	6184	1538	RI_4W_1	2	Luminal secretory progenitor	-4W
CCTATCGCAATCGCGC-1	RI_4W_1	1054	480	RI_4W_1	2	Luminal secretory progenitor	-4W
CCTATCGCATGACGGA-1	RI_4W_1	9292	1465	RI_4W_1	2	Luminal secretory progenitor	-4W
CCTATCGCATTGTAGC-1	RI_4W_1	6114	1741	RI_4W_1	4	Luminal hormone-response	-4W
CCTATCGGTAGCTGTT-1	RI_4W_1	1201	451	RI_4W_1	3	Endothelial	-4W
CCTATCGGTCTCACAA-1	RI_4W_1	5170	1335	RI_4W_1	1	Basal/myoepithelial	-4W
CCTATCGTCGAAGAAT-1	RI_4W_1	1646	459	RI_4W_1	2	Luminal secretory progenitor	-4W
CCTATCGTCGATCCAA-1	RI_4W_1	3071	945	RI_4W_1	8	Macrophage	-4W
CCTCAACAGGAACGTC-1	RI_4W_1	1016	420	RI_4W_1	5	Nature killer and T	-4W
CCTCAACAGGCGTCCT-1	RI_4W_1	20710	2716	RI_4W_1	11	Stem_like cell	-4W
CCTCAACCACACGGTC-1	RI_4W_1	3172	1287	RI_4W_1	1	Basal/myoepithelial	-4W
CCTCAACCACGACCTG-1	RI_4W_1	19621	870	RI_4W_1	9	B cell	-4W
CCTCAACCATCATTTC-1	RI_4W_1	21660	2966	RI_4W_1	2	Luminal secretory progenitor	-4W
CCTCAACGTGTACGCC-1	RI_4W_1	1593	710	RI_4W_1	6	Pericyte	-4W
CCTCAACTCAGAGTGG-1	RI_4W_1	944	438	RI_4W_1	1	Basal/myoepithelial	-4W
CCTCAACTCGATGCTA-1	RI_4W_1	612	253	RI_4W_1	7	Luminal secretory cell	-4W
CCTCACAAGCGTACAG-1	RI_4W_1	1923	720	RI_4W_1	1	Basal/myoepithelial	-4W
CCTCACAAGGCTTAGG-1	RI_4W_1	1983	907	RI_4W_1	1	Basal/myoepithelial	-4W
CCTCACACAGGCACAA-1	RI_4W_1	3350	1338	RI_4W_1	1	Basal/myoepithelial	-4W
CCTCACACATCATCTT-1	RI_4W_1	1426	577	RI_4W_1	5	Nature killer and T	-4W
CCTCACAGTAGGTGCA-1	RI_4W_1	9656	1218	RI_4W_1	7	Luminal secretory cell	-4W
CCTCACAGTGGCTGAA-1	RI_4W_1	10546	1278	RI_4W_1	2	Luminal secretory progenitor	-4W
CCTCACAGTTGCGGAA-1	RI_4W_1	3550	574	RI_4W_1	7	Luminal secretory cell	-4W
CCTCACAGTTTGCCGG-1	RI_4W_1	1980	767	RI_4W_1	1	Basal/myoepithelial	-4W
CCTCACATCAATGTCG-1	RI_4W_1	9159	1864	RI_4W_1	2	Luminal secretory progenitor	-4W
CCTCACATCCGTCAAA-1	RI_4W_1	11698	1961	RI_4W_1	2	Luminal secretory progenitor	-4W
CCTCACATCGCGTGAC-1	RI_4W_1	1954	651	RI_4W_1	8	Macrophage	-4W
CCTCAGTCACCCATAA-1	RI_4W_1	510	302	RI_4W_1	12	Lymphatic endothelial	-4W
CCTCAGTCATTGCTGA-1	RI_4W_1	16509	1708	RI_4W_1	2	Luminal secretory progenitor	-4W
CCTCAGTGTTATGTGC-1	RI_4W_1	14417	2372	RI_4W_1	2	Luminal secretory progenitor	-4W
CCTCAGTTCAAGAAAC-1	RI_4W_1	9681	1599	RI_4W_1	2	Luminal secretory progenitor	-4W
CCTCATGAGACAACTA-1	RI_4W_1	11205	1550	RI_4W_1	2	Luminal secretory progenitor	-4W
CCTCATGGTAGGAGTC-1	RI_4W_1	10395	1440	RI_4W_1	2	Luminal secretory progenitor	-4W
CCTCATGGTCGAGTGA-1	RI_4W_1	4325	910	RI_4W_1	2	Luminal secretory progenitor	-4W
CCTCATGGTTCCACAA-1	RI_4W_1	1141	360	RI_4W_1	7	Luminal secretory cell	-4W
CCTCCAAAGAGAGCGG-1	RI_4W_1	2604	666	RI_4W_1	8	Macrophage	-4W
CCTCCAAAGGTACAAT-1	RI_4W_1	14424	1441	RI_4W_1	2	Luminal secretory progenitor	-4W
CCTCCAACAATTGTGC-1	RI_4W_1	1976	827	RI_4W_1	8	Macrophage	-4W
CCTCCAAGTCTTTCTA-1	RI_4W_1	3758	1445	RI_4W_1	1	Basal/myoepithelial	-4W
CCTCCAAGTTCGAGCC-1	RI_4W_1	1865	711	RI_4W_1	1	Basal/myoepithelial	-4W
CCTCCAATCCGCGATG-1	RI_4W_1	1003	361	RI_4W_1	1	Basal/myoepithelial	-4W
CCTCCTCAGGTCGACA-1	RI_4W_1	1569	669	RI_4W_1	1	Basal/myoepithelial	-4W
CCTCCTCAGTAAGGGA-1	RI_4W_1	2823	926	RI_4W_1	8	Macrophage	-4W
CCTCCTCCATGCCATA-1	RI_4W_1	2778	1172	RI_4W_1	1	Basal/myoepithelial	-4W
CCTCCTCGTAGGTCAG-1	RI_4W_1	8222	1741	RI_4W_1	2	Luminal secretory progenitor	-4W
CCTCCTCGTTTCGATG-1	RI_4W_1	2442	914	RI_4W_1	1	Basal/myoepithelial	-4W
CCTCCTCTCCGTGTCT-1	RI_4W_1	8486	1782	RI_4W_1	2	Luminal secretory progenitor	-4W
CCTCTAGAGAACAGGA-1	RI_4W_1	7935	1909	RI_4W_1	4	Luminal hormone-response	-4W
CCTCTAGAGTCCCAGC-1	RI_4W_1	3468	1139	RI_4W_1	1	Basal/myoepithelial	-4W
CCTCTAGCAGCCATTA-1	RI_4W_1	2406	645	RI_4W_1	2	Luminal secretory progenitor	-4W
CCTCTAGCATCTGCGG-1	RI_4W_1	3825	1237	RI_4W_1	3	Endothelial	-4W
CCTCTAGCATTCTGTT-1	RI_4W_1	15290	1998	RI_4W_1	2	Luminal secretory progenitor	-4W
CCTCTAGGTAGGAGGG-1	RI_4W_1	2969	989	RI_4W_1	1	Basal/myoepithelial	-4W
CCTCTAGGTCATAAAG-1	RI_4W_1	1151	588	RI_4W_1	1	Basal/myoepithelial	-4W
CCTCTAGGTGGTCTGC-1	RI_4W_1	9031	1401	RI_4W_1	2	Luminal secretory progenitor	-4W
CCTCTAGTCATTACCT-1	RI_4W_1	9605	1844	RI_4W_1	11	Stem_like cell	-4W
CCTCTAGTCTTTCAGT-1	RI_4W_1	1823	547	RI_4W_1	3	Endothelial	-4W
CCTCTCCAGCCTCTTC-1	RI_4W_1	4257	1342	RI_4W_1	1	Basal/myoepithelial	-4W
CCTCTCCAGGCGCTTC-1	RI_4W_1	2963	1070	RI_4W_1	8	Macrophage	-4W
CCTCTCCCACTTGGCG-1	RI_4W_1	875	399	RI_4W_1	9	B cell	-4W
CCTCTCCGTAGACAAT-1	RI_4W_1	2087	1011	RI_4W_1	11	Stem_like cell	-4W
CCTCTCCGTTGCCGCA-1	RI_4W_1	10667	2053	RI_4W_1	2	Luminal secretory progenitor	-4W
CCTGCATAGACTAGAT-1	RI_4W_1	12625	2171	RI_4W_1	2	Luminal secretory progenitor	-4W
CCTGCATAGATGTTGA-1	RI_4W_1	10541	1814	RI_4W_1	2	Luminal secretory progenitor	-4W
CCTGCATAGGCTAACG-1	RI_4W_1	3543	1268	RI_4W_1	1	Basal/myoepithelial	-4W
CCTGCATTCGAGAGAC-1	RI_4W_1	10751	1540	RI_4W_1	2	Luminal secretory progenitor	-4W
CCTGTTGAGACCAACG-1	RI_4W_1	2662	730	RI_4W_1	10	Fibroblast	-4W
CCTGTTGAGAGAGAAC-1	RI_4W_1	1789	658	RI_4W_1	1	Basal/myoepithelial	-4W
CCTGTTGCAGAGATTA-1	RI_4W_1	3415	1224	RI_4W_1	1	Basal/myoepithelial	-4W
CCTGTTGGTACTCGAT-1	RI_4W_1	3196	1135	RI_4W_1	1	Basal/myoepithelial	-4W
[truncated: 38,994 more rows]

## Sheet: Dataset S5
Gene	Avg_log2FC	Pct.1	Pct.2	p_val	p_val_adj	Cluster
[truncated: 3,398 more rows]

[truncated: 4 more sheets: Dataset S6, Dataset S7, Dataset S8, Dataset S9]
